# Supplementary material for: Metabolomic Insights into the Adaptations and Biotechnological Potential of Euglena gracilis Under Different Trophic Conditions
Source: Plants (Basel). 2025 May 22;14(11):1580. doi: 10.3390/plants14111580 (PMC12157792; doi:10.3390/plants14111580)
Supplement: Supplementary file 1 [file plants-14-01580-s001.zip › Supplementary Data S1.xlsx]

## Sheet: All filtered metabolites
								Averaged peak intensities
Mode	Average Rt(min)	Average Mz	Metabolite name	Adduct type	Ontology	Total score	S/N average	H	M	P
Negative	0.559	388.938	5-PHOSPHO-D-RIBOSE 1-DIPHOSPHATE	[M-H]-	Pentose phosphates	0.89	49.13	27027	Filtered	42333.6
Negative	0.564	70.9989	Acrylate	[M-H]-	Acrylic acids	0.92	78.61	38527.4	33966.6	63675.9
Negative	0.565	116.986	MESOXALATE	[M-H]-	Dicarboxylic acids and derivatives	0.91	52.18	56611.8	47323.3	96363.5
Negative	0.577	359.043	3-O-acetylpadmatin	[M-H]-	7-O-methylated flavonoids	0.89	31.03	Filtered	Filtered	33914.6
Negative	0.579	199.058	N,N-Dimethyl-N'-phenylsulfamide	[M-H]-	Sulfanilides	0.94	10.48	Filtered	Filtered	19145.7
Negative	0.579	361.042	Hydrocortisone	[M-H]-	21-hydroxysteroids	0.99	18.15	Filtered	Filtered	11779.6
Negative	0.601	145.098	L-(+)-Lysine	[M-H]-	D-alpha-amino acids	0.92	12.16	17399.1	35839.6	26272.9
Negative	0.616	173.104	Arginine	[M-H]-	L-alpha-amino acids	1	12.46	Filtered	13611.3	61154.5
Negative	0.617	131.082	D-ORNITHINE	[M-H]-	L-alpha-amino acids	0.97	27.7	Filtered	35100.8	143961
Negative	0.621	301.163	5,7-dihydroxy-2-(3-hydroxy-4-methoxyphenyl)-2,3-dihydrochromen-4-one	[M-H]-	4'-O-methylated flavonoids	0.88	11.7	Filtered	Filtered	49952.2
Negative	0.626	145.062	Glutamine	[M-H]-	Alpha amino acids	0.98	29.02	Filtered	Filtered	96224.8
Negative	0.627	118.051	Threonine	[M-H]-	L-alpha-amino acids	1	32.36	Filtered	Filtered	39613.9
Negative	0.629	182.076	A alpha C	[M-H]-	Alpha carbolines	0.95	11.95	Filtered	Filtered	18552.5
Negative	0.635	181.072	D-(-)-Mannitol	[M-H]-	Sugar alcohols	1.06	24.18	39905.8	95867.3	261939
Negative	0.639	195.051	D-Gluconic acid	[M-H]-	Medium-chain hydroxy acids and derivatives	1.23	66.88	Filtered	Filtered	63711.3
Negative	0.641	140.012	O-Phosphorylethanolamine	[M-H]-	Phosphoethanolamines	1.02	54.1	Filtered	48086.6	79757.8
Negative	0.643	102.056	4-AMINOBUTANOATE	[M-H]-	Gamma amino acids and derivatives	1	24.87	38965.8	Filtered	30776.8
Negative	0.644	242.079	Cytidine	[M-H]-	Pyrimidine nucleosides	0.96	155.63	Filtered	135312	494090
Negative	0.646	88.0405	L-Alanine	[M-H]-	Alanine and derivatives	1	18.67	16652.2	25554.2	106355
Negative	0.647	146.046	N-ACETYLSERINE	[M-H]-	N-acyl-L-alpha-amino acids	1	26.42	55347.9	25494.5	26632.6
Negative	0.65	168.043	N-(2-Furoyl)glycine	[M-H]-	N-acyl-alpha amino acids	0.9	22.39	Filtered	23217.8	56496.3
Negative	0.655	245.043	2,2`,4,4`-Tetrahydroxybenzophenone	[M-H]-	Benzophenones	1.29	447	Filtered	373350	2.22985e+06
Negative	0.656	333.059	Methoxyhaemoventosine	[M-H]-	Isochromanequinones	1.15	54.46	Filtered	155490	214938
Negative	0.658	317.054	Myricetin	[M-H]-	Flavonols	0.94	226.13	Filtered	90492.9	1.10723e+06
Negative	0.659	519.157	1-[4,5-dihydroxy-6-(hydroxymethyl)-3-[(E)-3-(4-hydroxyphenyl)prop-2-enoyl]oxyoxan-2-yl]oxy-6-hydroxy-7-methylidene-4a,5,6,7a-tetrahydro-1H-cyclopenta[c]pyran-4-carboxylic acid	[M-H]-	Coumaric acid esters	0.76	38.62	70028.6	76106.6	Filtered
Negative	0.66	152.996	Diethyl phosphate	[M-H]-	Dialkyl phosphates	0.92	45.54	Filtered	125873	527510
Negative	0.664	177.04	"D-GLUCONO-1,5-LACTONE"	[M-H]-	Gluconolactones	0.94	70.76	160255	141491	Filtered
Negative	0.665	354.072	Pentoxazone	[M-H]-	Phenol ethers	0.96	64.78	Filtered	70667.6	128751
Negative	0.665	105.019	D-(+)-Glyceric acid	[M-H]-	Sugar acids and derivatives	1	17.25	16954.4	23675.5	Filtered
Negative	0.666	101.024	2-Oxobutyrate	[M-H]-	Short-chain keto acids and derivatives	1	12.81	52001.9	55389.4	81513.6
Negative	0.667	171.006	GLYCEROL 2-PHOSPHATE	[M-H]-	Glycerophosphates	1.26	58.67	Filtered	227685	469759
Negative	0.667	179.056	D-FRUCTOSE	[M-H]-	Monosaccharides	1	15.78	29796.4	87402.7	17759.3
Negative	0.668	843.262	NCGC00381241-01![2-[6-[4-[3,4-dihydroxy-5-(hydroxymethyl)oxolan-2-yl]oxy-2,6-dihydroxy-3-[3-(4-hydroxyphenyl)propanoyl]phenyl]-4,5-dihydroxy-2-methyloxan-3-yl]oxy-3,5-dihydroxy-6-methyloxan-4-yl] (E)-3-(4-hydroxyphenyl)prop-2-enoate	[M-H]-	2'-Hydroxy-dihydrochalcones	0.87	25.6	Filtered	20752.5	Filtered
Negative	0.669	341.109	Trehalose	[M-H]-	O-glycosyl compounds	1.25	103.9	Filtered	Filtered	225991
Negative	0.669	387.115	NCGC00169103-03_C19H18O6_Benz[3,4]anthra[1,2-b]oxirene-5,6-dione, 1a,2,3,4,5b,11,11a,11b-octahydro-10,11,11a-trihydroxy-3-methyl-	[M+HCOO]-	Tetralins	0.74	49.97	Filtered	Filtered	133044
Negative	0.67	637.185	Isoflavone base + 1O, 1MeO, O-Hex-Hex	[M+HCOO]-	Isoflavonoid O-glycosides	0.94	14.8	16140	Filtered	Filtered
Negative	0.671	587.16	NCGC00384725-01![(2S,3R,4S,5R,6R)-3,5-dihydroxy-2-(6-methoxy-2-oxochromen-7-yl)oxy-6-[[(2R,3R,4R,5R,6S)-3,4,5-trihydroxy-6-methyloxan-2-yl]oxymethyl]oxan-4-yl] acetate	[M+HCOO]-	Coumarin glycosides	0.8	60.4	Filtered	31799.6	163723
Negative	0.671	129.019	2-METHYLMALEATE	[M-H]-	Methyl-branched fatty acids	1	11.28	37721.9	28358.7	15675.9
Negative	0.671	124.016	2-Aminoethylphosphonic acid	[M-H]-	Organic phosphonic acids	1	12.18	Filtered	21612.7	17256.3
Negative	0.673	259.023	Glucose-1-phosphate	[M-H]-	Monosaccharide phosphates	0.99	36.74	93248.6	186227	144540
Negative	0.673	242.043	Dimethachlor-TP CGA 369873	[M-H]-	m-Xylenes	0.84	39.72	Filtered	63043.3	40770.1
Negative	0.676	541.154	methyl (2S,3R,4S)-3-ethenyl-4-[2-(3,4,5-trihydroxybenzoyl)oxyethyl]-2-[3,4,5-trihydroxy-6-(hydroxymethyl)oxan-2-yl]oxy-3,4-dihydro-2H-pyran-5-carboxylate	[M-H]-	Terpene glycosides	0.91	86.56	166991	Filtered	Filtered
Negative	0.676	241.012	alpha-L-(-)-Fucose 1-phosphate bis(cyclohexylammonium) salt	[M-H]-	Monosaccharide phosphates	1	19.23	37001.8	64169.2	72397.7
Negative	0.676	665.146	Vulpinic acid	[2M-2H+Na]-	Butenolides	0.99	53.37	Filtered	43806.1	Filtered
Negative	0.676	421.075	Trehalose-6-Phosphate	[M-H]-	Disaccharide phosphates	1	29.06	36806.9	34267.3	Filtered
Negative	0.677	161.045	3-Hydroxy-3-methylglutarate	[M-H]-	Hydroxy fatty acids	1	11.66	30459.6	64576.9	33180.3
Negative	0.677	297.082	7,4'-Dimethoxy-3-hydroxyflavone	[M-H]-	Flavonols	1.12	61.11	Filtered	64048.9	Filtered
Negative	0.677	267.072	6-Methoxyflavonol	[M-H]-	Flavonols	1.06	24.18	Filtered	63249.7	223445
Negative	0.677	289.033	Sedoheptulose 7-phosphate(S7P)	[M-H]-	Monosaccharide phosphates	1	19.36	35144.5	32290.9	52409.3
Negative	0.677	185.022	m-Xylene-4-sulfonic acid	[M-H]-	p-Methylbenzenesulfonates	0.86	18.16	Filtered	24989.7	10505.4
Negative	0.677	73.029	Methylacetate	[M-H]-	Methyl esters	1	10.6	Filtered	11997.6	18462.1
Negative	0.678	253.092	Obtusaquinone	[M-H]-	P-quinomethanes	0.94	57.75	Filtered	42990.5	640878
Negative	0.678	167.997	Cysteic Acid	[M-H]-	Alpha amino acids	1	11.57	Filtered	24162.1	Filtered
Negative	0.678	749.213	NCGC00180378-02!	[M-H]-	Lignans, neolignans and related compounds	0.99	34.84	Filtered	23034	Filtered
Negative	0.678	300.048	2-Chloroadenosine	[M-H]-	Purine nucleosides	1	16.51	21766.7	19979.2	12401.9
Negative	0.679	539.14	maltotriose	[M-H]-	Oligosaccharides	0.73	18.46	Filtered	56229.5	Filtered
Negative	0.679	256.059	Propachlor ESA	[M-H]-	Anilides	0.86	23.89	Filtered	55036.4	71101.5
Negative	0.679	128.035	L-Pyroglutamic acid	[M-H]-	Alpha amino acids and derivatives	0.93	39.03	Filtered	35848.7	139398
Negative	0.68	87.0086	PYRUVATE	[M-H]-	Alpha-keto acids and derivatives	0.91	65.11	228161	233340	70172
Negative	0.681	453.117	CP-671305	[M-H]-	2-phenoxypropionic acids	1	12.14	Filtered	15442.8	41415.2
Negative	0.682	292.104	N-Acetylmuramic Acid	[M-H]-	Acylaminosugars	1	15.18	18443.9	Filtered	Filtered
Negative	0.682	85.0295	1,4-Butynediol	[M-H]-	Primary alcohols	0.99	14.98	87880.6	109766	65255.1
Negative	0.682	503.162	Maltotriose	[M-H]-	Oligosaccharides	0.9	23.13	Filtered	105314	13098.9
Negative	0.683	346.055	Adenosine Monophosphate	[M-H]-	Purine ribonucleoside monophosphates	1.43	379.03	685692	826623	502933
Negative	0.683	319.055	Flavanone base + 6O	[M-H]-	Epigallocatechins	0.99	15.93	16321.7	10138.8	54428.5
Negative	0.684	611.146	Glutathione (oxidized)	[M-H]-	Peptides	1	11.92	Filtered	Filtered	11639.6
Negative	0.684	826.216	Phosphatidylcholine 18:1-22:1 / 20:1-20:1	[M-CH3]-	Phosphatidylcholines	0.98	22.57	Filtered	16862.6	Filtered
Negative	0.684	746.182	Phosphatidylcholine 18:0-16:0	[M-CH3]-	Phosphatidylcholines	0.76	17.17	Filtered	16683.9	Filtered
Negative	0.685	323.028	Uridine 5'-monophosphate	[M-H]-	Pyrimidine ribonucleoside monophosphates	1.25	224.38	633744	581622	627778
Negative	0.685	180.066	L-Tyrosine	[M-H]-	Tyrosine and derivatives	1.01	38.95	Filtered	115872	50316.3
Negative	0.685	362.051	Guanosine-5'-monophosphate	[M-H]-	Purine ribonucleoside monophosphates	1	35.08	56230.9	52405.1	31680.9
Negative	0.686	377.157	NCGC00380298-01!1-[2-hydroxy-4-(3-hydroxy-5-methylphenoxy)-6-methylphenyl]-3-methylbutane-2,3-diol	[M+HCOO]-	Diphenylethers	0.96	12.29	57591.4	14731.1	Filtered
Negative	0.686	100.041	1-AMINOCYCLOPROPANE-1-CARBOXYLATE	[M-H]-	Alpha amino acids	1	12.44	16133	11913.5	Filtered
Negative	0.687	115.004	MALEIC ACID	[M-H]-	Dicarboxylic acids and derivatives	1.31	28.66	77392.8	Filtered	164787
Negative	0.687	329.093	Benzoic acid + 1O, 1MeO, O-Hex	[M-H]-	Hydrolyzable tannins	0.94	10.21	12670	40880.3	61651.3
Negative	0.689	322.045	Cytidine-5'-monophosphate	[M-H]-	Pyrimidine ribonucleoside monophosphates	0.99	69.43	156957	141324	30961.6
Negative	0.692	344.075	Guanosine cyclic monophosphate	[M-H]-	3',5'-cyclic purine nucleotides	0.99	12.01	Filtered	Filtered	37550.3
Negative	0.692	290.087	N-Fructosyl pyroglutamate	[M-H]-	Proline and derivatives	1	14.05	Filtered	Filtered	19133.8
Negative	0.693	300.005	N-Acetylglucosamine 1-phosphate	[M-H]-	N-acyl-alpha-hexosamines	0.94	20.46	Filtered	12171.7	Filtered
Negative	0.695	321.05	THYMIDINE 5'-MONOPHOSPHATE	[M-H]-	Pyrimidine 2'-deoxyribonucleoside monophosphates	1	16.66	57107	36439.7	Filtered
Negative	0.697	111.008	2-Furoic acid	[M-H]-	Furoic acids	1	18.04	Filtered	81083	46107.7
Negative	0.697	194.997	Gluconate	[M-H]-	Medium-chain hydroxy acids and derivatives	0.98	18.66	19827.8	15829.4	Filtered
Negative	0.697	170.045	Phenacylamine Hydrochloride	[M-H]-	Alkyl-phenylketones	0.79	12.87	Filtered	11674.4	Filtered
Negative	0.698	89.0246	DL-Lactic acid	[M-H]-	Alpha hydroxy acids and derivatives	0.92	56.32	84942.3	88208.6	Filtered
Negative	0.698	540.055	NAD+	[M-H]-	(5'->5')-dinucleotides	0.95	33.42	43496.5	52605	35077.8
Negative	0.699	133.014	D-(+)-Malic acid	[M-H]-	Beta hydroxy acids and derivatives	0.99	27.88	73638.6	38219.5	174849
Negative	0.701	191.02	Citric acid (Not validated, isomer of 227)	[M-H]-	Tricarboxylic acids and derivatives	1	12.07	Filtered	26144.6	16994.7
Negative	0.701	184.986	2-PHOSPHOGLYCERATE	[M-H]-	Sugar acids and derivatives	1	16.34	15146.9	25297.3	47106.7
Negative	0.702	462.006	Adenylosuccinate	[M-H]-	Purine ribonucleoside monophosphates	0.83	13.99	Filtered	Filtered	11710.2
Negative	0.702	558.063	ADENOSINE 5'-DIPHOSPHORIBOSE	[M-H]-	Purine nucleotide sugars	1	12.81	13148.2	15378	11036.5
Negative	0.705	569.079	(2Z)-2-[4-[2-[2-(3,4-dihydroxyphenyl)ethoxy]-2-oxoethyl]-5-methoxycarbonyl-2-[(2S,3R,4S,5S,6R)-3,4,5-trihydroxy-6-(hydroxymethyl)oxan-2-yl]oxy-4H-pyran-3-ylidene]acetic acid	[M-H]-	Terpene glycosides	0.89	11.8	Filtered	Filtered	10444.9
Negative	0.711	664.118	NADH	[M-H]-	(5'->5')-dinucleotides	1	12.47	21628	Filtered	Filtered
Negative	0.711	275.022	2-Chloro-5-nitro-N-phenylbenzamide	[M-H]-	Nitrobenzenes	0.86	11.11	14810.5	Filtered	65595
Negative	0.713	151.026	XANTHINE	[M-H]-	Xanthines	1	10.08	Filtered	30582.3	Filtered
Negative	0.716	575.144	NCGC00384751-01!5-hydroxy-2-(4-hydroxyphenyl)-3-[(2S,3R,4S,5S,6R)-3,4,5-trihydroxy-6-(hydroxymethyl)oxan-2-yl]oxy-7-[(2S,3R,4R,5R,6S)-3,4,5-trihydroxy-6-methyloxan-2-yl]oxychromen-4-one	[M-H2O-H]-	Flavonoid-7-O-glycosides	0.99	14.06	Filtered	18583	Filtered
Negative	0.716	108.021	HYPOTAURINE	[M-H]-	Sulfinic acids	0.72	10.24	Filtered	12103.9	Filtered
Negative	0.717	444.025	Tritosulfuron	[M-H]-	S-triazinyl-2-sulfonylureas	0.96	13.37	31071.5	Filtered	Filtered
Negative	0.717	99.0087	Tiglate	[M-H]-	Methyl-branched fatty acids	0.7	14.03	48331.1	41390.2	45758.2
Negative	0.72	96.96	Phosphoric acid	[M-H]-	Non-metal phosphates	1.69	486.39	5.80887e+06	5.62106e+06	4.34019e+06
Negative	0.723	402.013	CYTIDINE DIPHOSPHATE	[M-H]-	Pyrimidine ribonucleoside diphosphates	1	27.98	25105.5	30772.5	29019.9
Negative	0.723	338.989	fructose 1,6-bisphosphate	[M+H]+	Hexose phosphates	1	13.92	Filtered	29892.1	55010.2
Negative	0.723	420.997	Blasticidin S	[M-H]-	Beta amino acids and derivatives	0.97	29.88	16964.5	14559.3	14023.1
Negative	0.736	117.019	Succinic acid	[M-H]-	Dicarboxylic acids and derivatives	1.03	33.97	243971	Filtered	232672
Negative	0.737	565.048	URIDINE 5&#39;-DIPHOSPHOGALACTOSE	[M-H]-	Pyrimidine nucleotide sugars	1	25.89	36534	41622.4	Filtered
Negative	0.737	535.039	UDP-xylose	[M-H]-	Pyrimidine ribonucleoside diphosphates	1	13.02	Filtered	20991.9	Filtered
Negative	0.744	606.075	Uridine 5'-diphospho-N-acetylgalactosamine	[M-H]-	Pyrimidine nucleotide sugars	1.05	151.52	223162	123928	Filtered
Negative	0.753	236.957	(2S,6R,8aS)-6-(2-hydroxypropan-2-yl)-8a-methyl-4-methylidene-1,2,3,4a,5,6,7,8-octahydronaphthalen-2-ol	[M-H]-	Eudesmane, isoeudesmane or cycloeudesmane sesquiterpenoids	0.97	18.43	12284.2	Filtered	Filtered
Negative	0.761	423.031	THIAMINE PYROPHOSPHATE	[M-H]-	Thiamine phosphates	1	28.01	25585.1	Filtered	Filtered
Negative	0.783	402.996	Uridine 5'-diphosphate	[M-H]-	Pyrimidine ribonucleoside diphosphates	0.97	122.04	266693	179598	399322
Negative	0.788	103.04	3-HYDROXYBUTANOIC ACID	[M-H]-	Beta hydroxy acids and derivatives	0.99	13.53	277728	187334	Filtered
Negative	0.809	158.926	CDP	[M-H]-	Pyrimidine ribonucleoside diphosphates	0.88	37.64	157680	130190	155969
Negative	0.836	408.012	NADH	[M-H]-	(5'->5')-dinucleotides	0.84	42.5	73753.8	71139.7	98590.1
Negative	0.838	426.022	2'-Deoxyguanosine-5'-diphosphate	[M-H]-	Purine 2'-deoxyribonucleoside diphosphates	1.25	469.74	1.04596e+06	1.14052e+06	2.24835e+06
Negative	0.838	424.978	5-Chloroorsellinic acid	[2M-2H+Na]-	Hydroxybenzoic acid derivatives	0.95	12.67	28507.4	18585.5	26833.3
Negative	0.862	448.005	Herbacetin 7-O-rhamnose	[M]-	Flavonoid-7-O-glycosides	0.87	72.04	105651	116004	165788
Negative	0.887	558.065	ADENOSINE 5&#39;-DIPHOSPHORIBOSE	[M-H]-	Purine nucleotide sugars	0.88	40.73	91224.1	81893.2	Filtered
Negative	0.924	442.017	Guanosine 5_-diphosphate	[M-H]-	Purine ribonucleoside diphosphates	0.81	109.32	160992	163373	305642
Negative	0.926	464	Glycocholate	[M-H]-	Glycinated bile acids and derivatives	0.78	22.24	26141.9	28809.5	Filtered
Negative	0.953	89.0244	DL-Lactic acid	[M-H]-	Alpha hydroxy acids and derivatives	0.93	32.07	17409.4	20640.1	Filtered
Negative	0.978	693.119	AMP	[2M-H]-	Purine ribonucleoside monophosphates	0.9	22.1	Filtered	11390.7	Filtered
Negative	0.979	742.069	NADP+	[M-H]-	(5'->5')-dinucleotides	0.92	41.59	34718.2	34440.6	42212
Negative	0.983	620.02	NADP+	[M-H]-	(5'->5')-dinucleotides	0.85	54.31	Filtered	72866.8	77558.1
Negative	0.985	346.055	Adenosine Monophosphate	[M-H]-	Purine ribonucleoside monophosphates	1.44	233.2	Filtered	581577	492389
Negative	1.01	347.04	INOSINE 5PHOSPHATE	[M-H]-	Purine ribonucleoside monophosphates	1	19.59	82931.7	Filtered	Filtered
Negative	1.012	362.051	Guanosine 5'-monophosphate	[M-H]-	Purine ribonucleoside monophosphates	1.03	33.66	104174	80370.1	45650.5
Negative	1.086	363.035	Xanthosine-5'-monophosphate	[M-H]-	Purine ribonucleoside monophosphates	0.94	12.08	18899.1	20185.5	Filtered
Negative	1.163	172.977	Shikimic Acid	[M-H]-	Shikimic acids and derivatves	0.89	13.55	Filtered	23638.3	Filtered
Negative	1.171	139.001	o-Fluorobenzoate	[M-H]-	Halobenzoic acids	0.92	30.79	60536.4	31037.8	Filtered
Negative	1.203	128.036	L-Pyroglutamic acid	[M-H]-	Alpha amino acids and derivatives	0.93	19.94	Filtered	30049	80065.5
Negative	1.232	259.011	Bromacil	[M-H]-	Halopyrimidines	0.91	15.46	115308	75393.5	Filtered
Negative	1.25	663.087	NICOTINAMIDE HYPOXANTHINE DINUCLEOTIDE	[M-H]-	(5'->5')-dinucleotides	1	10.9	Filtered	21759.9	17808.4
Negative	1.256	540.054	NAD+	[M-H]-	(5'->5')-dinucleotides	0.79	40.45	Filtered	106654	Filtered
Negative	1.256	245.026	Prenyletin	[M-H]-	Hydroxycoumarins	0.88	12.68	108555	95180.2	Filtered
Negative	1.261	151.026	Xanthine	[M-H]-	Xanthines	0.99	11.02	104331	Filtered	Filtered
Negative	1.275	108.02	HYPOTAURINE	[M-H]-	Sulfinic acids	0.7	10.74	95397.3	47472.2	Filtered
Negative	1.301	139.001	o-Fluorobenzoate	[M-H]-	Halobenzoic acids	0.96	28.06	Filtered	187254	126310
Negative	1.302	300.992	(3R)-4'-Methoxy-2',3,7-trihydroxyisoflavanone	[M-H]-	4'-O-methylated isoflavonoids	0.82	15.98	61923.5	47100	Filtered
Negative	1.313	279.01	(9Z, 12Z)-Octadecadienoate	[M-H]-	Lineolic acids and derivatives	0.75	27.91	Filtered	Filtered	91476.3
Negative	1.314	117.019	Succinic acid	[M-H]-	Dicarboxylic acids and derivatives	1.04	44.15	717560	478423	583767
Negative	1.315	99.0087	Tiglate	[M-H]-	Methyl-branched fatty acids	0.79	11.51	94561.7	77970.7	64880
Negative	1.317	257.027	norlichexanthone	[M-H]-	Xanthones	0.84	14.92	Filtered	Filtered	138821
Negative	1.327	259.005	Bromacil	[M-H]-	Halopyrimidines	0.96	18.99	112356	Filtered	90303.6
Negative	1.329	643.173	NCGC00347692-02!5,6-dibenzoyloxy-7-methoxycarbonyl-1-[3,4,5-trihydroxy-6-(hydroxymethyl)oxan-2-yl]oxy-1,4a,5,6,7,7a-hexahydrocyclopenta[c]pyran-4-carboxylic acid	[M-H]-	Iridoid O-glycosides	0.7	12.51	Filtered	35342.9	Filtered
Negative	1.381	539.139	maltotriose	[M+Cl]-	Oligosaccharides	0.73	11.91	Filtered	86487.1	Filtered
Negative	1.381	341.11	Trehalose	[M-H]-	O-glycosyl compounds	1.03	10.3	15533.8	35774.6	Filtered
Negative	1.42	503.162	D(+)-Melezitose	[M-H]-	Oligosaccharides	0.96	17.11	52255.7	129649	Filtered
Negative	1.516	110.025	Pyrrole-2-carboxylic acid	[M-H]-	Pyrrole 2-carboxylic acids	0.93	15.21	Filtered	23058.1	24070.4
Negative	1.524	180.067	L-Tyrosine	[M-H]-	Tyrosine and derivatives	1.02	29.56	59113.2	121794	64144.6
Negative	1.527	261.007	Sorbitol 6-phosphate	[M-H]-	Monosaccharide phosphates	0.88	39.3	121170	104330	Filtered
Negative	1.527	243.062	Uridine	[M-H]-	Pyrimidine nucleosides	1.02	22.56	Filtered	47256.8	38699.3
Negative	1.535	282.006	Guanosine	[M-H]-	Purine nucleosides	0.87	44.43	Filtered	164356	56063.6
Negative	1.537	231.046	Goniothalenol	[M-H]-	Furopyrans	0.88	33.78	144171	113277	Filtered
Negative	1.545	103.04	3-HYDROXYBUTANOIC ACID	[M-H]-	Beta hydroxy acids and derivatives	1	26.04	449174	348052	Filtered
Negative	1.666	130.087	Leucine	[M-H]-	Leucine and derivatives	0.97	11.39	39626.3	29882	83758.7
Negative	1.7	321.049	Thymidine-5'-monophosphate	[M-H]-	Pyrimidine 2'-deoxyribonucleoside monophosphates	0.99	23.62	53494.8	33766.1	Filtered
Negative	1.744	130.087	Leucine	[M-H]-	Leucine and derivatives	0.97	14.74	Filtered	32091	Filtered
Negative	1.904	364.043	Indapamide	[M-H]-	Benzenesulfonamides	0.79	75.46	Filtered	66519.7	364318
Negative	2.294	364.044	Indapamide	[M-H]-	Benzenesulfonamides	0.76	20.19	Filtered	Filtered	34584.5
Negative	2.397	737.236	NCGC00380334-01_C34H42O18_beta-D-Glucopyranoside, (1aS,1bS,2S,5aR,6S,6aS)-6-[[3-O-acetyl-6-deoxy-2-O-[(2E)-3-(4-hydroxyphenyl)-1-oxo-2-propen-1-yl]-alpha-L-mannopyranosyl]oxy]-1a,1b,2,5a,6,6a-hexahydro-1a-(hydroxymethyl)oxireno[4,5]cyclopenta[1,2-c]pyran-2-yl, 2-acetate	[M-H]-	Coumaric acid esters	0.76	12.15	16897.2	15713.1	Filtered
Negative	2.398	266.09	Adenosine	[M-H]-	Purine nucleosides	1	10.16	15711.1	Filtered	Filtered
Negative	2.399	971.311	NCGC00381088-01_C42H54O23_alpha-D-Glucopyranoside, 3-O-[(2E)-3-(4-hydroxyphenyl)-1-oxo-2-propen-1-yl]-beta-D-fructofuranosyl O-6-deoxy-alpha-L-mannopyranosyl-(1->4)-O-6-deoxy-alpha-L-mannopyranosyl-(1->3)-4-O-[(2E)-3-(4-hydroxyphenyl)-1-oxo-2-propen-1-yl]-	[M+HCOO]-	Oligosaccharides	0.99	29.03	Filtered	33067.8	Filtered
Negative	2.403	134.047	ADENINE	[M-H]-	6-aminopurines	1.12	48.89	189746	141042	138763
Negative	2.409	758.241	Phosphatidylcholine alkyl 18:0-18:1	[M-H]-	1-alkyl,2-acylglycero-3-phosphocholines	1	18.57	16201.9	13087.7	Filtered
Negative	2.423	150.042	Guanine	[M-H]-	Purines and purine derivatives	0.98	11.28	23241.4	14681	Filtered
Negative	2.426	901.274	7-[(2S,3R,4S,5S,6R)-4,5-dihydroxy-6-(hydroxymethyl)-3-[(2S,3R,4R,5R,6S)-3,4,5-trihydroxy-6-methyloxan-2-yl]oxyoxan-2-yl]oxy-5-hydroxy-2-(4-hydroxyphenyl)-3-[(2S,3R,4S,5S,6R)-3,4,5-trihydroxy-6-[[(2S,3R,4R,5R,6S)-3,4,5-trihydroxy-6-methyloxan-2-yl]oxymethyl]oxan-2-yl]oxychromen-4-one	[M-H]-	Flavonoid-7-O-glycosides	0.72	45.03	20355.1	16042.8	Filtered
Negative	2.427	267.074	6-Methoxyflavonol	[M-H]-	Flavonols	1.03	20.72	Filtered	Filtered	56327.8
Negative	2.462	664.118	NADH	[M-H]-	(5'->5')-dinucleotides	1.18	63.89	86721.8	Filtered	15408.4
Negative	2.463	779.208	[(2R,3S,4S,5R,6R)-3,4-dihydroxy-6-[(2S,3S,4S,5R)-3-hydroxy-2,5-bis(hydroxymethyl)-4-[(E)-3-(4-hydroxyphenyl)prop-2-enoyl]oxyoxolan-2-yl]oxy-5-[(E)-3-(4-hydroxyphenyl)prop-2-enoyl]oxyoxan-2-yl]methyl (E)-3-(4-hydroxyphenyl)prop-2-enoate	[M-H]-	Coumaric acid esters	0.82	113.54	Filtered	222652	Filtered
Negative	2.469	665.214	Tetrasaccharides (Hex-Hex-Hex-Hex)	[M-H]-	Oligosaccharides	1.03	288.96	Filtered	1.0708e+06	Filtered
Negative	2.471	718.127	Phosphatidylcholine 16:0-16:0	[M-CH3]-	Phosphatidylcholines	0.73	33.07	Filtered	19692	Filtered
Negative	2.473	503.162	D(+)-Melezitose	[M-H]-	Oligosaccharides	0.96	15.01	Filtered	127762	Filtered
Negative	2.474	723.173	NCGC00385628-01![(2S,3S,4S,5R,6S)-6-[5,7-dihydroxy-2-(4-hydroxyphenyl)-4-oxochromen-3-yl]oxy-5-hydroxy-4-[(E)-3-(4-hydroxyphenyl)prop-2-enoyl]oxy-2-methyloxan-3-yl] (E)-3-(4-hydroxyphenyl)prop-2-enoate	[M-H]-	Flavonoid-3-O-glycosides	1	10.75	Filtered	12879	Filtered
Negative	2.5	89.0245	GLYCERALDEHYDE	[M-H]-	Monosaccharides	1	11.47	Filtered	25057.3	Filtered
Negative	2.55	325.108	7-[(E)-3-methyl-4-(4-methyl-5-oxo-2H-furan-2-yl)but-2-enoxy]chromen-2-one	[M-H]-	Coumarins and derivatives	1	10.25	18118.6	14026.2	11007.4
Negative	2.604	151.026	Xanthine	[M-H]-	Xanthines	0.97	10.26	29466.7	Filtered	Filtered
Negative	2.605	283.069	Inermin	[M-H]-	Pterocarpans	1.04	12.37	23106.8	Filtered	Filtered
Negative	2.608	687.198	Flavone base + 3O, 2MeO, O-guaiacylglycerol-Hex	[M-H]-	Lignan glycosides	0.77	12.86	Filtered	28392.5	Filtered
Negative	2.608	344.077	Guanosine cyclic monophosphate	[M-H]-	3',5'-cyclic purine nucleotides	0.92	31.26	Filtered	15656.5	88171.7
Negative	2.71	164.072	L-(-)-Phenylalanine	[M-H]-	Phenylalanine and derivatives	1.01	16.94	50782.5	Filtered	70286.5
Negative	2.9	477.173	Oregonin	[M-H]-	Linear diarylheptanoids	0.82	32	Filtered	89590.3	Filtered
Negative	2.984	353.083	5-Caffeoylquinic acid	[M-H]-	Quinic acids and derivatives	0.89	11.14	29462.5	32907	32228.2
Negative	2.986	217.108	Di-tert-butyl dicarbonate	[M-H]-	Organic carbonic acids and derivatives	0.97	23.73	92205.3	90795.2	72682.1
Negative	2.999	88.04	L-ALANINE	[M-H]-	Alanine and derivatives	1	11.34	Filtered	Filtered	11313.8
Negative	3.216	121.029	Benzoic acid	[M-H]-	Benzoic acids	1.02	20.06	Filtered	108175	14783.4
Negative	3.365	203.083	Tryptophan	[M-H]-	Indolyl carboxylic acids and derivatives	1.02	22.8	25660	23059.8	Filtered
Negative	3.365	116.05	GUANIDINOACETATE	[M-H]-	Alpha amino acids and derivatives	0.82	14.97	16048.7	13460.1	Filtered
Negative	3.387	108.046	4-Aminophenol	[M-H]-	Aniline and substituted anilines	0.91	11.6	13989	22614.1	20358.2
Negative	3.446	134.047	ADENINE	[M-H]-	6-aminopurines	1.02	25.45	108767	112133	Filtered
Negative	3.446	728.153	Phosphatidylcholine alkenyl 16:0-18:1	[M-CH3]-	1-(1Z-alkenyl),2-acyl-glycerophosphocholines	0.74	30.35	18272.4	25885.6	Filtered
Negative	3.708	138.056	4-Nitrophenol	[M-H]-	Nitrophenols	0.85	32.23	35354.8	29292.2	44070.6
Negative	3.713	204.028	Cinnamoylglycine	[M-H]-	N-acyl-alpha amino acids	0.87	15.25	16647.1	11554.4	Filtered
Negative	3.73	784.15	FLAVIN ADENINE DINUCLEOTIDE	[M-H]-	Flavin nucleotides	1.09	602.86	474806	345364	301659
Negative	3.752	94.0298	3-Hydroxypyridine	[M-H]-	Hydroxypyridines	0.93	17.03	Filtered	Filtered	40869.5
Negative	3.856	312.122	feruloyltyramine	[M-H]-	Hydroxycinnamic acids and derivatives	0.8	19.21	Filtered	25404.8	Filtered
Negative	3.942	218.069	7-Methylsulfinylheptyl isothiocyanate	[M-H]-	Sulfoxides	0.96	24.92	Filtered	Filtered	79750.3
Negative	3.958	437.088	FAD	[M-H]-	Flavin nucleotides	0.92	20.62	48426.8	35962.3	39512.5
Negative	3.982	455.097	11-(2-bromo-3,6-dimethoxyphenyl)-3,3-dimethyl-2,3,4-trihydro-5H,10H,11H-benzo[ b]benzo[2,1-f]1,4-diazepin-1-one	[M-H]-	Benzodiazepines	0.99	66.81	120187	112145	64627.5
Negative	3.983	667.163	Flavone base + 3O, 2MeO, O-Hex, O-HexA	[M-H]-	Flavonoid-7-O-glucuronides	1	14.7	13778.4	10076.6	Filtered
Negative	4.068	459.102	Galapagin	[M+Cl]-	Phenolic glycosides	0.96	10.96	23529.4	19836.3	Filtered
Negative	4.074	469.131	plumieride	[M-H]-	Iridoid O-glycosides	1	14.75	59152.8	54173	Filtered
Negative	4.081	433.079	guajavarin	[M-H]-	Flavonoid-3-O-glycosides	0.9	15.41	43181.8	26370.8	Filtered
Negative	4.082	103.04	3-HYDROXYBUTANOIC ACID	[M-H]-	Beta hydroxy acids and derivatives	1.02	23.58	391402	313071	Filtered
Negative	4.082	167.032	Vanillic acid	[M-H]-	M-methoxybenzoic acids and derivatives	0.96	11.18	166220	115168	Filtered
Negative	4.083	315.106	Pinoquercetin	[M-H]-	Flavonols	0.73	19.77	214316	Filtered	Filtered
Negative	4.087	401.142	Benzyl alcohol + Hex-Pen	[M-H]-	O-glycosyl compounds	1.05	209.5	1.49845e+06	Filtered	Filtered
Negative	4.089	607.193	Diosmin	[M-H]-	Flavonoid-7-O-glycosides	0.73	10.97	47341.6	Filtered	Filtered
Negative	4.092	749.184	NCGC00179806-02![4,5-diacetyloxy-6-[7-hydroxy-5-methoxy-4-oxo-2-[4-[3,4,5-trihydroxy-6-(hydroxymethyl)oxan-2-yl]oxyphenyl]chromen-6-yl]oxan-3-yl] acetate	[M+HCOO]-	Flavonoid O-glycosides	0.83	12.78	16720.3	15636.6	Filtered
Negative	4.107	257.064	ONONETIN	[M-H]-	Stilbenes	0.71	14.11	Filtered	67288.7	Filtered
Negative	4.152	121.03	Benzoic acid	[M-H]-	Benzoic acids	1.11	27.33	178268	178016	96780.9
Negative	4.304	176.036	N-Formyl-L-Methionine	[M-H]-	Methionine and derivatives	0.91	20.55	22747.5	31375.3	79822
Negative	4.34	471.149	Deoxynivalenol 3-glucuronide	[M-H]-	Trichothecenes	0.9	16.07	Filtered	49529.9	64562.7
Negative	4.502	131.071	2-Hydroxyisocaproic acid	[M-H]-	Hydroxy fatty acids	1.01	19.36	Filtered	Filtered	54285
Negative	4.769	756.183	Phosphatidylcholine alkenyl 18:0-18:1	[M-CH3]-	1-(1Z-alkenyl),2-acyl-glycerophosphocholines	0.97	18.97	19348.1	17113.4	Filtered
Negative	5.009	173.082	SUBERIC ACID	[M-H]-	Medium-chain fatty acids	1.02	38.22	Filtered	71837.5	Filtered
Negative	5.01	195.064	2,4,5-Trimethoxybenzaldehyde	[M-H]-	Benzoyl derivatives	0.94	18.32	Filtered	52199.6	Filtered
Negative	5.076	186.018	5-Amino-2-methylbenzenesulfonic acid	[M-H]-	Benzenesulfonic acids and derivatives	0.91	14.44	19941.7	17411.3	11984.6
Negative	5.284	204.067	Indolelactic acid	[M-H]-	Indolyl carboxylic acids and derivatives	0.92	12.58	Filtered	15215.3	Filtered
Negative	5.48	163.113	Sodium phenylpyruvate	[M-H]-	Phenylpyruvic acid derivatives	0.93	14.12	Filtered	37838.5	49684.2
Negative	5.516	144.045	4-Hydroxyquinoline	[M-H]-	Hydroquinolones	1.01	52.28	97183.2	69917.2	77015.4
Negative	5.611	329.115	3-(1,2-dihydroxypropyl)-1,6,8-trihydroxyanthracene-9,10-dione	[M-H]-	Hydroxyanthraquinones	0.81	31.45	19189.8	55167.6	150002
Negative	5.611	351.097	2',4',11-trioxaspiro[tricyclo[4.4.1.0?,?]undecane-2,3'-tricyclo[7.3.1.0?,??]tridecane]-1'(12'),3,5',7',8,9'(13'),10'-heptaene-5,7,10-triol	[M-H]-	Naphthalenes	0.79	11.68	Filtered	15934.8	Filtered
Negative	5.667	406.198	N-phenyl[(9,11,13-trimethyl-8,15-dioxatetracyclo[10.2.2.0<2,7>.0<9,14>]hexadec a-2(7),3,5-trien-12-yl)methoxy]carboxamide	[M-H]-	Xanthenes	0.81	23.61	Filtered	Filtered	10400.8
Negative	5.687	237.113	L-Homoserine	[2M-H]-	L-alpha-amino acids	0.89	10.51	Filtered	38335.4	21422.5
Negative	5.736	186.993	Azelaate	[M-H]-	Medium-chain fatty acids	0.78	10.24	12488	13420.7	Filtered
Negative	5.743	401.143	Benzyl alcohol + Hex-Pen	[M-H]-	O-glycosyl compounds	0.92	10.44	40542.5	33525.5	Filtered
Negative	5.747	257.064	ONONETIN	[M-H]-	Stilbenes	0.93	13.12	76648.2	74135.3	Filtered
Negative	5.747	333.073	Diflufenzopyr	[M-H]-	N-phenylureas	0.72	14.94	51146	51312.2	Filtered
Negative	5.748	411.088	Gangaleoidin	[M-H]-	Depsides and depsidones	0.71	78.93	203676	183015	Filtered
Negative	5.749	343.101	NCGC00380817-01_C15H20O9_	[M-H]-	Phenolic glycosides	0.8	67.42	197741	213421	Filtered
Negative	5.753	573.216	5(S)-5-carboxystrictosidine	[M-H]-	Terpene glycosides	1.05	277.34	1.02569e+06	Filtered	Filtered
Negative	5.754	103.04	3-HYDROXYBUTANOIC ACID	[M-H]-	Beta hydroxy acids and derivatives	1.1	52.66	642404	529188	12776.1
Negative	5.94	247.134	Atractylenolide III	[M-H]-	Eudesmanolides, secoeudesmanolides, and derivatives	0.98	10.4	48425.5	46651.3	Filtered
Negative	5.979	187.097	Azelaic acid (Not validated)	[M-H]-	Medium-chain fatty acids	1.03	46.17	139264	103748	Filtered
Negative	5.979	209.08	Divaricatinic acid	[M-H]-	P-methoxybenzoic acids and derivatives	0.83	25.81	67704.6	58320.7	94095.2
Negative	5.989	535.277	Dihydrocelastryl Diacetate	[M-H]-	Phenanthrenes and derivatives	0.88	17.44	Filtered	31575.1	194978
Negative	6.109	145.087	L-LYSINE	[M-H]-	D-alpha-amino acids	0.78	32.92	101974	44771.4	30077.6
Negative	6.233	454.221	Lacidipine	[M-H]-	Cinnamic acid esters	0.72	28.68	42875.4	25095.5	13786.7
Negative	6.288	191.075	4-oxo-5-phenylpentanoic acid	[M-H]-	Medium-chain keto acids and derivatives	0.81	19.25	Filtered	29694.9	Filtered
Negative	6.355	273.171	Epiafzelechin (2R,3R)(-)	[M-H]-	Flavan-3-ols	0.78	12.49	59783.1	29372.2	Filtered
Negative	6.367	343.213	FA 18:2+4O	[M-H]-	Long-chain fatty acids	0.91	820.88	Filtered	23664.9	101461
Negative	6.494	265.106	(E)-5-(4-methoxy-5-methyl-6-oxopyran-2-yl)-3-methylhex-4-enoic acid	[M-H]-	Medium-chain fatty acids	0.98	11.27	Filtered	Filtered	18548
Negative	6.524	343.213	FA 18:2+4O	[M-H]-	Long-chain fatty acids	0.93	172.92	Filtered	70129	Filtered
Negative	6.594	431.184	3-hydroxy-3-methyl-5-oxo-5-[[(2R,3S,4S,5R,6S)-3,4,5-trihydroxy-6-(2-methyl-4-oxopyran-3-yl)oxyoxan-2-yl]methoxy]pentanoic acid	[M-H]-	Saccharolipids	0.96	11.73	Filtered	18976.3	Filtered
Negative	6.651	297.171	7-hydroxy-3-(2-methylbut-3-en-2-yl)-6-(3-methylbut-2-enyl)chromen-2-one	[M-H]-	7-hydroxycoumarins	0.94	12.5	16087.2	Filtered	Filtered
Negative	6.658	725.361	NCGC00381314-01![3-methyl-1-[3-methyl-1-[3-methyl-1-oxo-1-(2,3,4,5,6-pentahydroxyhexoxy)pentan-2-yl]oxy-1-oxopentan-2-yl]oxy-1-oxopentan-2-yl] 2-acetyloxy-3-methylpentanoate	[M+HCOO]-	Depsipeptides	0.73	11.93	Filtered	16329.9	Filtered
Negative	6.671	481.193	NCGC00384865-01!5-hydroxy-7-[4-hydroxy-2-methoxy-3-(3-methylbut-2-enyl)phenyl]-2,2-dimethyl-7,8-dihydropyrano[3,2-g]chromen-6-one	[M+HCOO]-	3'-prenylated isoflavanones	0.74	15.26	Filtered	42469.7	Filtered
Negative	6.741	341.195	(2E,4E)-12-hydroxy-13-(hydroxymethyl)-3,5,7-trimethyltetradeca-2,4-dienedioic acid	[M-H]-	Long-chain fatty acids	0.81	11.39	Filtered	35969.6	Filtered
Negative	6.742	159.103	N-Methyllysine	[M-H]-	L-alpha-amino acids	0.71	23.13	Filtered	68833.5	Filtered
Negative	6.782	299.186	(5E)-2-heptyl-3,4,7-trihydroxy-2,3,4,7,8,9-hexahydrooxecin-10-one	[M-H]-	Oxocins	0.76	73.58	Filtered	176327	1.0034e+06
Negative	6.787	367.174	Formosanine	[M-H]-	Indolizidines	0.85	14.27	18995.6	22580.9	110050
Negative	6.805	207.069	Sinapoyl aldehyde	[M-H]-	Methoxyphenols	0.94	26.83	203822	127476	23613.3
Negative	6.82	167.108	Chrysanthemic Acid	[M-H]-	Monocyclic monoterpenoids	0.97	16.26	Filtered	25694.7	Filtered
Negative	6.861	343.213	FA 18:2+4O	[M-H]-	Long-chain fatty acids	0.89	15.12	18543.7	67571	Filtered
Negative	6.861	136.077	TYRAMINE	[M-H]-	Phenethylamines	0.88	14.4	26261.5	46772.7	42793.4
Negative	6.874	367.213	TXB3	[M-H]1-	Thromboxanes	0.82	19.27	Filtered	121551	123532
Negative	6.921	201.113	Sebacic acid	[M-H]-	Medium-chain fatty acids	1	15.13	Filtered	65725.5	Filtered
Negative	6.959	389.255	Ilicicolin A	[M-H]-	Sesquiterpenoids	0.94	14.19	Filtered	10206.6	Filtered
Negative	7.007	829.422	1,2,6b,9,9,12a-hexamethyl-4a-[3,4,5-trihydroxy-6-(hydroxymethyl)oxan-2-yl]oxycarbonyl-10-(3,4,5-trihydroxy-6-methyloxan-2-yl)oxy-2,3,4,5,6,6a,7,8,8a,10,11,12,13,14b-tetradecahydro-1H-picene-6a-carboxylic acid	[M+Cl]-	Triterpene saponins	0.92	11.5	Filtered	18507.3	Filtered
Negative	7.046	421.245	3-(3,4-dihydroxyphenyl)-5,7-dihydroxy-6,8-bis(3-methylbut-2-enyl)chromen-4-one	[M-H]-	6-prenylated isoflavanones	0.88	14.63	17372.4	21317.8	11392.6
Negative	7.057	242.14	8-acetamido-2-methyl-7-oxononanoic acid	[M-H]-	Medium-chain fatty acids	1	11.34	Filtered	Filtered	18688
Negative	7.057	421.108	Erythrin	[M-H]-	Depsides and depsidones	1	12.29	12914.4	14210.1	Filtered
Negative	7.06	419.11	isorhapontin	[M-H]-	Stilbene glycosides	0.84	18.03	33968.6	41003.8	Filtered
Negative	7.061	429.138	bungeiside C	[M-H]-	Phenolic glycosides	0.77	79.55	181408	208260	Filtered
Negative	7.061	103.04	3-HYDROXYBUTANOIC ACID	[M-H]-	Beta hydroxy acids and derivatives	1.01	18.17	155761	160637	Filtered
Negative	7.061	497.126	verproside	[M-H]-	O-glycosyl compounds	0.84	55.97	128082	140438	Filtered
Negative	7.187	636.315	Hexosyl LPE 18:3	[M-H]-	Monosaccharide phosphates	0.86	28.54	Filtered	Filtered	100788
Negative	7.238	389.173	3-[3-[(2E)-3,7-dimethylocta-2,6-dienyl]-4-hydroxyphenyl]-7-hydroxychromen-4-one	[M-H]-	Isoflavones	0.91	10.08	Filtered	52623.3	102078
Negative	7.244	273.125	Indole-3-acetyl-L-valine	[M-H]-	Valine and derivatives	0.95	11.5	Filtered	34715.7	83901.7
Negative	7.247	255.114	5,7-Dihydroxyflavanone	[M-H]-	Flavanones	0.95	18.99	56410.7	77913.6	190764
Negative	7.25	367.213	TXB3	[M-H]1-	Thromboxanes	0.87	21.6	Filtered	214431	190078
Negative	7.328	301.232	7-ethenyl-1,4a,7-trimethyl-3,4,6,8,8a,9,10,10a-octahydro-2H-phenanthrene-1-carboxylic acid	[M-H]-	Diterpenoids	0.99	29.76	Filtered	53556	103297
Negative	7.35	301.202	Kaurenic acid	[M-H]-	Kaurane diterpenoids	1.15	268.15	535228	667682	1.3134e+06
Negative	7.351	369.19	Gardnerine	[M+HCOO]-	Macroline alkaloids	0.83	13.81	58726.8	74137.3	125355
Negative	7.381	163.113	Sodium phenylpyruvate	[M-H]-	Phenylpyruvic acid derivatives	0.92	11.32	28238.2	47620.4	Filtered
Negative	7.391	299.187	(5E)-2-heptyl-3,4,7-trihydroxy-2,3,4,7,8,9-hexahydrooxecin-10-one	[M-H]-	Oxocins	0.73	15.95	31973.7	46255.1	Filtered
Negative	7.405	369.228	TxB2	[M-H]-	Thromboxanes	0.85	27.5	Filtered	231009	198241
Negative	7.563	638.332	Hexosyl LPE 18:2	[M-H]-	Monosaccharide phosphates	0.83	52.82	Filtered	Filtered	97648.2
Negative	7.619	391.191	Dexamethasone	[M-H]-	21-hydroxysteroids	0.94	14.25	Filtered	76702.1	76820.9
Negative	7.628	171.103	FA 9:1+1O	[M-H]-	Medium-chain fatty acids	0.94	11.38	46353.8	29047.1	47717.5
Negative	7.653	347.152	NCGC00015741-12!4-[4-(3,4-dihydroxyphenyl)-2,3-dimethylbutyl]benzene-1,2-diol	[M+HCOO]-	Dibenzylbutane lignans	0.89	17.42	55205.3	62809.4	Filtered
Negative	7.681	507.237	Argatroban	[M-H]-	Dipeptides	0.79	17.62	Filtered	91399.4	96564.7
Negative	7.805	301.202	1-(2,4-dihydroxyphenyl)-2-(3,5-dimethoxyphenyl)propan-1-one	[M-H]-	Alpha-methyldeoxybenzoin flavonoids	0.78	17.07	Filtered	68468.5	Filtered
Negative	7.823	215.129	Undecanedioic acid	[M-H]-	Medium-chain fatty acids	1.52	76.43	844580	536969	275683
Negative	7.823	237.111	1-(3-ethyl-2,4-dihydroxy-6-methoxyphenyl)butan-1-one	[M-H]-	Alkyl-phenylketones	0.95	44.54	197581	141115	Filtered
Negative	7.842	277.145	Di-n-butyl phthalate	[M-H]-	Benzoic acid esters	0.92	15.89	13474.7	26035.8	103106
Negative	7.866	371.244	TXB1	[M-H]1-	Thromboxanes	0.86	45.7	Filtered	Filtered	124798
Negative	7.867	369.228	TxB2	[M-H]-	Thromboxanes	0.89	79.79	Filtered	442108	212505
Negative	7.913	509.252	2-[(2R,4aS,8S,8aS)-8-[2-[(4aS,7R,8aR)-7-(1-carboxyethenyl)-1-hydroxy-4a-methyl-2-oxo-6,7,8,8a-tetrahydro-5H-naphthalen-1-yl]ethyl]-4a-methyl-7-oxo-1,2,3,4,8,8a-hexahydronaphthalen-2-yl]prop-2-enoic acid	[M-H]-	Eudesmane, isoeudesmane or cycloeudesmane sesquiterpenoids	0.98	13.04	Filtered	127125	51550
Negative	7.925	489.226	Glimepiride	[M-H]-	Benzenesulfonamides	0.84	26.27	Filtered	150142	23181.9
Negative	7.954	811.447	Cauloside C	[M+HCOO]-	Triterpenoids	0.83	39.91	Filtered	Filtered	52716.8
Negative	8.005	638.331	Hexosyl LPE 18:2	[M-H]-	Monosaccharide phosphates	0.86	48.35	Filtered	44618	31210.3
Negative	8.044	283.109	Physcion	[M-H]-	Anthraquinones	0.92	43.37	74271	127643	452066
Negative	8.047	522.32	Guanosine-5'-triphosphate sodium salt	[M-H]-	Purine ribonucleoside triphosphates	1	28.99	Filtered	27916.8	Filtered
Negative	8.053	301.202	1-(2,4-dihydroxyphenyl)-2-(3,5-dimethoxyphenyl)propan-1-one	[M-H]-	Alpha-methyldeoxybenzoin flavonoids	0.85	29.01	Filtered	84341.1	121288
Negative	8.056	507.236	Argatroban	[M-H]-	Dipeptides	0.78	17.23	Filtered	102276	Filtered
Negative	8.068	385.223	2-[5-[2-[2-[5-(2-hydroxypropyl)oxolan-2-yl]propanoyloxy]propyl]oxolan-2-yl]propanoic acid	[M-H]-	Dicarboxylic acids and derivatives	0.81	12.96	Filtered	147575	Filtered
Negative	8.075	347.148	NCGC00015741-12!4-[4-(3,4-dihydroxyphenyl)-2,3-dimethylbutyl]benzene-1,2-diol	[M+HCOO]-	Dibenzylbutane lignans	0.89	15.79	Filtered	Filtered	62957.7
Negative	8.076	279.16	(1R,2E,7R,10E,12S,13S,15R)-12,15-dihydroxy-7-methyl-8-oxabicyclo[11.3.0]hexadeca-2,10-dien-9-one	[M-H]-	Macrolides and analogues	0.82	64.24	Filtered	Filtered	540598
Negative	8.097	325.202	3-[5-(3,4-dihydroxy-4-methyl-5-oxooxolan-2-yl)-2-hydroxy-4-methoxyphenyl]propanoic acid	[M-H]-	Phenylpropanoic acids	0.8	20.87	27714.6	68027.5	327729
Negative	8.103	395.206	FA 18:0+2O+SO4	[M-H]-	Sulfuric acid monoesters	0.88	10.26	35975.7	70411.9	215147
Negative	8.105	371.244	TXB1	[M-H]1-	Thromboxanes	0.79	24.21	Filtered	134739	Filtered
Negative	8.108	327.217	FA 18:2+3O	[M-H]-	Lineolic acids and derivatives	1.31	334.97	Filtered	602404	3.05164e+06
Negative	8.123	367.213	TXB3	[M-H]1-	Thromboxanes	0.8	26.13	Filtered	189545	112715
Negative	8.155	709.33	S4:19(P3:17/F1:2)	[M+HCOO]-	Saccharolipids	0.7	30.18	Filtered	29239.5	223753
Negative	8.166	103.04	3-HYDROXYBUTANOIC ACID	[M-H]-	Beta hydroxy acids and derivatives	1.03	12.21	162868	Filtered	Filtered
Negative	8.166	515.175	(1S,3R,4S,5R)-3,5-bis({[(2E)-3-(3,4-dihydroxyphenyl)prop-2-enoyl]oxy})-1,4-dihydroxycyclohexane-1-carboxylic acid	[M-H]-	Quinic acids and derivatives	0.94	27.57	134416	138616	Filtered
Negative	8.17	583.162	NCGC00180624-03_C25H30O13_2-Propenoic acid, 3-(3-hydroxy-4-methoxyphenyl)-, (1aS,1bS,2S,5aR,6S,6aS)-2-(beta-D-glucopyranosyloxy)-1a,1b,2,5a,6,6a-hexahydro-1a-(hydroxymethyl)oxireno[4,5]cyclopenta[1,2-c]pyran-6-yl ester, (2E)-	[M+HCOO]-	Coumaric acids and derivatives	0.7	29.12	91951	85354.2	Filtered
Negative	8.207	310.164	1-(2-methylpropylidene)-4-(propan-2-yl)-1H,2H,3H,4H,6H-piperazino[2,1-b]quinazoline-3,6-dione	[M-H]-	Quinazolines	0.76	36.34	14370.8	12282.1	Filtered
Negative	8.281	415.146	NCGC00385778-01!5,7-dihydroxy-2-[4-hydroxy-3-methoxy-5-(3-methylbut-2-enyl)phenyl]-2,3-dihydrochromen-4-one	[M+HCOO]-	3'-prenylated flavanones	0.84	17.4	Filtered	Filtered	167004
Negative	8.281	369.229	TxB2	[M-H]-	Thromboxanes	0.89	56.34	Filtered	324552	119052
Negative	8.318	489.227	Glimepiride	[M-H]-	Benzenesulfonamides	0.77	26.11	Filtered	91391.7	Filtered
Negative	8.323	373.17	1,7-bis(3,4-dihydroxyphenyl)heptan-3-yl acetate	[M-H]-	Linear diarylheptanoids	0.9	16.07	Filtered	61150.6	Filtered
Negative	8.332	415.189	Hexose + C13H19O (isomer of 1062)	[M+HCOO]-	Fatty acyl glycosides of mono- and disaccharides	0.9	39.21	Filtered	295224	22515.5
Negative	8.36	437.216	NCGC00169206-02_C22H32O6_1-Naphthalenecarboxylic acid, 1,2,3,4,4a,5,8,8a-octahydro-1,4a,6-trimethyl-5-[(2,3,5-trihydroxy-4-methylene-7-oxabicyclo[4.1.0]hept-1-yl)methyl]-	[M+HCOO]-	Oxepanes	0.98	10.16	Filtered	45349.4	26273.1
Negative	8.403	614.251	NCGC00381001-01_C32H41NO11_	[M-H]-	Glutamic acid and derivatives	0.74	16.67	Filtered	Filtered	86091.8
Negative	8.434	353.233	Prostaglandin F2a	[M-H]-	Prostaglandins and related compounds	1	30.16	Filtered	111472	62773.6
Negative	8.479	417.205	[3,4,5-trihydroxy-6-(hydroxymethyl)oxan-2-yl] 2,4-dihydroxy-6-[(E)-2-phenylethenyl]benzoate	[M-H]-	Stilbenes	0.79	17.1	Filtered	189853	Filtered
Negative	8.488	311.104	3',4'-Dimethoxy-7-hydroxyflavanone	[M-H]-	4'-O-methylated flavonoids	0.94	23.6	36644.5	108064	262041
Negative	8.488	148.041	4-Hydroxymandelonitrile	[M-H]-	1-hydroxy-2-unsubstituted benzenoids	1	12.19	Filtered	14756.2	29571.2
Negative	8.489	307.192	FA 18:4+2O	[M-H]-	Lineolic acids and derivatives	0.82	20.25	19923	41772.1	Filtered
Negative	8.502	323.154	Valaciclovir	[M-H]-	Alpha amino acid esters	0.79	12.09	75405.9	43664.3	Filtered
Negative	8.549	811.446	Cauloside C	[M+HCOO]-	Triterpenoids	0.89	43.62	99494	Filtered	99513
Negative	8.552	329.233	FA 18:1+3O	[M-H]-	Long-chain fatty acids	1.33	363.72	903974	881968	2.33675e+06
Negative	8.552	397.221	Mitragynine	[M-H]-	Corynanthean-type alkaloids	0.85	53.25	102293	102471	162376
Negative	8.555	465.209	2-[2,6-bis(3-methylbut-2-enyl)-4-[(2S,3R,4S,5S,6R)-3,4,5-trihydroxy-6-(hydroxymethyl)oxan-2-yl]oxyphenyl]-2-hydroxyacetic acid	[M-H]-	Phenolic glycosides	0.98	12.27	31095.5	30797.6	59573.5
Negative	8.557	193.124	4-Hexylresorcinol	[M-H]-	Resorcinols	1	12.15	Filtered	18647	35035.3
Negative	8.587	862.419	N-[3-[5,17-bis[3-[acetyl(hydroxy)amino]propyl]-14-benzyl-8-(hydroxymethyl)-11-(2-methylpropyl)-3,6,9,12,15,18-hexaoxo-1,4,7,10,13,16-hexazacyclooctadec-2-yl]propyl]-N-hydroxyacetamide	[M-H]-	Cyclic peptides	0.81	25.74	24253.3	17462.2	66864
Negative	8.593	211.134	Dihydrojasmonic Acid	[M-H]-	Jasmonic acids	0.87	11.69	73171.2	74484.5	120719
Negative	8.597	369.229	TxB2	[M-H]-	Thromboxanes	1	20.35	Filtered	190319	108595
Negative	8.622	825.46	Saikosaponin a	[M+HCOO]-	Triterpene saponins	0.97	12.02	20111.4	Filtered	Filtered
Negative	8.635	277.145	Di-n-butyl phthalate	[M-H]-	Benzoic acid esters	0.95	20.1	Filtered	37347.7	122589
Negative	8.643	415.189	Hexose + C13H19O (isomer of 1062)	[M+HCOO]-	Fatty acyl glycosides of mono- and disaccharides	1.15	71.73	Filtered	304216	37161
Negative	8.647	345.133	Gibberellic acid	[M-H]-	C19-gibberellin 6-carboxylic acids	1	10.05	15275.7	Filtered	26640.6
Negative	8.649	437.171	Suxibuzone	[M-H]-	Fatty acid esters	1	10.33	Filtered	35185.1	Filtered
Negative	8.652	327.218	FA 18:2+3O	[M-H]-	Lineolic acids and derivatives	0.92	17.53	74150.7	Filtered	326457
Negative	8.657	233.155	(E)-5-(2,3-dimethyl-4,5,6,7-tetrahydro-1H-tricyclo[2.2.1.02,6]heptan-3-yl)-2-methylpent-2-enoic acid	[M-H]-	Sesquiterpenoids	1	13.06	Filtered	Filtered	42246.8
Negative	8.661	173.118	FA 9:0+1O	[M-H]-	Medium-chain hydroxy acids and derivatives	1	19.79	11241.4	Filtered	Filtered
Negative	8.673	844.424	Phosphatidylcholine 18:0-18:2	[M+CH3COO]-	Phosphatidylcholines	0.83	62.77	73455	64155.9	131894
Negative	8.675	845.428	Rifabutin	[M-H]-	Macrolactams	0.99	27.26	28953	Filtered	Filtered
Negative	8.676	487.196	NCGC00169009-02_C26H32O9_Methyl (2R,4aR,4bS,10aS,10bS,12aR)-6,10b-dihydroxy-2,4b,7,7,10a,12a-hexamethyl-12-methylene-1,4,5,8-tetraoxo-1,4,4a,4b,5,7,8,9,10,10a,10b,11,12,12a-tetradecahydro-2H-naphtho[1,2-h]isochromene-2-carboxylate	[M-H]-	Steroid lactones	1	10.13	Filtered	75351.2	57566.3
Negative	8.686	351.218	PGI2	[M-H]1-	Prostaglandins and related compounds	1.12	189.06	Filtered	1.22138e+06	1.19941e+06
Negative	8.694	560.3	NCGC00380724-01_C28H47NO8_(3R,5R,6S,7S,9R,11E,13S,14R)-14-Ethyl-13-hydroxy-3,5,7,9,13-pentamethyl-2,4,10-trioxooxacyclotetradec-11-en-6-yl 3,4,6-trideoxy-3-(dimethylamino)-D-xylo-hexopyranoside	[M+Cl]-	Aminoglycosides	1	32.1	Filtered	33669.7	27092.6
Negative	8.713	781.401	2-[1-[1-hydroxy-10,13-dimethyl-3-[3,4,5-trihydroxy-6-[[3,4,5-trihydroxy-6-(hydroxymethyl)oxan-2-yl]oxymethyl]oxan-2-yl]oxy-2,3,4,7,8,9,11,12,14,15,16,17-dodecahydro-1H-cyclopenta[a]phenanthren-17-yl]ethyl]-4-(hydroxymethyl)-5-methyl-2,3-dihydropyran-6-one	[M-H]-	Withanolide glycosides and derivatives	1	19.99	14695	Filtered	Filtered
Negative	8.725	375.185	Desoximetasone	[M-H]-	21-hydroxysteroids	0.83	18.64	100566	99731.3	155917
Negative	8.728	207.139	3,4-Dimethoxycinnamic Acid	[M-H]-	Coumaric acids and derivatives	0.82	11.14	31217.8	51276	81372.5
Negative	8.798	441.204	NCGC00381274-01_C18H34O12_3-Hydroxy-3-(hydroxymethyl)-4-methylpentyl 6-O-[(2S,3R,4R)-3,4-dihydroxy-4-(hydroxymethyl)tetrahydro-2-furanyl]-beta-D-glucopyranoside	[M-H]-	Fatty acyl glycosides of mono- and disaccharides	0.85	10.08	Filtered	83049.7	Filtered
Negative	8.801	809.43	NCGC00180255-02_C42H66O15_1-O-[(2alpha,3beta,5xi,9xi)-3-(Hexopyranuronosyloxy)-2-hydroxy-28-oxoolean-12-en-28-yl]hexopyranose	[M-H]-	Triterpene saponins	1.28	70.19	Filtered	284536	Filtered
Negative	8.829	223.134	2-Hydroxychalcone	[M-H]-	Retrochalcones	0.88	14.45	Filtered	41691.4	21088.1
Negative	8.845	327.218	FA 18:2+3O	[M-H]-	Lineolic acids and derivatives	0.85	42.03	22082.8	Filtered	395627
Negative	8.848	253.093	2'-Hydroxy-4'-methoxychalcone	[M-H]-	2'-Hydroxychalcones	0.77	19.04	Filtered	Filtered	307685
Negative	8.854	369.228	TxB2	[M-H]-	Thromboxanes	0.97	62.69	Filtered	525811	125245
Negative	8.859	351.218	LTB4_20-Hydroxy	[M-H]-	Leukotrienes	0.92	29.54	Filtered	460183	325318
Negative	8.873	267.197	Inosine	[M-H]-	Purine nucleosides	0.96	17.73	30715.1	51045.5	150383
Negative	8.878	711.345	3-[(1R,3R,5R,8R,10S,13R,14S,17R)-1,14-dihydroxy-3-[(2S,3S,4R,5S,6R)-3-hydroxy-4-methoxy-6-methyl-5-[(2S,3R,4S,5S,6R)-3,4,5-trihydroxy-6-(hydroxymethyl)oxan-2-yl]oxyoxan-2-yl]oxy-10,13-dimethyl-1,2,3,4,5,6,7,8,9,11,12,15,16,17-tetradecahydrocyclopenta[a]phenanthren-17-yl]-2H-furan-5-one	[M-H]-	Cardenolide glycosides and derivatives	0.75	21.84	Filtered	74247.2	134433
Negative	8.884	489.226	Glimepiride	[M-H]-	Benzenesulfonamides	0.81	18.54	Filtered	Filtered	62677.1
Negative	8.888	765.404	2-[1-[1-hydroxy-10,13-dimethyl-3-[3,4,5-trihydroxy-6-[[3,4,5-trihydroxy-6-(hydroxymethyl)oxan-2-yl]oxymethyl]oxan-2-yl]oxy-2,3,4,7,8,9,11,12,14,15,16,17-dodecahydro-1H-cyclopenta[a]phenanthren-17-yl]ethyl]-4,5-dimethyl-2,3-dihydropyran-6-one	[M-H]-	Withanolide glycosides and derivatives	0.98	15.1	18976.5	19691.7	Filtered
Negative	8.894	792.417	PROTOVERATRINE A	[M-H]-	Cerveratrum-type alkaloids	0.87	19.03	76748.6	Filtered	74090.9
Negative	8.895	779.42	DIGOXIN	[M-H]-	Cardenolide glycosides and derivatives	1.05	133.03	Filtered	255311	96543.4
Negative	8.897	547.276	1-[2,4,6-trihydroxy-3-[7-hydroxy-2-(4-hydroxyphenyl)-3,4-dihydro-2H-chromen-4-yl]phenyl]dodecan-1-one	[M-H]-	7-hydroxyflavonoids	0.74	75.34	Filtered	164759	691802
Negative	8.927	622.337	NCGC00180336-03!16-butan-2-yl-10,11,14-trimethyl-13-propan-2-yl-3-prop-2-enyl-4-oxa-1,8,11,14,17-pentazabicyclo[17.3.0]docosane-2,5,9,12,15,18-hexone	[M+HCOO]-	Cyclic depsipeptides	0.76	31.57	Filtered	29803	23182
Negative	8.932	265.181	FA 16:3+1O	[M-H]-	Long-chain fatty acids	0.98	21.06	Filtered	92200.5	373771
Negative	8.968	793.436	(2S,3S,4S,5R,6R)-6-[[(3S,6aR,6bS,8aS,14bR)-4,4,6a,6b,11,11,14b-heptamethyl-8a-[(2S,3R,4S,5S,6R)-3,4,5-trihydroxy-6-(hydroxymethyl)oxan-2-yl]oxycarbonyl-1,2,3,4a,5,6,7,8,9,10,12,12a,14,14a-tetradecahydropicen-3-yl]oxy]-3,4,5-trihydroxyoxane-2-carboxylic acid	[M-H]-	Triterpene saponins	0.83	11.06	Filtered	89924.3	Filtered
Negative	8.995	223.134	Methyl Jasmonate	[M-H]-	Jasmonic acids	0.88	13.04	Filtered	12395.3	80282.5
Negative	8.998	709.328	S4:19(P3:17/F1:2)	[M+HCOO]-	Saccharolipids	0.75	15.92	28364.3	35116.5	117838
Negative	9.003	353.233	5-[5-hydroxy-3-(hydroxymethyl)pentyl]-8a-(hydroxymethyl)-5,6-dimethyl-3,4,4a,6,7,8-hexahydronaphthalene-1-carboxylic acid	[M-H]-	Colensane and clerodane diterpenoids	1.05	259.94	Filtered	608642	1.33621e+06
Negative	9.022	247.101	Olivetonide	[M-H]-	Isocoumarins and derivatives	0.84	13.22	67216	55876.8	12041.5
Negative	9.053	799.408	Sphingomyelin d18:0-C24:1	[M-CH3]-	Phosphosphingolipids	0.99	10.55	15826.1	22015.1	13643.2
Negative	9.054	547.275	1-[2,4,6-trihydroxy-3-[7-hydroxy-2-(4-hydroxyphenyl)-3,4-dihydro-2H-chromen-4-yl]phenyl]dodecan-1-one	[M-H]-	7-hydroxyflavonoids	0.89	20.46	Filtered	40749.1	244904
Negative	9.068	429.25	8-[2-(3,4-dihydroxy-2,5-dimethoxyoxolan-3-yl)ethyl]-4a,7,8-trimethylspiro[2,3,5,6,7,8a-hexahydro-1H-naphthalene-4,2'-oxirane]-2,3-diol	[M-H]-	O-glycosyl compounds	1	10.39	14462.6	Filtered	40746.7
Negative	9.071	193.088	Butylparaben	[M-H]-	p-Hydroxybenzoic acid alkyl esters	1	11.8	14647.5	15091.7	21036
Negative	9.088	325.203	FA 18:3+3O	[M-H]-	Lineolic acids and derivatives	0.84	16.43	33212.6	61043.4	297155
Negative	9.094	807.416	Oleanane -2H, +1O, 1COOH, O-HexA-HexA	[M-H]-	Triterpene saponins	1	12.81	39316.6	27121.7	19966
Negative	9.098	669.2	[(2S,3R,4R,5S,6S)-2-[[(1aS,1bS,2S,5aR,6S,6aS)-1a-(hydroxymethyl)-2-[(2S,3R,4S,5S,6R)-3,4,5-trihydroxy-6-(hydroxymethyl)oxan-2-yl]oxy-2,5a,6,6a-tetrahydro-1bH-oxireno[5,6]cyclopenta[1,3-c]pyran-6-yl]oxy]-3,5-dihydroxy-6-methyloxan-4-yl] (E)-3-(3,4-dihydroxyphenyl)prop-2-enoate	[M-H]-	Coumaric acids and derivatives	0.82	18.86	67545.2	47872.1	Filtered
Negative	9.105	689.413	MONENSIN SODIUM (monensin A is shown)	[M-H]-	Ketals	0.73	186.18	Filtered	12037.2	Filtered
Negative	9.11	743.348	NCGC00380546-01_C35H54O14_	[M+HCOO]-	Steroidal glycosides	0.8	26.19	62212.4	Filtered	Filtered
Negative	9.118	397.257	Muronic acid	[M-H]-	Gamma butyrolactones	0.76	110.47	339427	414725	23751.4
Negative	9.123	209.117	Jasmonic acid	[M-H]-	Jasmonic acids	0.99	15.24	34954.9	31148	Filtered
Negative	9.125	187.134	10-Hydroxydecanoic acid	[M-H]-	Medium-chain hydroxy acids and derivatives	1.04	90.46	517098	590782	Filtered
Negative	9.127	255.122	DL-Liquiritigenin	[M-H]-	Flavanones	0.92	22.45	98899.8	107687	Filtered
Negative	9.128	323.109	Acetohexamide	[M-H]-	Alkyl-phenylketones	0.8	18.73	35801.5	43889.3	Filtered
Negative	9.143	399.186	4-hydroxy-9-(4-hydroxy-3,5-dimethoxyphenyl)-5a,6,8a,9-tetrahydro-5H-[2]benzofuro[5,6-f][1,3]benzodioxol-8-one	[M-H]-	Lignan lactones	1	14.57	Filtered	77653.4	77895.8
Negative	9.144	560.3	NCGC00380724-01_C28H47NO8_(3R,5R,6S,7S,9R,11E,13S,14R)-14-Ethyl-13-hydroxy-3,5,7,9,13-pentamethyl-2,4,10-trioxooxacyclotetradec-11-en-6-yl 3,4,6-trideoxy-3-(dimethylamino)-D-xylo-hexopyranoside	[M+Cl]-	Aminoglycosides	1	25.15	Filtered	25823.3	Filtered
Negative	9.17	329.234	FA 18:1+3O	[M-H]-	Long-chain fatty acids	1.07	34.06	233270	144143	348256
Negative	9.182	349.202	6,10a-dihydroxy-4-(hydroxymethyl)-4,7,11b-trimethyl-1,2,3,4a,5,6,6a,7,11,11a-decahydronaphtho[2,1-f][1]benzofuran-9-one	[M-H]-	Naphthofurans	0.86	19.93	Filtered	Filtered	42697.6
Negative	9.192	436.189	(2R,3S,4aS,7R,8R,8aS)-2,3,4'-trihydroxy-4,4,7,8a-tetramethylspiro[2,3,4a,5,6,7-hexahydro-1H-naphthalene-8,2'-7,8-dihydro-3H-furo[2,3-e]isoindole]-6'-one	[M+Cl]-	Isoindolones	0.93	10.3	Filtered	12871.4	39999.4
Negative	9.215	353.233	5-[5-hydroxy-3-(hydroxymethyl)pentyl]-8a-(hydroxymethyl)-5,6-dimethyl-3,4,4a,6,7,8-hexahydronaphthalene-1-carboxylic acid	[M-H]-	Colensane and clerodane diterpenoids	1.15	535.44	Filtered	1.86239e+06	342346
Negative	9.222	421.221	Kuwanon C	[M-H]-	8-prenylated flavones	0.86	22.66	Filtered	Filtered	41820.6
Negative	9.222	489.213	Glimepiride	[M-H]-	Benzenesulfonamides	0.97	17.97	Filtered	51173.9	Filtered
Negative	9.223	375.216	RvD1	[M-H]-	Very long-chain fatty acids	0.98	30.65	Filtered	64693.1	17318.5
Negative	9.225	167.108	Chrysanthemic Acid	[M-H]-	Monocyclic monoterpenoids	0.92	19.63	Filtered	85211.7	36471.6
Negative	9.262	339.218	YOHIMBIC ACID HYDRATE	[M-H]-	Corynanthean-type alkaloids	0.85	10.19	Filtered	38756.4	Filtered
Negative	9.27	593.264	(2R,3S,4S,5R,6R)-6-[1,7-bis(4-hydroxyphenyl)heptan-3-yloxy]-5-[(2S,3R,4R)-3,4-dihydroxy-4-(hydroxymethyl)oxolan-2-yl]oxy-2-(hydroxymethyl)oxane-3,4-diol	[M-H]-	Linear diarylheptanoids	0.9	54.39	Filtered	118016	407934
Negative	9.277	309.207	FA 18:3+2O	[M-H]-	Lineolic acids and derivatives	1.16	120.77	Filtered	263863	1.48038e+06
Negative	9.284	443.221	Mitragynine	[M+HCOO]-	Corynanthean-type alkaloids	0.99	14.75	Filtered	72744.7	Filtered
Negative	9.292	377.195	NCGC00380217-01_C20H28O4_4a(2H)-Phenanthrenecarboxylic acid, 7-ethenyl-1,3,4,4b,5,6,7,9,10,10a-decahydro-4b-hydroxy-1,1,7-trimethyl-9-oxo-	[M+HCOO]-	Hydrophenanthrenes	0.78	11.75	Filtered	42661.5	141616
Negative	9.292	291.197	FA 18:4+1O	[M-H]-	Prostaglandins and related compounds	0.95	16.18	15077.4	42640.5	Filtered
Negative	9.325	351.217	PGI2	[M-H]1-	Prostaglandins and related compounds	1.1	199.51	Filtered	1.16311e+06	987236
Negative	9.332	419.211	methyl 10-acetyloxy-4,5,9-trihydroxy-1,4a-dimethyl-7-propan-2-yl-2,3,4,9,10,10a-hexahydrophenanthrene-1-carboxylate	[M-H]-	Diterpenoids	0.9	14.36	106491	129044	87912
Negative	9.36	293.212	FA 18:2+O	[M-H]-	Long-chain fatty acids	1	37.4	Filtered	29484.4	108236
Negative	9.384	709.329	S4:19(P3:17/F1:2)	[M+HCOO]-	Saccharolipids	0.98	21.74	29043	32858.3	79101.7
Negative	9.391	560.299	NCGC00380724-01_C28H47NO8_(3R,5R,6S,7S,9R,11E,13S,14R)-14-Ethyl-13-hydroxy-3,5,7,9,13-pentamethyl-2,4,10-trioxooxacyclotetradec-11-en-6-yl 3,4,6-trideoxy-3-(dimethylamino)-D-xylo-hexopyranoside	[M+Cl]-	Aminoglycosides	1	13.61	82931.1	21717.8	19594
Negative	9.435	399.185	Rauwolscine	[M+HCOO]-	Yohimbine alkaloids	0.8	19.59	Filtered	102167	28164.2
Negative	9.454	521.253	NCGC00385224-01_C24H42O12_6-Hydroxy-2,6,10,10-tetramethyl-1-oxaspiro[4.5]dec-8-yl 6-O-[(2R,3R,4R)-3,4-dihydroxy-4-(hydroxymethyl)tetrahydro-2-furanyl]-beta-D-glucopyranoside	[M-H]-	O-glycosyl compounds	0.74	29.04	32306.7	62017.6	Filtered
Negative	9.489	265.143	Lauryl sulfate	[M-H]-	Sulfuric acid monoesters	1	15.5	30672.6	31099.1	Filtered
Negative	9.489	811.485	Ginsenoside Rg6	[M+HCOO]-	Triterpenoids	0.87	67.93	Filtered	11853.1	Filtered
Negative	9.49	307.191	FA 18:4+2O	[M-H]-	Lineolic acids and derivatives	1.24	226.83	Filtered	325379	1.62209e+06
Negative	9.49	375.179	(1S,4aS,7S,7aS)-7-hydroxy-7-methyl-1-[(2S,3R,4S,5S,6R)-3,4,5-trihydroxy-6-(hydroxymethyl)oxan-2-yl]oxy-4a,5,6,7a-tetrahydro-1H-cyclopenta[c]pyran-4-carboxylic acid	[M-H]-	Iridoid O-glycosides	0.96	18.05	Filtered	37767.5	140303
Negative	9.492	235.134	Heptylparaben	[M-H]-	p-Hydroxybenzoic acid alkyl esters	0.9	19.08	Filtered	50672.2	144956
Negative	9.493	225.15	Methyl Dihydrojasmonate	[M-H]-	Jasmonic acids	1	12.45	24129.7	22923.7	Filtered
Negative	9.497	243.16	Tridecanedioic acid	[M-H]-	Long-chain fatty acids	1	32.13	67371.7	42720	Filtered
Negative	9.501	209.119	Jasmonic acid	[M-H]-	Jasmonic acids	1	10.83	Filtered	24347.1	61571.2
Negative	9.513	267.196	Inosine	[M-H]-	Purine nucleosides	0.83	62.39	Filtered	211525	494541
Negative	9.534	377.233	5-[5-(acetyloxymethyl)-1,2,4a-trimethyl-7-oxo-3,4,8,8a-tetrahydro-2H-naphthalen-1-yl]-3-methylpentanoic acid	[M-H]-	Colensane and clerodane diterpenoids	0.9	60.45	Filtered	231086	265817
Negative	9.552	491.23	[3,4,5-trihydroxy-6-[[3,4,5-trihydroxy-6-(hydroxymethyl)oxan-2-yl]oxymethyl]oxan-2-yl] 2,6,6-trimethylcyclohexene-1-carboxylate	[M-H]-	O-glycosyl compounds	0.7	31.82	Filtered	54859.3	31710.3
Negative	9.561	355.249	PGE2-[d4]	[M-H]1-	Prostaglandins and related compounds	1.06	261.75	Filtered	1.20009e+06	543413
Negative	9.57	423.237	Pravastatin	[M-H]-	Medium-chain hydroxy acids and derivatives	0.97	20.72	Filtered	121258	57033.4
Negative	9.638	307.224	2'-Deoxyuridine-5'-monophosphate disodium salt	[M-H]-	Pyrimidine 2'-deoxyribonucleoside monophosphates	0.94	28	Filtered	Filtered	22704.2
Negative	9.673	331.25	2'-Deoxyinosine-5'-monophosphate sodium salt	[M-H]-	Purine 2'-deoxyribonucleoside monophosphates	1	21.56	10438.7	Filtered	Filtered
Negative	9.681	655.312	2-[5-[[4-acetyloxy-5-(2,4-dioxopyrimidin-1-yl)-3-(4-hydroxy-2-methoxy-6-methylbenzoyl)oxyoxolan-2-yl]methoxycarbonyl]-2-hydroxyphenoxy]prop-2-enoic acid	[M-H]-	Pyrimidine nucleosides	0.76	10.62	Filtered	57619.5	16938
Negative	9.71	237.15	3-hydroxy-5,5,8a-trimethyl-3,4,4a,6,7,8-hexahydronaphthalene-2-carboxylic acid	[M-H]-	Beta hydroxy acids and derivatives	0.93	12.78	29146.1	58714.5	85818.1
Negative	9.716	562.315	LPC 18:3	[M+HCOO]-	1-acyl-sn-glycero-3-phosphocholines	0.99	12.34	58615.5	Filtered	Filtered
Negative	9.726	285.207	Kaempferol	[M-H]-	Flavonols	0.88	20.95	86899.6	51408.1	174368
Negative	9.74	333.207	14-(hydroxymethyl)-5,9-dimethyl-15-oxapentacyclo[11.3.1.0?,??.0?,?.0??,??]heptadecane-5-carboxylic acid	[M-H]-	Kaurane diterpenoids	0.94	101.25	Filtered	580435	Filtered
Negative	9.746	259.192	alpha-D-Galactose-1-phosphate dipotassium salt pentahydrate	[M-H]-	Monosaccharide phosphates	0.83	12.33	Filtered	Filtered	19678.2
Negative	9.749	270.208	N-Dodecanoyl-N-methylglycine	[M-H]-	N-acyl-alpha amino acids	0.92	25.38	19900.2	15370.5	Filtered
Negative	9.759	541.263	(2R)-8-[(2R,3S)-5,7-dihydroxy-2-(4-hydroxyphenyl)-4-oxo-2,3-dihydrochromen-3-yl]-5,7-dihydroxy-2-(4-hydroxyphenyl)-2,3-dihydrochromen-4-one	[M-H]-	Biflavonoids and polyflavonoids	0.83	27.09	Filtered	Filtered	89559.7
Negative	9.769	267.196	Inosine	[M-H]-	Purine nucleosides	0.84	68.62	Filtered	140118	421607
Negative	9.77	253.093	Obtusaquinone	[M-H]-	P-quinomethanes	0.94	14.37	Filtered	40728	153192
Negative	9.791	619.282	Phosphatidylinositol lyso 20:4	[M-H]-	2-acyl-sn-glycerol-3-phosphoinositols	0.94	15.31	Filtered	Filtered	54918.1
Negative	9.793	239.165	L-Cystine	[M-H]-	L-cysteine-S-conjugates	0.87	15.12	49665.6	80348.5	32868.2
Negative	9.795	357.264	PGF2alpha-[d4]	[M-H]1-	Prostaglandins and related compounds	1.27	270.78	Filtered	1.63838e+06	344613
Negative	9.797	415.222	Ramipril	[M-H]-	Dipeptides	1	25.86	22193.3	37225.3	Filtered
Negative	9.798	425.253	NCGC00380894-01_C22H36O5_1-Naphthalenepentanoic acid, 4-(acetyloxy)-3,4,4a,5,6,7,8,8a-octahydro-3-hydroxy-beta,2,5,5,8a-pentamethyl-	[M+HCOO]-	Diterpenoids	0.82	26.39	89163.3	121120	33479
Negative	9.803	681.29	S4:17(P3:15/F1:2)	[M+HCOO]-	Saccharolipids	0.79	25.57	Filtered	13234.1	116607
Negative	9.804	311.186	Pyrenophorol	[M-H]-	Macrolides and analogues	0.87	42.04	Filtered	129625	189507
Negative	9.862	380.252	Resolvin D1-[d5]	[M-H]1-	Very long-chain fatty acids	0.92	39.12	30300	103405	Filtered
Negative	9.865	597.236	(1'S,2'S,3S,3'S,7'R,8'R,9'S,13'R)-8'-(acetyloxy)-2,2,2',9',13'-pentamethyl-6',16'-dimethylidene-6,11',15'-trioxo-10',14',17'-trioxaspiro[oxane-3,5'-pentacyclo[7.6.1.1?,??.0?,??.0?,?]heptadecane]-3'-yl (2E)-2-methylbut-2-enoate	[M-H]-	Pentacarboxylic acids and derivatives	0.99	12.15	Filtered	Filtered	42779.8
Negative	9.866	379.249	5-(4-acetyloxy-3-hydroxy-2,5,5,8a-tetramethyl-3,4,4a,6,7,8-hexahydronaphthalen-1-yl)-3-methylpentanoic acid	[M-H]-	Diterpenoids	0.84	2318.79	124673	431460	30837.8
Negative	9.868	403.216	NCGC00381312-01!5-[10-(3,5-dihydroxyphenyl)decyl]benzene-1,3-diol	[M+HCOO]-	Resorcinols	0.79	13.73	Filtered	176338	33851.5
Negative	9.884	755.236	Angoroside A	[M-H]-	Oligosaccharides	0.86	24.01	35065.6	31456.4	Filtered
Negative	9.89	295.228	12,13-EODE	[M-H]-	Long-chain fatty acids	1	40.42	Filtered	32002.9	74339.7
Negative	9.9	415.271	Agaric Acid	[M-H]-	Tricarboxylic acids and derivatives	1	14.28	43737.1	30680.3	Filtered
Negative	9.905	624.352	NCGC00381061-01_C30H51N5O9_Pyrrolo[1,2-d][1,4,7,10,13,16]oxapentaazacyclononadecine-1,4,7,10,14,17(11H,16H)-hexone, 16-(2,3-dihydroxypropyl)dodecahydro-5,8,9,21-tetramethyl-6-(1-methylethyl)-3-(1-methylpropyl)-	[M-H]-	Cyclic depsipeptides	0.78	14.74	Filtered	25825	11295.7
Negative	9.93	283.191	2-(2,6-Dihydroxyphenyl)-3,5,7-trihydroxychromen-4-one	[M-H]-	Flavonols	0.79	31.8	81961.1	Filtered	303272
Negative	9.944	367.213	TXB3	[M-H]1-	Thromboxanes	0.74	31.41	Filtered	85932.6	50032.4
Negative	9.959	380.253	Resolvin D1-[d5]	[M-H]1-	Very long-chain fatty acids	0.95	33.27	Filtered	Filtered	37266.7
Negative	9.971	529.302	NCGC00381095-01_C26H44O8_7-Hydroxy-4-[(3Z)-5-hydroxy-3-methyl-3-penten-1-yl]-4a,8,8-trimethyl-3-methylenedecahydro-2-naphthalenyl beta-D-mannopyranoside	[M+HCOO]-	Diterpene glycosides	0.82	86.1	43001.2	101506	445233
Negative	9.972	379.249	5-(4-acetyloxy-3-hydroxy-2,5,5,8a-tetramethyl-3,4,4a,6,7,8-hexahydronaphthalen-1-yl)-3-methylpentanoic acid	[M-H]-	Diterpenoids	0.87	57.3	Filtered	277493	147233
Negative	10.003	331.192	9-hydroxy-7-(2-hydroxypropan-2-yl)-1,4a-dimethyl-2,3,4,9,10,10a-hexahydrophenanthrene-1-carboxylic acid	[M-H]-	Diterpenoids	0.94	27.35	Filtered	173265	184483
Negative	10.022	815.312	Utilin	[M-H]-	Limonoids	1	23.04	Filtered	22879.7	Filtered
Negative	10.033	717.371	Sphingomyelin d18:0-C18:0	[M-CH3]-	Phosphosphingolipids	0.99	17.67	Filtered	70678.2	145503
Negative	10.038	351.218	LTB4_20-Hydroxy	[M-H]-	Leukotrienes	0.98	60.41	269323	495160	326905
Negative	10.043	377.234	5-[5-(acetyloxymethyl)-1,2,4a-trimethyl-7-oxo-3,4,8,8a-tetrahydro-2H-naphthalen-1-yl]-3-methylpentanoic acid	[M-H]-	Colensane and clerodane diterpenoids	0.86	23.13	Filtered	146034	91272
Negative	10.049	583.258	Bilirubin	[M-H]-	Bilirubins	1	13	10912.6	21400	53545.9
Negative	10.053	645.314	Garcinolic Acid	[M-H]-	Pyranoxanthones	0.86	549.73	Filtered	166479	2.20624e+06
Negative	10.055	781.288	[3,4-dihydroxy-5-[2-methylidene-4-[(2R,3R,4S,5S,6R)-3,4,5-trihydroxy-6-[[2-methylidene-4-[(2R,3R,4S,5S,6R)-3,4,5-trihydroxy-6-(hydroxymethyl)oxan-2-yl]oxybutanoyl]oxymethyl]oxan-2-yl]oxybutanoyl]oxyoxan-2-yl]methyl 4-hydroxy-2-methylidenebutanoate	[M-H]-	Saccharolipids	0.77	11.32	Filtered	Filtered	13365
Negative	10.055	397.135	Leprapinic acid methyl ether	[M-H]-	Anisoles	0.8	75.93	11878.7	41351.6	346544
Negative	10.055	681.29	S4:17(P3:15/F1:2)	[M+HCOO]-	Saccharolipids	1.04	93.42	Filtered	40377.1	388128
Negative	10.056	331.249	2'-Deoxyinosine-5'-monophosphate sodium salt	[M-H]-	Purine 2'-deoxyribonucleoside monophosphates	0.8	47.29	49073.4	48980	40323.4
Negative	10.056	295.228	9-HODE	[M-H]1-	Lineolic acids and derivatives	0.97	24.88	29618	22661	47180.4
Negative	10.057	624.352	NCGC00381061-01_C30H51N5O9_Pyrrolo[1,2-d][1,4,7,10,13,16]oxapentaazacyclononadecine-1,4,7,10,14,17(11H,16H)-hexone, 16-(2,3-dihydroxypropyl)dodecahydro-5,8,9,21-tetramethyl-6-(1-methylethyl)-3-(1-methylpropyl)-	[M-H]-	Cyclic depsipeptides	0.81	21.41	Filtered	52035.4	Filtered
Negative	10.061	514.259	(2S)-2-[(3R,7R,8R,8aS)-3,4'-dihydroxy-4,4,7,8a-tetramethyl-6'-oxospiro[2,3,4a,5,6,7-hexahydro-1H-naphthalene-8,2'-3,8-dihydrofuro[2,3-e]isoindole]-7'-yl]pentanedioic acid	[M-H]-	Glutamic acid and derivatives	0.87	12.04	Filtered	51421.5	36855.7
Negative	10.064	547.276	1-[2,4,6-trihydroxy-3-[7-hydroxy-2-(4-hydroxyphenyl)-3,4-dihydro-2H-chromen-4-yl]phenyl]dodecan-1-one	[M-H]-	7-hydroxyflavonoids	0.72	31.6	Filtered	68336	162479
Negative	10.072	247.171	(3aR,5aR,9bR)-3a-hydroxy-5a,9-dimethyl-3-methylidene-4,5,6,7,8,9b-hexahydrobenzo[g][1]benzofuran-2-one	[M-H]-	Eudesmanolides, secoeudesmanolides, and derivatives	0.73	32.45	Filtered	24395.1	258519
Negative	10.077	293.211	FA 18:3+1O	[M-H]-	Medium-chain fatty acids	1	49.61	45717.1	81636.8	Filtered
Negative	10.082	285.207	Kaempferol	[M-H]-	Flavonols	0.88	11.73	41383.9	45363.6	88242.9
Negative	10.085	305.176	FA 18:5+2O	[M-H]-	Lineolic acids and derivatives	1.15	76.89	Filtered	117954	294882
Negative	10.086	421.221	Kuwanon C	[M-H]-	8-prenylated flavones	0.86	28.55	Filtered	134901	34284.5
Negative	10.089	297.125	picein	[M-H]-	Phenolic glycosides	0.89	12.64	23297.1	46356.6	112190
Negative	10.092	353.233	5-[5-hydroxy-3-(hydroxymethyl)pentyl]-8a-(hydroxymethyl)-5,6-dimethyl-3,4,4a,6,7,8-hexahydronaphthalene-1-carboxylic acid	[M-H]-	Colensane and clerodane diterpenoids	1.26	363.83	Filtered	1.56324e+06	533267
Negative	10.096	411.193	[4,8-dihydroxy-3-(3-methoxy-3-oxoprop-1-en-2-yl)-8a-methyl-5-oxo-1,2,3,4,4a,6,7,8-octahydronaphthalen-2-yl] 3,4-dihydroxy-2-methylidenebutanoate	[M-H]-	Beta hydroxy acids and derivatives	1	10.26	39318.5	38144.3	Filtered
Negative	10.097	471.216	Hypothallin	[M-H]-	Leucine and derivatives	0.97	12.59	Filtered	87037.9	109115
Negative	10.097	669.398	Monensin	[M-H]-	Heterocyclic fatty acids	0.82	11.77	18034.5	11592	Filtered
Negative	10.1	489.211	(1R,2R,4S,7S,8R,9R,10S,11R,12S,13S,14R,17R,18R,19R)-8-(acetyloxy)-10,19-dihydroxy-1,9,18-trimethyl-15-oxo-16,20-dioxahexacyclo[15.3.2.0?,??.0?,??.0?,??.0??,??]docos-5-ene-5-carboxylic acid	[M-H]-	Prostaglandins and related compounds	0.83	11.72	Filtered	47015	Filtered
Negative	10.106	335.223	14-hydroxy-14-(hydroxymethyl)-5,9-dimethyltetracyclo[11.2.1.0?,??.0?,?]hexadecane-5-carboxylic acid	[M-H]-	Kaurane diterpenoids	0.98	285.83	Filtered	416945	460600
Negative	10.106	293.176	CINCHONIDINE	[M-H]-	Cinchona alkaloids	0.98	167.71	239221	247836	264140
Negative	10.106	221.155	3-(8-hydroxyoctyl)phenol	[M-H]-	Fatty alcohols	0.98	144.98	185185	186499	200414
Negative	10.106	429.152	L-Tryptophan	[M-H]-	Indolyl carboxylic acids and derivatives	0.84	20.61	47019.7	48887.1	43216.1
Negative	10.107	177.092	4-tert-Butylbenzoic acid	[M-H]-	Phenylpropanes	1	10.81	24845.4	25629.4	Filtered
Negative	10.119	205.123	Ibuprofen	[M-H]-	Phenylpropanoic acids	0.92	17.61	26053.7	50240.7	112527
Negative	10.12	239.165	L-Cystine	[M-H]-	L-cysteine-S-conjugates	0.87	18.73	53624.6	47487	22332.2
Negative	10.121	910.546	PC 42:11	[M+CH3COOH-H]-	Phosphatidylcholines	0.76	21.96	Filtered	20644.8	Filtered
Negative	10.13	173.134	(-)Shikimic acid	[M-H]-	Shikimic acids and derivatves	0.82	11.31	Filtered	Filtered	28305.9
Negative	10.133	283.191	2-(2,6-Dihydroxyphenyl)-3,5,7-trihydroxychromen-4-one	[M-H]-	Flavonols	0.79	54.54	227125	351219	430045
Negative	10.137	245.155	3-Thiatetradecanoic acid	[M-H]-	Straight chain fatty acids	0.95	37.62	Filtered	45666.5	175032
Negative	10.156	912.561	PC 42:10	[M+CH3COOH-H]-	Phosphatidylcholines	0.88	31.11	Filtered	20213.6	Filtered
Negative	10.161	836.513	PE 44:11	[M-H]-	Phosphatidylethanolamines	1.07	167.02	48031.9	195175	Filtered
Negative	10.187	457.281	NCGC00381153-01![4,5-dihydroxy-3,4-bis(hydroxymethyl)-4a,8,8-trimethyl-5,6,7,8a-tetrahydro-1H-naphthalen-1-yl] octanoate	[M+HCOO]-	Fatty acid esters	1	10.28	Filtered	Filtered	31889.7
Negative	10.188	319.228	8-HETE	[M-H]1-	Hydroxyeicosatetraenoic acids	1	137.15	Filtered	60699.3	18057.8
Negative	10.196	397.135	Leprapinic acid methyl ether	[M-H]-	Anisoles	0.87	59.03	25884.4	63270.6	317189
Negative	10.202	715.317	Sphingomyelin d18:1-C18:0	[M-CH3]-	Phosphosphingolipids	0.91	25.34	Filtered	12346.9	55609.3
Negative	10.205	761.321	Didymic acid	[2M-2H+Na]-	Dibenzofurans	0.76	144.66	Filtered	57312.5	514732
Negative	10.24	427.211	NCGC00380371-01!5-hydroxy-2,2,6,6-tetramethyl-4-[3-methyl-1-[2,4,6-trihydroxy-3-(2-methylpropanoyl)phenyl]butyl]cyclohex-4-ene-1,3-dione	[M-H2O-H]-	Alkyl-phenylketones	0.96	29.34	82675.8	129411	Filtered
Negative	10.243	421.178	NCGC00347584-02!5-chloro-2,4-dihydroxy-3-[(E)-4-hydroxy-3-methyl-5-(1,2,6-trimethyl-3-oxocyclohexyl)pent-2-enyl]-6-methylbenzaldehyde	[M-H]-	Hydroxybenzaldehydes	1	10.76	Filtered	23108.6	Filtered
Negative	10.29	313.239	9,10-DiHOME	[M-H]-	Long-chain fatty acids	0.92	92.12	119959	64117	47463
Negative	10.327	563.228	5,7-dihydroxy-2-(4-hydroxyphenyl)-6-[3,4,5-trihydroxy-6-(hydroxymethyl)oxan-2-yl]-8-(3,4,5-trihydroxyoxan-2-yl)chromen-4-one	[M-H]-	Flavonoid 8-C-glycosides	0.99	15.18	Filtered	Filtered	52932.4
Negative	10.33	331.153	1-[2-hydroxy-4-(3-hydroxy-5-methylphenoxy)-6-methylphenyl]-3-methylbutane-2,3-diol	[M-H]-	Diphenylethers	0.91	18.77	13832	53055.3	187833
Negative	10.334	381.265	Ochrephilone	[M-H]-	Cyclohexenones	0.8	45.51	Filtered	263310	26795.1
Negative	10.362	355.249	Lagochilin	[M-H]-	Diterpenoids	0.7	57.59	Filtered	170394	53568.3
Negative	10.381	806.504	PS 38:6	[M-H]-	Phosphatidylserines	1	151.61	177918	322495	57633.7
Negative	10.398	213.15	2-Deoxyribose-5-phosphate sodium salt	[M-H]-	Pentose phosphates	1	18.48	Filtered	34438.8	Filtered
Negative	10.405	399.141	aschantin	[M-H]-	Furanoid lignans	0.91	21.56	Filtered	33204.7	138817
Negative	10.436	820.52	PS 39:6	[M-H]-	Phosphatidylserines	0.73	28.83	37617.5	80966.5	32457.2
Negative	10.437	909.486	(2S,3S,4S,5R,6R)-6-[[(3S,6aR,6bS,8aS,14bR)-8a-carboxy-4,4,6a,6b,11,11,14b-heptamethyl-1,2,3,4a,5,6,7,8,9,10,12,12a,14,14a-tetradecahydropicen-3-yl]oxy]-3-hydroxy-4-[(2S,3R,4R,5R,6S)-3,4,5-trihydroxy-6-methyloxan-2-yl]oxy-5-[(2S,3R,4S,5R)-3,4,5-trihydroxyoxan-2-yl]oxyoxane-2-carboxylic acid	[M-H]-	Triterpene saponins	1	23.12	Filtered	Filtered	41594.9
Negative	10.438	321.207	neobavaisoflavone	[M-H]-	Isoflavones	0.88	16.76	Filtered	22827.9	Filtered
Negative	10.439	856.497	Phosphatidylcholine 19:1-18:2	[M+CH3COO]-	Phosphatidylcholines	0.77	12.06	20560	37755.9	10159.8
Negative	10.443	297.243	(9Z,12R)-12-Hydroxyoctadec-9-enoic acid	[M-H]-	Long-chain fatty acids	1	46.6	Filtered	20219.7	Filtered
Negative	10.451	305.176	FA 18:5+2O	[M-H]-	Lineolic acids and derivatives	1.16	10.21	Filtered	25721.1	59770.7
Negative	10.454	195.139	Chrysanthemic Acid, Ethyl Ester	[M-H]-	Monocyclic monoterpenoids	0.8	14.93	96767.6	80736.6	41565.9
Negative	10.463	89.0242	GLYCERALDEHYDE	[M-H]-	Monosaccharides	1	11.15	Filtered	17721.1	31149.7
Negative	10.465	249.186	2-[(2S,4aR,8aS)-2-hydroxy-4a-methyl-8-methylidene-3,4,5,6,7,8a-hexahydro-1H-naphthalen-2-yl]prop-2-enoic acid	[M-H]-	Eudesmane, isoeudesmane or cycloeudesmane sesquiterpenoids	0.94	115.72	46913	111807	640999
Negative	10.466	704.248	Phosphatidylcholine alkyl 16:0-16:0	[M-CH3]-	1-alkyl,2-acylglycero-3-phosphocholines	0.94	12.37	Filtered	Filtered	13883.7
Negative	10.467	761.321	Didymic acid	[2M-2H+Na]-	Dibenzofurans	0.94	675.46	Filtered	320286	1.83828e+06
Negative	10.467	397.135	Leprapinic acid methyl ether	[M-H]-	Anisoles	1.16	249.38	81462.8	230107	1.26102e+06
Negative	10.49	911.502	Soyasapogenol B base + O-HexA-Pen-dHex	[M-H]-	Triterpene saponins	0.99	103.65	Filtered	12188.5	Filtered
Negative	10.494	927.497	[3,4,5-trihydroxy-6-[[3,4,5-trihydroxy-6-(hydroxymethyl)oxan-2-yl]oxymethyl]oxan-2-yl] 1-hydroxy-2,2,6a,6b,9,9,12a-heptamethyl-10-(3,4,5-trihydroxyoxan-2-yl)oxy-1,3,4,5,6,6a,7,8,8a,10,11,12,13,14b-tetradecahydropicene-4a-carboxylate	[M-H]-	Triterpenoids	1	12.96	Filtered	Filtered	19830
Negative	10.496	357.265	PGF2alpha-[d4]	[M-H]1-	Prostaglandins and related compounds	0.94	83.83	242709	175081	40120.8
Negative	10.522	635.327	NCGC00180673-03!1,12,23-trihydroxy-1,6,12,17,23,28-hexazacyclotritriacontane-2,5,13,16,24,27-hexone	[M+Cl]-	Macrolactams	0.78	15.28	Filtered	34324.4	Filtered
Negative	10.535	141.056	cis,cis-Muconic acid	[M-H]-	Medium-chain fatty acids	0.86	10.72	Filtered	13951.3	47504
Negative	10.536	245.155	3-Thiatetradecanoic acid	[M-H]-	Straight chain fatty acids	0.93	23.56	Filtered	45799.4	144436
Negative	10.54	311.222	FA 18:2+2O	[M-H]-	Lineolic acids and derivatives	1.13	40.57	60200	70393.8	Filtered
Negative	10.542	826.523	PC(14:0/11,12-EpETE)	[M+CH3COO]-	Phosphatidylcholines	1	19.59	Filtered	13213.7	Filtered
Negative	10.555	321.244	(1R,4aS,5R,8aS)-5-(5-hydroxy-3-methylpentyl)-1,4a-dimethyl-6-methylidene-3,4,5,7,8,8a-hexahydro-2H-naphthalene-1-carboxylic acid	[M-H]-	Diterpenoids	1	10.37	52129.1	38077.7	17977.9
Negative	10.557	207.139	3,4-Dimethoxycinnamic Acid	[M-H]-	Coumaric acids and derivatives	0.82	37.29	Filtered	72901.7	320647
Negative	10.564	247.17	(3aR,5aR,9bR)-3a-hydroxy-5a,9-dimethyl-3-methylidene-4,5,6,7,8,9b-hexahydrobenzo[g][1]benzofuran-2-one	[M-H]-	Eudesmanolides, secoeudesmanolides, and derivatives	0.96	71.24	70315.8	164462	807669
Negative	10.591	331.152	Gibberellin A4	[M-H]-	C19-gibberellin 6-carboxylic acids	0.78	23.28	Filtered	40647.2	91841.1
Negative	10.599	401.156	2',4'-Dihydroxychalcone 4'-Glucoside	[M-H]-	Flavonoid O-glycosides	0.96	18.98	Filtered	12647.8	52738.8
Negative	10.601	359.223	Resolvin D5	[M-H]1-	Very long-chain fatty acids	0.94	27.71	Filtered	118336	179037
Negative	10.61	438.263	1-Lauroyl-2-hydroxy-sn-glycero-3-phosphocholine	[M-H]-	1-acyl-sn-glycero-3-phosphocholines	0.98	100.88	172849	Filtered	83314.1
Negative	10.611	213.186	Tridecanoic acid	[M-H]-	Long-chain fatty acids	1	41.6	Filtered	44912.3	53000.9
Negative	10.613	799.402	Sphingomyelin d18:0-C24:1	[M-CH3]-	Phosphosphingolipids	0.88	10.72	20456.7	25525.7	10662.5
Negative	10.613	488.256	(2E,6E,11E,13E)-18-(2,6-dioxopiperidin-4-yl)-9-hydroxy-8-methoxy-10,12,14-trimethyl-15-oxooctadeca-2,6,11,13-tetraenoic acid	[M-H]-	Lineolic acids and derivatives	0.71	16.87	37538.5	14515.2	17244.9
Negative	10.614	498.283	taurohyodeoxycholic acid	[M-H]-	Taurinated bile acids and derivatives	0.98	365.09	Filtered	Filtered	311789
Negative	10.615	265.181	FA 16:3+1O	[M-H]-	Prostaglandins and related compounds	1.3	281.55	353707	909068	2.81332e+06
Negative	10.616	763.425	Digitoxin	[M-H]-	Cardenolide glycosides and derivatives	0.78	74.65	83253	93042	35697.9
Negative	10.642	331.191	9-hydroxy-7-(2-hydroxypropan-2-yl)-1,4a-dimethyl-2,3,4,9,10,10a-hexahydrophenanthrene-1-carboxylic acid	[M-H]-	Diterpenoids	0.98	29.24	Filtered	170184	159232
Negative	10.649	337.239	PGB2-[d4]	[M-H]1-	Prostaglandins and related compounds	0.76	176.9	Filtered	221148	170925
Negative	10.65	749.448	alpha-Hederin	[M-H]-	Triterpenoids	0.92	47.67	Filtered	Filtered	134129
Negative	10.67	529.265	NCGC00380707-01_C26H42O11_(5xi,6alpha,7alpha,9xi,16xi)-16-(beta-D-Glucopyranosyloxy)-6,7,17-trihydroxykauran-19-oic acid	[M-H]-	Diterpene glycosides	0.86	422.13	Filtered	190379	1.53119e+06
Negative	10.671	523.312	(3E,7E,11E,15E)-5,9,13,17,18-pentahydroxy-4,6,8,10-tetramethyl-2-[(E)-2-methylbut-2-enyl]nonadeca-3,7,11,15-tetraenedioic acid	[M-H]-	Very long-chain fatty acids	0.75	57.36	61538.6	159881	60227
Negative	10.671	519.237	methyl 2,4,10-triacetyloxy-5,9-dihydroxy-1,4a-dimethyl-7-propan-2-yl-2,3,4,9,10,10a-hexahydrophenanthrene-1-carboxylate	[M-H]-	1-hydroxysteroids	0.84	79.21	Filtered	46191	231511
Negative	10.688	477.226	[3,4,5-trihydroxy-6-[[(E)-3-(4-hydroxyphenyl)prop-2-enoyl]oxymethyl]oxan-2-yl] 3,4,5-trihydroxybenzoate	[M-H]-	Tannins	0.7	125.86	Filtered	15772.5	Filtered
Negative	10.689	319.228	8-HETE	[M-H]1-	Hydroxyeicosatetraenoic acids	1	20.92	89506.3	85935	97392.6
Negative	10.69	222.091	N-2-Fluorenylacetamide	[M-H]-	Fluorenes	0.99	12.15	Filtered	Filtered	12200.3
Negative	10.72	441.227	6,8-dihydroxy-2,2,4,4-tetramethyl-7-(3-methylbutanoyl)-9-(2-methylpropyl)-9H-xanthene-1,3-dione	[M-H]-	Xanthenes	1	29.21	Filtered	38277.9	46253.3
Negative	10.725	379.249	5-(4-acetyloxy-3-hydroxy-2,5,5,8a-tetramethyl-3,4,4a,6,7,8-hexahydronaphthalen-1-yl)-3-methylpentanoic acid	[M-H]-	Diterpenoids	0.8	955.09	Filtered	Filtered	68925.4
Negative	10.732	323.141	Dolasetron	[M-H]-	Indolecarboxylic acids and derivatives	1	11.39	Filtered	Filtered	19504.4
Negative	10.734	555.319	NCGC00380113-01!2,3,14-trihydroxy-10,13-dimethyl-17-(2,3,6,7-tetrahydroxy-5,6-dimethylheptan-2-yl)-2,3,4,5,9,11,12,15,16,17-decahydro-1H-cyclopenta[a]phenanthren-6-one	[M+HCOO]-	Hydroxy bile acids, alcohols and derivatives	0.88	36.77	Filtered	37864.9	119607
Negative	10.737	291.197	FA 18:4+1O	[M-H]-	Prostaglandins and related compounds	0.94	23.1	22086.5	46163.1	140439
Negative	10.739	265.181	FA 16:3+1O	[M-H]-	Long-chain fatty acids	1.35	394.58	Filtered	1.0481e+06	2.87068e+06
Negative	10.739	622.34	NCGC00180336-03!16-butan-2-yl-10,11,14-trimethyl-13-propan-2-yl-3-prop-2-enyl-4-oxa-1,8,11,14,17-pentazabicyclo[17.3.0]docosane-2,5,9,12,15,18-hexone	[M+HCOO]-	Cyclic depsipeptides	0.89	10.6	Filtered	23703.5	28054
Negative	10.74	377.196	NCGC00380217-01_C20H28O4_4a(2H)-Phenanthrenecarboxylic acid, 7-ethenyl-1,3,4,4b,5,6,7,9,10,10a-decahydro-4b-hydroxy-1,1,7-trimethyl-9-oxo-	[M+HCOO]-	Hydrophenanthrenes	1	10.45	60118.2	58876.8	68300.4
Negative	10.742	513.237	Telmisartan	[M-H]-	Biphenyls and derivatives	1.12	69.09	Filtered	276627	87506.9
Negative	10.742	167.108	Chrysanthemic Acid	[M-H]-	Monocyclic monoterpenoids	1	16.43	Filtered	21822.5	68937.1
Negative	10.743	554.356	Phosphatidylcholine lyso 16:0	[M+CH3COO]-	2-acyl-sn-glycero-3-phosphocholines	0.92	15.36	Filtered	Filtered	30738.7
Negative	10.743	195.103	Ethylbeta-carboline	[M-H]-	Harmala alkaloids	0.72	20.48	Filtered	38210.2	124117
Negative	10.748	381.265	Ochrephilone	[M-H]-	Cyclohexenones	0.76	58.44	Filtered	188159	21709.4
Negative	10.764	309.207	FA 18:3+2O	[M-H]-	Lineolic acids and derivatives	1.01	128.56	131802	314506	1.07188e+06
Negative	10.765	729.312	Sphingomyelin d18:1-C19:0	[M-CH3]-	Phosphosphingolipids	0.8	15.6	Filtered	70441.7	79488.1
Negative	10.772	321.243	(1R,4aS,5R,8aS)-5-(5-hydroxy-3-methylpentyl)-1,4a-dimethyl-6-methylidene-3,4,5,7,8,8a-hexahydro-2H-naphthalene-1-carboxylic acid	[M-H]-	Diterpenoids	1	44.25	Filtered	16349.4	10287.5
Negative	10.773	247.17	(3aR,5aR,9bR)-3a-hydroxy-5a,9-dimethyl-3-methylidene-4,5,6,7,8,9b-hexahydrobenzo[g][1]benzofuran-2-one	[M-H]-	Eudesmanolides, secoeudesmanolides, and derivatives	0.89	82.19	Filtered	Filtered	1.48201e+06
Negative	10.777	269.212	Baicalein	[M-H]-	Flavones	0.82	67.67	80228.8	36541.4	Filtered
Negative	10.779	223.207	Sinapic acid	[M-H]-	Hydroxycinnamic acids	0.96	58.19	17172.9	Filtered	Filtered
Negative	10.792	669.313	ACETYL ISOGAMBOGIC ACID	[M-H]-	Pyranoxanthones	0.99	18.25	11037.6	Filtered	51834.9
Negative	10.796	825.423	Medicagenic acid base + O-Hex-Hex	[M-H]-	Triterpene saponins	1	21.85	Filtered	Filtered	29144.1
Negative	10.806	862.442	N-[3-[5,17-bis[3-[acetyl(hydroxy)amino]propyl]-14-benzyl-8-(hydroxymethyl)-11-(2-methylpropyl)-3,6,9,12,15,18-hexaoxo-1,4,7,10,13,16-hexazacyclooctadec-2-yl]propyl]-N-hydroxyacetamide	[M-H]-	Cyclic peptides	0.88	66.34	41268.8	26802.7	119501
Negative	10.813	825.467	Saikosaponin D	[M+HCOO]-	Triterpene saponins	1.26	801.67	Filtered	293405	2.45414e+06
Negative	10.817	847.444	Cryptoporic acid E	[M-H]-	Hexacarboxylic acids and derivatives	0.99	21.91	Filtered	Filtered	28051.4
Negative	10.82	313.239	Octadecanedioic acid	[M-H]-	Long-chain fatty acids	1	20.32	Filtered	22069.7	Filtered
Negative	10.82	225.15	Methyl Dihydrojasmonate	[M-H]-	Jasmonic acids	1	17.32	Filtered	17846.8	63114.1
Negative	10.885	839.478	PG 42:11	[M-H]-	Phosphatidylglycerols	0.96	89.58	Filtered	69233.2	283847
Negative	10.885	248.174	N,O-Desmethyltramadol	[M-H]-	Cyclohexylphenols	0.71	48.5	Filtered	57579.7	63190.6
Negative	10.887	247.17	(3aR,5aR,9bR)-3a-hydroxy-5a,9-dimethyl-3-methylidene-4,5,6,7,8,9b-hexahydrobenzo[g][1]benzofuran-2-one	[M-H]-	Eudesmanolides, secoeudesmanolides, and derivatives	0.8	110.95	19391.9	263455	378468
Negative	10.889	865.366	(3S,4R)-7-hydroxy-3-[(3S,4R)-7-hydroxy-4-(4-hydroxyphenyl)-2-oxo-5-[(2S,3R,4S,5S,6R)-3,4,5-trihydroxy-6-(hydroxymethyl)oxan-2-yl]oxy-3,4-dihydrochromen-3-yl]-4-(4-hydroxyphenyl)-5-[(2S,3R,4S,5S,6R)-3,4,5-trihydroxy-6-(hydroxymethyl)oxan-2-yl]oxy-3,4-dihydrochromen-2-one	[M-H]-	Coumarin glycosides	0.77	13.44	Filtered	Filtered	18154.5
Negative	10.89	871.442	NCGC00380730-01_C42H66O16_beta-D-Glucopyranose, 6-O-beta-D-glucopyranosyl-1-O-[(3beta,5xi,9xi)-3,19,24-trihydroxy-24,28-dioxours-12-en-28-yl]-	[M+HCOO]-	Triterpene saponins	0.89	29.3	28483.4	24717.8	68467
Negative	10.891	844.423	Phosphatidylcholine 18:0-18:2	[M+CH3COO]-	Phosphatidylcholines	0.82	467.99	535062	377703	732700
Negative	10.893	529.268	NCGC00380707-01_C26H42O11_(5xi,6alpha,7alpha,9xi,16xi)-16-(beta-D-Glucopyranosyloxy)-6,7,17-trihydroxykauran-19-oic acid	[M-H]-	Diterpene glycosides	0.88	1613.58	Filtered	1.27834e+06	4.25887e+06
Negative	10.894	519.237	methyl 2,4,10-triacetyloxy-5,9-dihydroxy-1,4a-dimethyl-7-propan-2-yl-2,3,4,9,10,10a-hexahydrophenanthrene-1-carboxylate	[M-H]-	1-hydroxysteroids	0.81	113.44	Filtered	124190	207986
Negative	10.894	791.421	(2S,3R,4R,5R,6S)-2-[(2R,3S,4R,5R,6R)-4,5-dihydroxy-2-(hydroxymethyl)-6-[[7-[2-hydroxy-1-[3,4,5-trihydroxy-6-(hydroxymethyl)oxan-2-yl]oxyethyl]-1,1,4a,7-tetramethyl-3,4,4b,5,6,8,10,10a-octahydro-2H-phenanthren-2-yl]oxy]oxan-3-yl]oxy-6-methyloxane-3,4,5-triol	[M-H]-	Diterpene glycosides	0.88	84.52	86128.7	59379.7	332980
Negative	10.896	864.367	Phosphatidylcholine 16:0-22:6	[M+CH3COO]-	Phosphatidylcholines	0.78	10.52	Filtered	Filtered	15571.3
Negative	10.897	953.47	Soyasapogenol B base + O-HexA+HexA+dHex	[M-H]-	Triterpene saponins	0.99	19.52	Filtered	Filtered	13969.6
Negative	10.897	213.186	Tridecanoic acid	[M-H]-	Long-chain fatty acids	1	44.77	Filtered	109810	Filtered
Negative	10.897	488.255	(2E,6E,11E,13E)-18-(2,6-dioxopiperidin-4-yl)-9-hydroxy-8-methoxy-10,12,14-trimethyl-15-oxooctadeca-2,6,11,13-tetraenoic acid	[M-H]-	Lineolic acids and derivatives	0.7	46.34	Filtered	34500.2	Filtered
Negative	10.902	438.262	1-Lauroyl-2-hydroxy-sn-glycero-3-phosphocholine	[M-H]-	1-acyl-sn-glycero-3-phosphocholines	1.14	152.04	Filtered	286028	104901
Negative	10.902	685.321	Sphingomyelin d18:2-C16:0	[M-CH3]-	Phosphosphingolipids	0.85	70.67	Filtered	118062	42647.5
Negative	10.902	695.404	Bayogenin base + O-Hex	[M+HCOO]-	Triterpene saponins	1	178.05	Filtered	93691.5	160393
Negative	10.903	498.284	taurohyodeoxycholic acid	[M-H]-	Taurinated bile acids and derivatives	0.99	843.23	Filtered	932351	347051
Negative	10.903	717.332	Sphingomyelin d18:0-C18:0	[M-CH3]-	Phosphosphingolipids	0.84	16.19	Filtered	23876.2	Filtered
Negative	10.907	649.344	[(2S,3R,4S,5S,6R)-3,4,5-trihydroxy-6-(hydroxymethyl)oxan-2-yl] (1R,2R,4aS,6aS,6bR,10R,11R,12aR)-1,10,11-trihydroxy-1,2,6a,6b,9,9,12a-heptamethyl-2,3,4,5,6,6a,7,8,8a,10,11,12,13,14b-tetradecahydropicene-4a-carboxylate	[M-H]-	Triterpene saponins	0.79	555.01	Filtered	699759	899682
Negative	10.908	649.396	[(2S,3R,4S,5S,6R)-3,4,5-trihydroxy-6-(hydroxymethyl)oxan-2-yl] (1R,2R,4aS,6aS,6bR,10R,11R,12aR)-1,10,11-trihydroxy-1,2,6a,6b,9,9,12a-heptamethyl-2,3,4,5,6,6a,7,8,8a,10,11,12,13,14b-tetradecahydropicene-4a-carboxylate	[M-H]-	Triterpene saponins	1	90.17	Filtered	109012	54834.5
Negative	10.909	193.16	D-Glucuronic acid	[M-H]-	Glucuronic acid derivatives	1	12.92	13537.7	12021.6	Filtered
Negative	10.915	293.177	Tetradecylsulfate	[M-H]-	Sulfuric acid monoesters	0.95	35.56	44016.7	47795.8	45622.9
Negative	10.935	669.385	Saquinavir	[M-H]-	Quinoline carboxamides	0.83	16.42	Filtered	16092.7	Filtered
Negative	10.946	517.266	Gossypol	[M-H]-	Sesquiterpenoids	0.76	55.23	69218.1	139964	43183.7
Negative	10.953	585.254	(1R,6R,10S,11R,13S,15R)-1,6-dihydroxy-8-(hydroxymethyl)-4,12,12,15-tetramethyl-5-oxotetracyclo[8.5.0.0?,?.0??,??]pentadeca-3,8-dien-13-yl hexadecanoate	[M-H]-	Phorbol esters	0.96	11.65	13535.3	29032.6	15701
Negative	10.964	482.269	Cytidine-5'-triphosphate disodium salt	[M-H]-	Pyrimidine ribonucleoside triphosphates	0.99	57.2	19733.7	36452.7	59031.1
Negative	10.97	823.407	Oleanane -2H, +2O, 1COOH, O-HexA-HexA	[M-H]-	Triterpene saponins	0.87	39.18	Filtered	Filtered	37139.5
Negative	10.972	708.42	2-[[5-[[2,12-dihydroxy-4,4,10,13,14-pentamethyl-17-(1,5,6-trihydroxy-6-methylheptan-2-yl)-2,3,5,6,7,11,12,15,16,17-decahydro-1H-cyclopenta[a]phenanthren-3-yl]oxy]-3-hydroxy-3-methyl-5-oxopentanoyl]amino]acetic acid	[M-H]-	Triterpenoids	0.72	46.01	10299.9	Filtered	60027.4
Negative	10.977	206.131	N-acetylphenylalanine	[M-H]-	Phenylalanine and derivatives	0.91	29.75	Filtered	40836.3	12367.8
Negative	10.982	844.444	Phosphatidylcholine 18:0-18:2	[M+CH3COO]-	Phosphatidylcholines	0.7	83.63	Filtered	38963.7	112896
Negative	10.984	331.192	9-hydroxy-7-(2-hydroxypropan-2-yl)-1,4a-dimethyl-2,3,4,9,10,10a-hexahydrophenanthrene-1-carboxylic acid	[M-H]-	Diterpenoids	0.99	16.35	Filtered	77785	42386.1
Negative	11.014	357.264	PGF2alpha-[d4]	[M-H]1-	Prostaglandins and related compounds	0.89	33.16	42649.3	46124	Filtered
Negative	11.019	361.239	5-hydroxy-7-[2-(2-hydroxy-5-oxo-2H-furan-3-yl)ethyl]-7,8-dimethyl-5,6,6a,8,9,10-hexahydro-1H-benzo[d][2]benzofuran-3-one	[M-H]-	Diterpene lactones	0.72	126.4	51703.2	211688	17207.9
Negative	11.027	199.17	Lauric acid	[M-H]-	Medium-chain fatty acids	0.93	15.68	22867.9	45770.6	118873
Negative	11.034	517.227	cephalochromin	[M-H]-	Naphthopyranones	0.73	33.19	Filtered	21045.6	50793.8
Negative	11.037	475.247	NCGC00179731-03!4-[5-[acetyl(hydroxy)amino]pentylamino]-2-[2-[5-[acetyl(hydroxy)amino]pentylamino]-2-oxoethyl]-2-hydroxy-4-oxobutanoic acid	[M-H]-	Hydroxy fatty acids	0.83	48.66	Filtered	37785.7	94895.6
Negative	11.04	739.338	Didymic acid	[2M-H]-	Dibenzofurans	0.81	24.56	Filtered	Filtered	29228.8
Negative	11.042	441.226	methyl 8-hydroxy-4,5,7,10,14,14-hexamethyl-6,17-dioxo-16-oxapentacyclo[13.2.2.0?,??.0?,??.0?,?]nonadeca-3,7-diene-9-carboxylate	[M-H]-	Naphthopyrans	1.15	220.98	Filtered	231251	Filtered
Negative	11.047	845.444	Rifabutin	[M-H]-	Macrolactams	0.72	36.59	Filtered	95254.1	68360.2
Negative	11.052	598.328	NCGC00386083-01!dimethyl (2E,6E,11Z)-19-(2-amino-2-oxoethyl)-9,13-dihydroxy-8-methoxy-10,12,14-trimethyl-15-oxohenicosa-2,6,11-trienedioate	[M+HCOO]-	Fatty acid methyl esters	0.9	14.94	33997.1	26015.2	10765.7
Negative	11.055	817.415	NCGC00180427-03_C41H56N8O7_1,4,7,10,13,16,19-Heptaazacyclotricosane-2,5,8,11,14,17,20-heptone, 3-(1H-indol-3-ylmethyl)-6,18-dimethyl-9,15-bis(1-methylethyl)-12-(1-phenylethyl)-	[M+HCOO]-	Hybrid peptides	0.88	14.44	13659.3	Filtered	35513.1
Negative	11.056	816.418	Phosphatidylcholine 16:0-18:2	[M+CH3COO]-	Phosphatidylcholines	0.75	36.33	14411.2	Filtered	63732.4
Negative	11.058	323.259	(3S)-5-[(1R,2R,8aS)-2-hydroxy-2,5,5,8a-tetramethyl-3,4,4a,6,7,8-hexahydro-1H-naphthalen-1-yl]-3-methylpentanoic acid	[M-H]-	Diterpenoids	1	34.19	41294.2	39100.1	16838.7
Negative	11.059	447.217	homoorientin	[M-H]-	Flavonoid C-glycosides	0.89	11.12	Filtered	Filtered	28032.1
Negative	11.061	411.24	NCGC00169259-02![1-(3,5-dihydroxyphenyl)-12-hydroxytridecan-2-yl] acetate	[M+HCOO]-	Long-chain fatty alcohols	1	25.23	Filtered	Filtered	40335.6
Negative	11.065	608.357	6-(1H-indol-3-ylmethyl)-9-methyl-3,15-di(propan-2-yl)-1,4,7,10,13,16-hexazabicyclo[16.3.0]henicosane-2,5,8,11,14,17-hexone	[M-H]-	Oligopeptides	0.83	1587.28	598136	465823	119500
Negative	11.076	633.269	(1R,21S,23R)-6,7,8,11,12,13,22,23-octahydroxy-3,16-dioxo-2,17,20-trioxatetracyclo[17.3.1.0?,?.0??,??]tricosa-4(9),5,7,10(15),11,13-hexaen-21-yl 3,4,5-trihydroxybenzoate	[M-H]-	Hydrolyzable tannins	0.83	14.66	Filtered	10678.7	Filtered
Negative	11.089	409.245	Alpha-Mangostin	[M-H]-	8-prenylated xanthones	0.98	22.13	Filtered	Filtered	18757.3
Negative	11.108	521.253	methyl 3-[3,4-dihydroxy-5-(3-methylbut-2-enyl)phenyl]-2-[[4-hydroxy-3-(3-methylbut-2-enyl)phenyl]methyl]-4-methoxy-5-oxofuran-2-carboxylate	[M-H]-	Catechols	0.81	75.98	Filtered	44906.1	178137
Negative	11.109	633.361	(3S,4S,6aR,6bS,8R,8aR,12aS,14bR)-8-hydroxy-4,6a,6b,11,11,14b-hexamethyl-3-[(2S,3R,4S,5R)-3,4,5-trihydroxyoxan-2-yl]oxy-1,2,3,4a,5,6,7,8,9,10,12,12a,14,14a-tetradecahydropicene-4,8a-dicarboxylic acid	[M-H]-	Triterpenoids	0.98	21.07	40968.9	20364.7	Filtered
Negative	11.111	485.275	MGMG 16:3	[M-H]-	Glycosylglycerols	1.06	118.56	Filtered	27262.6	198863
Negative	11.112	531.281	MGMG 16:3	[M+HCOO]-	Glycosylglycerols	1.36	602.84	Filtered	228309	1.76378e+06
Negative	11.116	314.242	(2E,4E)-N-[2-(4-hydroxyphenyl)ethyl]dodeca-2,4-dienamide	[M-H]-	1-hydroxy-2-unsubstituted benzenoids	0.85	11.49	Filtered	12442.9	30076.1
Negative	11.117	313.238	FA 18:1+2O	[M-H]-	Long-chain fatty acids	0.99	39.26	Filtered	50028.7	137603
Negative	11.118	495.282	2-[(6,7-dimethoxy-1,2,3,4-tetrahydroisoquinolin-1-yl)methyl]-3-ethyl-9,10-dimethoxy-5-oxido-2,3,4,6,7,11b-hexahydro-1H-benzo[a]quinolizin-5-ium	[M-H]-	Emetine alkaloids	0.89	15.65	32055.4	28186.5	44088.9
Negative	11.121	791.42	(2S,3R,4R,5R,6S)-2-[(2R,3S,4R,5R,6R)-4,5-dihydroxy-2-(hydroxymethyl)-6-[[7-[2-hydroxy-1-[3,4,5-trihydroxy-6-(hydroxymethyl)oxan-2-yl]oxyethyl]-1,1,4a,7-tetramethyl-3,4,4b,5,6,8,10,10a-octahydro-2H-phenanthren-2-yl]oxy]oxan-3-yl]oxy-6-methyloxane-3,4,5-triol	[M-H]-	Diterpene glycosides	1.06	213.32	193810	117441	1.33155e+06
Negative	11.121	581.242	NCGC00380984-01_C33H34N4O6_	[M-H]-	Pyrroloindoles	1	14.73	Filtered	24708.8	50567.5
Negative	11.143	443.302	Menaquinone-4	[M-H]-	Menaquinones	0.81	20.64	30871.9	25106.7	Filtered
Negative	11.162	545.265	7,15-bis(3,4-dimethoxyphenyl)-19-oxa-4,18-diazahexacyclo[10.6.1.0?,?.0?,?.0??,??.0??,??]nonadec-8-en-12-ol	[M-H]-	Linear diarylheptanoids	1	35.16	Filtered	69370.9	Filtered
Negative	11.169	235.083	2',3'-Dideoxyinosine	[M-H]-	Purine 2',3'-dideoxyribonucleosides	1	11.81	Filtered	20541	41055.8
Negative	11.172	397.135	Leprapinic acid methyl ether	[M-H]-	Anisoles	1.16	288.16	169034	505956	1.31533e+06
Negative	11.173	883.543	PI 38:5	[M-H]-	1-phosphatidyl-1D-myo-inositols	0.88	26.07	Filtered	Filtered	25810.4
Negative	11.173	89.0243	GLYCERALDEHYDE	[M-H]-	Monosaccharides	1	13.99	16534.4	Filtered	35941.8
Negative	11.173	865.517	PG 44:12	[M-H]-	Phosphatidylglycerols	0.96	164.19	179112	184736	Filtered
Negative	11.173	415.146	NCGC00380599-01_C22H24O8_Benzoic acid, 3,6-dihydroxy-4-methoxy-2-methyl-, (6R,7R)-5,6,7,8-tetrahydro-7-hydroxy-7-methyl-8-oxo-3-[(1E)-1-propen-1-yl]-1H-2-benzopyran-6-yl ester	[M-H]-	Azaphilones	0.74	86.01	58194	180669	468618
Negative	11.174	215.165	12-HYDROXYDODECANOIC ACID	[M-H]-	Medium-chain hydroxy acids and derivatives	0.92	31.25	279749	87941.2	10325
Negative	11.174	1299.7	POLYMYXIN B SULFATE	[M-H]-	Polypeptides	0.8	1379.29	Filtered	31488.6	271310
Negative	11.175	717.332	Sphingomyelin d18:0-C18:0	[M-CH3]-	Phosphosphingolipids	0.84	52.58	28734.4	63359.7	81680.1
Negative	11.176	649.353	[(2S,3R,4S,5S,6R)-3,4,5-trihydroxy-6-(hydroxymethyl)oxan-2-yl] (1R,2R,4aS,6aS,6bR,10R,11R,12aR)-1,10,11-trihydroxy-1,2,6a,6b,9,9,12a-heptamethyl-2,3,4,5,6,6a,7,8,8a,10,11,12,13,14b-tetradecahydropicene-4a-carboxylate	[M-H]-	Triterpene saponins	0.92	3255.6	1.0957e+06	3.00054e+06	4.91899e+06
Negative	11.177	687.321	Sphingomyelin d18:1-C16:0	[M-CH3]-	Phosphosphingolipids	0.78	146.93	87274.3	208522	332256
Negative	11.178	685.32	Sphingomyelin d18:2-C16:0	[M-CH3]-	Phosphosphingolipids	0.85	491.77	243343	616493	1.00993e+06
Negative	11.181	785.319	Sphingomyelin d18:1-C23:0	[M-CH3]-	Phosphosphingolipids	0.9	18.93	Filtered	18632.3	20706.2
Negative	11.215	479.243	(2S,3R,4R,5R,6R)-2-methyl-6-[[(2R,3S,4S,5R,6R)-3,4,5-trihydroxy-6-[(E)-7-hydroxy-3,7-dimethyloct-3-enoxy]oxan-2-yl]methoxy]oxane-3,4,5-triol	[M-H]-	Fatty acyl glycosides of mono- and disaccharides	0.78	24.53	11681	19545.9	47369
Negative	11.231	775.426	Hexsose + Hexsose-deoxyHexose + C20H32	[M-H]-	Diterpene glycosides	0.71	22.47	Filtered	37443.9	31554.1
Negative	11.24	335.223	5,12-DiHETE	[M-H]1-	Leukotrienes	1.23	714.45	Filtered	538913	202036
Negative	11.243	841.413	3-[(3S,10S,13R)-14-hydroxy-3-[4-methoxy-6-methyl-5-[3,4,5-trihydroxy-6-[[3,4,5-trihydroxy-6-(hydroxymethyl)oxan-2-yl]oxymethyl]oxan-2-yl]oxyoxan-2-yl]oxy-10,13-dimethyl-1,2,3,4,5,6,7,8,9,11,12,15,16,17-tetradecahydrocyclopenta[a]phenanthren-17-yl]-2H-furan-5-one	[M-H]-	Cardenolide glycosides and derivatives	0.81	27.5	Filtered	Filtered	56095.6
Negative	11.243	919.43	NCGC00380855-01_C42H66O19_7'-Hydroxy-8',12'-dimethyl-5-oxodihydrospiro[furan-3,5'-[6]oxapentacyclo[9.8.0.0~1,7~.0~4,8~.0~12,17~]nonadecan]-15'-yl hexopyranosyl-(1->4)hexopyranosyl-(1->4)-6-deoxy-3-O-methylhexopyranoside	[M+HCOO]-	Oligosaccharides	0.85	24.27	Filtered	Filtered	33134.1
Negative	11.244	708.42	2-[[5-[[2,12-dihydroxy-4,4,10,13,14-pentamethyl-17-(1,5,6-trihydroxy-6-methylheptan-2-yl)-2,3,5,6,7,11,12,15,16,17-decahydro-1H-cyclopenta[a]phenanthren-3-yl]oxy]-3-hydroxy-3-methyl-5-oxopentanoyl]amino]acetic acid	[M-H]-	Triterpenoids	0.7	31.64	Filtered	Filtered	37145.2
Negative	11.265	397.26	Muronic acid	[M-H]-	Gamma butyrolactones	1	23.87	Filtered	28476.4	47324.7
Negative	11.268	311.222	FA 18:2+2O	[M-H]-	Lineolic acids and derivatives	1.11	247.34	148677	136610	344466
Negative	11.271	837.415	NCGC00380465-01_C38H64O17_Hexopyranoside, 1-[7-[[4-O-(6-deoxy-alpha-L-mannopyranosyl)-beta-D-glucopyranosyl]oxy]-1,2,3,4,4a,4b,5,6,7,8,8a,9-dodecahydro-2,4b,8,8-tetramethyl-2-phenanthrenyl]-2-hydroxyethyl	[M+HCOO]-	Diterpene glycosides	1	18.45	Filtered	15900.9	Filtered
Negative	11.277	425.251	NCGC00380894-01_C22H36O5_1-Naphthalenepentanoic acid, 4-(acetyloxy)-3,4,4a,5,6,7,8,8a-octahydro-3-hydroxy-beta,2,5,5,8a-pentamethyl-	[M+HCOO]-	Diterpenoids	0.92	17.3	Filtered	62957.2	16876.5
Negative	11.279	527.253	NCGC00380709-01_C32H36N2O5_(3S,3aR,4S,6S,6aR,7E,10S,11Z,13R,15E,17aR)-6,13-Dihydroxy-3-(1H-indol-3-ylmethyl)-4,10,12-trimethyl-5-methylene-2,3,3a,4,5,6,6a,9,10,13-decahydro-1H-cyclotrideca[d]isoindole-1,14,17-trione	[M-H]-	3-alkylindoles	0.98	194.31	Filtered	359466	387653
Negative	11.287	793.436	(1S,2R,4aS,6aR,6bR,10S,12aR)-10-[(2R,3R,4S,5R,6S)-3,4-dihydroxy-6-methyl-5-[(2S,3R,4S,5S,6R)-3,4,5-trihydroxy-6-(hydroxymethyl)oxan-2-yl]oxyoxan-2-yl]oxy-1,2,6b,9,9,12a-hexamethyl-2,3,4,5,6,6a,7,8,8a,10,11,12,13,14b-tetradecahydro-1H-picene-4a,6a-dicarboxylic acid	[M-H]-	Triterpene saponins	1.26	640.6	Filtered	1.62329e+06	2.56941e+06
Negative	11.292	683.351	NCGC00381318-01![3-methyl-1-[3-methyl-1-[3-methyl-1-oxo-1-(2,3,4,5,6-pentahydroxyhexoxy)pentan-2-yl]oxy-1-oxopentan-2-yl]oxy-1-oxopentan-2-yl] 2-hydroxy-3-methylpentanoate	[M+HCOO]-	Depsipeptides	0.85	34.25	Filtered	77314.6	10459.9
Negative	11.295	476.279	1-Hydroxy-2-(9Z,12Z-octadecadienoyl)-sn-glycero-3-phosphoethanolamine	[M]-	2-acyl-sn-glycero-3-phosphoethanolamines	0.92	63.73	Filtered	Filtered	77856.8
Negative	11.296	829.413	1,2,6b,9,9,12a-hexamethyl-4a-[3,4,5-trihydroxy-6-(hydroxymethyl)oxan-2-yl]oxycarbonyl-10-(3,4,5-trihydroxy-6-methyloxan-2-yl)oxy-2,3,4,5,6,6a,7,8,8a,10,11,12,13,14b-tetradecahydro-1H-picene-6a-carboxylic acid	[M+Cl]-	Triterpene saponins	1.08	66.21	68779	127354	195594
Negative	11.301	393.25	Rotenone	[M-H]-	Rotenones	0.88	29.56	31044	88511.1	46700.4
Negative	11.34	227.201	Tetradecanoic acid	[M-H]-	Long-chain fatty acids	1.25	192.95	Filtered	345294	259485
Negative	11.342	313.239	9,10-DiHOME	[M-H]-	Long-chain fatty acids	0.92	40.72	Filtered	41205.2	110127
Negative	11.344	253.093	Obtusaquinone	[M-H]-	P-quinomethanes	0.94	40.52	30024.5	39877.7	224872
Negative	11.346	452.278	LPE 16:0	[M-H]-	1-acyl-sn-glycero-3-phosphoethanolamines	1.05	369.02	Filtered	503178	457875
Negative	11.351	531.291	MGMG 16:3	[M+HCOO]-	Glycosylglycerols	1.41	2239.28	Filtered	1.30857e+06	4.12383e+06
Negative	11.351	485.275	MGMG 16:3	[M-H]-	Glycosylglycerols	1.41	456.34	Filtered	153157	1.35673e+06
Negative	11.352	800.519	PS(18:1/9-HODE)	[M-H]-	Phosphatidylserines	1	14.99	Filtered	23585.9	20712.7
Negative	11.356	521.252	methyl 3-[3,4-dihydroxy-5-(3-methylbut-2-enyl)phenyl]-2-[[4-hydroxy-3-(3-methylbut-2-enyl)phenyl]methyl]-4-methoxy-5-oxofuran-2-carboxylate	[M-H]-	Catechols	0.82	253.28	Filtered	145169	947894
Negative	11.362	523.252	NCGC00381066-01_C26H38O8_1H-Naphtho[1,2-c]pyran-7-propanoic acid, dodecahydro-8-(1-hydroxy-1-methylethyl)-3-(methoxycarbonyl)-3,4a,7,10a-tetramethyl-5-methylene-1,4-dioxo-	[M+HCOO]-	Steroid acids	0.95	67.48	Filtered	48088.4	292966
Negative	11.373	778.502	PE(16:0/10-HDoHE)	[M-H]-	Phosphatidylethanolamines	1	90.63	99763.5	Filtered	Filtered
Negative	11.375	799.422	Sphingomyelin d18:0-C24:1	[M-CH3]-	Phosphosphingolipids	0.75	13.4	17791.3	17326.3	13505.8
Negative	11.377	249.186	2-[(2S,4aR,8aS)-2-hydroxy-4a-methyl-8-methylidene-3,4,5,6,7,8a-hexahydro-1H-naphthalen-2-yl]prop-2-enoic acid	[M-H]-	Eudesmane, isoeudesmane or cycloeudesmane sesquiterpenoids	0.95	290.38	229500	384288	2.0514e+06
Negative	11.392	845.429	Rifabutin	[M-H]-	Macrolactams	0.77	44.51	41562.8	54836.2	44063.8
Negative	11.4	589.245	methyl (4S,5Z,6S)-4-[2-[[(1S,2R,3R,5R)-5-(1,3-dihydroxypropan-2-yl)-3-hydroxy-2-methylcyclopentyl]methoxy]-2-oxoethyl]-5-ethylidene-6-[(2S,3R,4S,5S,6R)-3,4,5-trihydroxy-6-(hydroxymethyl)oxan-2-yl]oxy-4H-pyran-3-carboxylate	[M-H]-	Terpene glycosides	0.91	10.54	Filtered	Filtered	30845.4
Negative	11.411	567.262	NCGC00385224-01_C24H42O12_6-Hydroxy-2,6,10,10-tetramethyl-1-oxaspiro[4.5]dec-8-yl 6-O-[(2R,3R,4R)-3,4-dihydroxy-4-(hydroxymethyl)tetrahydro-2-furanyl]-beta-D-glucopyranoside	[M+HCOO]-	O-glycosyl compounds	0.72	63.78	37936.5	72546.5	278568
Negative	11.412	871.543	Phosphatidylinositol 17:0-20:4	[M-H]-	Phosphatidylinositols	0.79	515.07	Filtered	16193.3	Filtered
Negative	11.414	734.499	PS 32:0	[M-H]-	Phosphatidylserines	1	53.29	19647.9	20101	37911.8
Negative	11.415	721.365	DGMG 18:3	[M+HCOO]-	Glycosylmonoacylglycerols	1.2	144.59	Filtered	92646.7	Filtered
Negative	11.416	593.276	Aceroside VIII	[M-H]-	Linear diarylheptanoids	0.97	28.59	Filtered	10506.7	88352.1
Negative	11.417	675.36	DGMG 18:3	[M-H]-	Glycosylmonoacylglycerols	0.96	83.05	Filtered	75466.9	Filtered
Negative	11.422	807.452	NCGC00385705-01_C43H68O14_(3beta,5xi,9xi,16beta,18xi,21beta,22alpha)-28-Acetoxy-16,22,23-trihydroxy-21-[(2-methylbutanoyl)oxy]olean-12-en-3-yl beta-D-glucopyranosiduronic acid	[M-H]-	Triterpene saponins	0.97	79.49	63139.2	167251	172940
Negative	11.425	333.207	5,9-dimethyltetracyclo[11.2.1.0?,??.0?,?]hexadecane-5,14-dicarboxylic acid	[M-H]-	Kaurane diterpenoids	1.05	189.61	Filtered	649766	537485
Negative	11.437	749.362	Medicagenic acid base + O-MalonylHex	[M-H]-	Triterpene saponins	0.78	14.07	Filtered	Filtered	18815.4
Negative	11.437	639.375	Furostane base -2H + O-Hex	[M+HCOO]-	Steroidal saponins	0.97	105.34	Filtered	108207	61733.4
Negative	11.442	267.2	Inosine	[M-H]-	Purine nucleosides	0.86	822.43	964129	1.89724e+06	3.56106e+06
Negative	11.442	335.184	methyl (1R,18R)-17-ethyl-3,13-diazapentacyclo[13.3.1.0?,??.0?,?.0??,??]nonadeca-2(10),4(9),5,7,16-pentaene-1-carboxylate	[M-H]-	Ibogan-type alkaloids	0.74	54.61	75282.4	115623	169896
Negative	11.442	167.108	Chrysanthemic Acid	[M-H]-	Monocyclic monoterpenoids	0.97	18.26	47473.2	70990	163279
Negative	11.447	361.239	(E)-8-(4-hydroxy-6-methoxy-7-methyl-3-oxo-1H-2-benzofuran-5-yl)-2,6-dimethyloct-6-enoic acid	[M-H]-	Phthalides	0.94	24.2	Filtered	68210.3	129416
Negative	11.489	311.222	FA 18:2+2O	[M-H]-	Lineolic acids and derivatives	1.37	172.12	262670	342210	946964
Negative	11.494	379.211	NCGC00380522-01_C20H30O4_1-Phenanthrenecarboxylic acid, 1,2,3,4,4a,4b,5,6,7,9,10,10a-dodecahydro-7-hydroxy-1,4a-dimethyl-7-(1-methylethyl)-9-oxo-	[M+HCOO]-	Diterpenoids	0.98	13.11	34097.4	34958.3	44993.5
Negative	11.501	283.228	16-Heptadecyne-1,2,4-triol	[M-H]-	Long-chain fatty alcohols	0.85	30.55	Filtered	41756.5	Filtered
Negative	11.514	413.255	2-[5-[2-[2-[5-(2-hydroxybutyl)oxolan-2-yl]propanoyloxy]butyl]oxolan-2-yl]propanoic acid	[M-H]-	Dicarboxylic acids and derivatives	1	15.82	Filtered	Filtered	39617.7
Negative	11.521	293.212	FA 18:2+O	[M-H]-	Long-chain fatty acids	0.98	46.62	16129.3	23162.8	230760
Negative	11.527	455.242	NCGC00180409-03_C27H36O6_Benzoic acid, 4-hydroxy-, (3R,4S,8S,8aS)-1,2,3,3a,4,5,8,8a-octahydro-3-hydroxy-6,8a-dimethyl-3-(1-methylethyl)-8-[[(2Z)-2-methyl-1-oxo-2-buten-1-yl]oxy]-4-azulenyl ester	[M-H]-	Sesquiterpenoids	0.81	77.96	111016	161912	Filtered
Negative	11.529	527.255	NCGC00380709-01_C32H36N2O5_(3S,3aR,4S,6S,6aR,7E,10S,11Z,13R,15E,17aR)-6,13-Dihydroxy-3-(1H-indol-3-ylmethyl)-4,10,12-trimethyl-5-methylene-2,3,3a,4,5,6,6a,9,10,13-decahydro-1H-cyclotrideca[d]isoindole-1,14,17-trione	[M-H]-	3-alkylindoles	1.12	1614.76	Filtered	3.31512e+06	4.12093e+06
Negative	11.533	275.202	6-Phosphogluconic acid Barium salt hydrate	[M-H]-	Monosaccharide phosphates	0.91	20.74	Filtered	Filtered	77499.6
Negative	11.538	461.276	(2S,3R,4R,5R,6S)-2-[(2R,3R,4S,5R,6R)-2-[2-(3,4-dihydroxyphenyl)ethoxy]-3,5-dihydroxy-6-(hydroxymethyl)oxan-4-yl]oxy-6-methyloxane-3,4,5-triol	[M-H]-	O-glycosyl compounds	0.98	13.15	Filtered	11898.5	34871.7
Negative	11.554	849.502	PI(16:0/13-HODE)	[M-H]-	Phosphatidylinositols	0.82	1248.32	11228.7	Filtered	Filtered
Negative	11.556	335.223	(2E,6E,10Z)-12-hydroxy-10-(hydroxymethyl)-6-methyl-2-(4-methylpent-3-enyl)dodeca-2,6,10-trienoic acid	[M-H]-	Acyclic diterpenoids	0.99	96.25	215247	471118	599362
Negative	11.566	325.202	1,2-dihydroxyheptadec-16-yn-4-yl acetate	[M-H]-	Long-chain fatty alcohols	0.8	14.92	Filtered	14745.3	37725.7
Negative	11.568	683.401	3,4,5-trihydroxy-6-(hydroxymethyl)oxan-2-yl 4,6-dihydroxy-7,12,16-trimethyl-15-(4,5,6-trihydroxy-6-methylheptan-2-yl)pentacyclo[9.7.0.0?,?.0?,?.0??,??]octadecane-7-carboxylate	[M-H]-	Triterpene saponins	1	27.94	18737.8	11999.3	Filtered
Negative	11.573	562.316	1-Hydroxy-2-(9Z,12Z,15Z-octadecatrienoyl)-sn-glycero-3-phosphocholine	[M+HCOO]-	2-acyl-sn-glycero-3-phosphocholines	0.95	85.34	Filtered	10748	77229.9
Negative	11.617	758.499	PS 34:2	[M-H]-	Phosphatidylserines	0.97	1317.08	Filtered	12840.3	Filtered
Negative	11.619	227.201	Myristic acid	[M-H]-	Long-chain fatty acids	1.32	289.5	Filtered	699777	477727
Negative	11.62	267.197	Inosine	[M-H]-	Purine nucleosides	0.83	236.34	329815	706612	1.85113e+06
Negative	11.622	734.497	PS 32:0	[M-H]-	Phosphatidylserines	0.99	449.08	Filtered	307606	609265
Negative	11.623	291.197	8-[3-oxo-2-[(E)-pent-2-enyl]cyclopenten-1-yl]octanoic acid	[M-H]-	Medium-chain fatty acids	1	19.99	Filtered	111659	54219.1
Negative	11.624	224.069	Aziprotryne	[M-H]-	Methylthio-s-triazines	0.91	37.84	Filtered	73782.3	60153.6
Negative	11.624	830.556	PC(16:1/13-HODE)	[M+CH3COO]-	Phosphatidylcholines	1	24.44	Filtered	18686.5	Filtered
Negative	11.625	452.278	LPE 16:0	[M-H]-	1-acyl-sn-glycero-3-phosphoethanolamines	1.18	1240.42	Filtered	2.12601e+06	1.60728e+06
Negative	11.626	168.043	N-(2-Furoyl)glycine	[M-H]-	N-acyl-alpha amino acids	0.9	15.07	Filtered	22625.6	17554.4
Negative	11.635	569.274	NCGC00386071-01![3-methyl-1-[3-methyl-1-oxo-1-(2,3,4,5,6-pentahydroxyhexoxy)pentan-2-yl]oxy-1-oxopentan-2-yl] 2-hydroxy-3-methylpentanoate	[M+HCOO]-	Depsipeptides	0.74	36.77	Filtered	61192.6	Filtered
Negative	11.645	363.255	5-[(1S,2R,4aR)-5-(acetyloxymethyl)-1,2,4a-trimethyl-2,3,4,7,8,8a-hexahydronaphthalen-1-yl]-3-methylpentanoic acid	[M-H]-	Colensane and clerodane diterpenoids	0.81	71.09	Filtered	138053	15952.3
Negative	11.662	531.281	MGMG 16:3	[M+HCOO]-	Glycosylglycerols	1.11	354.15	Filtered	278883	821625
Negative	11.669	397.135	Leprapinic acid methyl ether	[M-H]-	Anisoles	0.88	101.04	33272.1	124480	417683
Negative	11.677	721.37	DGMG 18:3	[M+HCOO]-	Glycosylmonoacylglycerols	1.35	1036.81	Filtered	912229	2.93691e+06
Negative	11.677	675.362	DGMG 18:3	[M-H]-	Glycosylmonoacylglycerols	1.24	681.34	Filtered	671555	2.58044e+06
Negative	11.678	713.337	Sphingomyelin d18:2-C18:0	[M-CH3]-	Phosphosphingolipids	0.91	43.63	12288.9	45978.7	118999
Negative	11.68	468.273	3-hydroxy-2-[[1-[2-[(4-hydroxybenzoyl)amino]-3-methylbutanoyl]pyrrolidine-2-carbonyl]amino]benzoic acid	[M-H]-	Dipeptides	0.73	90.34	Filtered	130919	Filtered
Negative	11.682	277.217	y-Linolenic acid	[M-H]-	Lineolic acids and derivatives	1.08	95.82	24483.7	69943.7	292940
Negative	11.685	743.349	NCGC00347423-02!3-[(3S,5S,8R,10S,13R,14S,17R)-3-[4,5-dihydroxy-6-(hydroxymethyl)-3-[3,4,5-trihydroxy-6-(hydroxymethyl)oxan-2-yl]oxyoxan-2-yl]oxy-14-hydroxy-10,13-dimethyl-1,2,3,4,5,6,7,8,9,11,12,15,16,17-tetradecahydrocyclopenta[a]phenanthren-17-yl]-2H-furan-5-one	[M+HCOO]-	Cardenolide glycosides and derivatives	1	20.11	Filtered	15048.4	35886.9
Negative	11.691	271.228	16-Hydroxyhexadecanoic acid	[M-H]-	Long-chain fatty acids	0.88	74.87	78366.6	41577.2	Filtered
Negative	11.696	225.223	L-Carnosine	[M-H]-	Hybrid peptides	0.77	411.73	Filtered	11122.4	Filtered
Negative	11.713	349.203	4-acetyloxy-8-(3-oxo-2-pent-2-enylcyclopenten-1-yl)octanoic acid	[M-H]-	Medium-chain fatty acids	1	23.98	Filtered	22792.5	Filtered
Negative	11.719	574.315	5-[[4-[5-[[4-[5-[acetyl(hydroxy)amino]pentylamino]-4-oxobutanoyl]-hydroxyamino]pentylamino]-4-oxobutanoyl]-hydroxyamino]pentanoic acid	[M-H]-	N-acyl amines	0.79	42.14	Filtered	17047.6	12695.7
Negative	11.72	253.217	Palmitoleic acid	[M-H]-	Long-chain fatty acids	1.39	248.42	Filtered	324706	24273.3
Negative	11.721	779.46	Saikosaponin a	[M-H]-	Triterpene saponins	1.39	1621.29	524694	977024	3.78416e+06
Negative	11.721	901.533	PI(18:0/14,15-EET)	[M-H]-	Phosphatidylinositols	0.76	87.2	Filtered	14606	Filtered
Negative	11.727	1357.73	(2R,3R,4S,6aR,6bS,8aS,11R,12R,12aS,14bR)-3-[(2R,3R,4S,6aR,6bS,8aS,11R,12R,12aS,14bR)-2,3,12-trihydroxy-4,6a,6b,11,12,14b-hexamethyl-8a-[(2S,3R,4S,5S,6R)-3,4,5-trihydroxy-6-(hydroxymethyl)oxan-2-yl]oxycarbonyl-1,2,3,4a,5,6,7,8,9,10,11,12a,14,14a-tetradecahydropicene-4-carbonyl]oxy-2,12-dihydroxy-4-(hydroxymethyl)-6a,6b,11,12,14b-pentamethyl-8a-[(2S,3R,4S,5S,6R)-3,4,5-trihydroxy-6-(hydroxymethyl)ox…	[M-H]-	Triterpene saponins	1	40.93	Filtered	Filtered	14898.5
Negative	11.736	847.447	Cryptoporic acid E	[M-H]-	Hexacarboxylic acids and derivatives	1	32.15	Filtered	15601.6	49243.1
Negative	11.74	265.212	3-hydroxy-4-(2-hydroxy-6-methylheptan-2-yl)benzoic acid	[M-H]-	Sesquiterpenoids	0.72	56.37	25531.7	46216.3	56745.1
Negative	11.742	564.273	Phosphatidylcholine lyso 22:0	[M-CH3]-	2-acyl-sn-glycero-3-phosphocholines	0.86	15.33	Filtered	25395.1	44579.5
Negative	11.743	508.222	(1S,2S,6S,9S,10S,11R,12R,13S,14S,15S,16R,18S,19S,22S,23R,25R)-6,10,19-trimethyl-24-oxa-4-azaheptacyclo[12.12.0.0?,??.0?,?.0??,??.0??,??.0??,??]hexacosane-10,12,13,14,16,22,23-heptol	[M-H]-	Cerveratrum-type alkaloids	0.96	16.74	21037.5	12730	Filtered
Negative	11.748	485.253	andrastin A	[M-H]-	Steroid esters	0.92	95.23	45913	55778.1	125666
Negative	11.752	797.422	Sphingomyelin d18:1-C24:1	[M-CH3]-	Phosphosphingolipids	0.99	12.78	Filtered	23889.4	Filtered
Negative	11.753	265.181	FA 16:3+1O	[M-H]-	Long-chain fatty acids	1.17	118.28	316113	423728	847326
Negative	11.759	222.091	N-2-Fluorenylacetamide	[M-H]-	Fluorenes	0.99	15.59	Filtered	Filtered	10922.7
Negative	11.767	709.366	[4-[(2S,3R,4S,5S,6R)-3,4,5-trihydroxy-6-(hydroxymethyl)oxan-2-yl]oxyphenyl]methyl 2-[(E)-3-(4-hydroxyphenyl)prop-2-enoyl]oxy-3-methyl-3-[(2S,3R,4S,5S,6R)-3,4,5-trihydroxy-6-(hydroxymethyl)oxan-2-yl]oxybutanoate	[M-H]-	Phenolic glycosides	0.74	39.59	Filtered	71431.8	36311.3
Negative	11.77	359.223	2001-03-01	[M-H]-	Very long-chain fatty acids	1	44.56	Filtered	67089.4	102493
Negative	11.771	499.268	NCGC00385001-01!5-[3-[[(E)-3-(3,4-dihydroxyphenyl)prop-2-enoyl]oxymethyl]-5-hydroxypentyl]-5,6,8a-trimethyl-3,4,4a,6,7,8-hexahydronaphthalene-1-carboxylic acid	[M-H]-	Colensane and clerodane diterpenoids	0.93	222.02	Filtered	169595	134151
Negative	11.778	215.165	12-HYDROXYDODECANOIC ACID	[M-H]-	Medium-chain hydroxy acids and derivatives	1.33	80.3	527715	307829	28106.2
Negative	11.786	297.153	C10-LAS (TENTATIVE)	[M-H]-	Benzenesulfonic acids and derivatives	1.32	35.11	Filtered	Filtered	60710.1
Negative	11.792	498.262	Phosphatidylethanolamine lyso 20:5	[M-H]-	2-acyl-sn-glycero-3-phosphoethanolamines	0.71	186.85	54777.3	199022	392218
Negative	11.794	313.238	FA 18:1+2O	[M-H]-	Long-chain fatty acids	1.29	190.18	437722	425309	358729
Negative	11.798	463.255	1-[[(2S,3R,11bR)-3-ethyl-9,10-dimethoxy-2,3,4,6,7,11b-hexahydro-1H-benzo[a]quinolizin-2-yl]methyl]-7-methoxy-3,4-dihydro-2H-isoquinolin-6-one	[M-H]-	Isoquinolones and derivatives	0.95	188.98	Filtered	339215	93527.9
Negative	11.798	843.464	Astragaloside IV	[M+CH3COO]-	Cucurbitacin glycosides	0.74	22.21	48183.7	35714.3	88611.8
Negative	11.802	562.315	LPC 18:3	[M+HCOO]-	1-acyl-sn-glycero-3-phosphocholines	1.02	233.91	Filtered	37064.3	415314
Negative	11.804	807.487	PI 32:1	[M-H]-	Phosphatidylinositols	0.97	187.93	133480	129848	433780
Negative	11.804	921.481	3-(Galactosyl(1-2) glucuronyl)-22-DDMP Soyasapogenol B	[M-H]-	Triterpene saponins	0.86	125.14	70645.5	65885.3	145597
Negative	11.809	383.242	[4,5-dihydroxy-3,4-bis(hydroxymethyl)-4a,8,8-trimethyl-5,6,7,8a-tetrahydro-1H-naphthalen-1-yl] hexanoate	[M-H]-	Fatty acid esters	0.98	19.6	13218.2	Filtered	Filtered
Negative	11.824	854.555	PC(16:0/11,12-EpETE)	[M+CH3COO]-	Phosphatidylcholines	1	24.91	15031.7	19471.2	18247
Negative	11.825	293.176	NCGC00017248-12!2,5-dihydroxy-3-undecylcyclohexa-2,5-diene-1,4-dione	[M-H]-	P-benzoquinones	1	16.28	44323.9	40181.8	Filtered
Negative	11.829	241.217	Pentadecanoic acid	[M-H]-	Long-chain fatty acids	0.95	99.04	Filtered	36238.4	Filtered
Negative	11.832	455.241	NCGC00381251-01_C27H36O6_Benzoic acid, 4-hydroxy-, 1,2,3,3a,4,5,8,8a-octahydro-3-hydroxy-6,8a-dimethyl-3-(1-methylethyl)-8-[[(2E)-2-methyl-1-oxo-2-buten-1-yl]oxy]-4-azulenyl ester	[M-H]-	Sesquiterpenoids	1.16	363.24	Filtered	1.16181e+06	Filtered
Negative	11.835	878.553	PC(16:1/10-HDoHE)	[M+CH3COO]-	Phosphatidylcholines	0.99	13.84	Filtered	Filtered	11929.2
Negative	11.839	301.217	abietic acid	[M-H]-	Diterpenoids	1.14	272	128977	239676	308949
Negative	11.84	565.27	3-[[6-[[1,4a-dimethyl-6-methylidene-5-[2-(5-oxo-2H-furan-4-yl)ethyl]-3,4,5,7,8,8a-hexahydro-2H-naphthalen-1-yl]methoxy]-3,4,5-trihydroxyoxan-2-yl]methoxy]-3-oxopropanoic acid	[M-H]-	Diterpene glycosides	0.72	23.96	Filtered	127035	49098.6
Negative	11.846	243.197	beta-Hydroxymyristic acid	[M-H]-	Long-chain fatty acids	1	14.84	51809.1	30140	30277.3
Negative	11.858	468.274	3-hydroxy-2-[[1-[2-[(4-hydroxybenzoyl)amino]-3-methylbutanoyl]pyrrolidine-2-carbonyl]amino]benzoic acid	[M-H]-	Dipeptides	0.72	120.42	Filtered	97619.2	Filtered
Negative	11.863	513.274	NCGC00380931-01_C26H42O10_	[M-H]-	Fatty acyl glycosides of mono- and disaccharides	1.17	170.57	Filtered	303173	304820
Negative	11.872	333.207	14-(hydroxymethyl)-5,9-dimethyl-15-oxapentacyclo[11.3.1.0?,??.0?,?.0??,??]heptadecane-5-carboxylic acid	[M-H]-	Kaurane diterpenoids	1.12	83.49	Filtered	Filtered	35288.5
Negative	11.882	951.586	glycocholic acid	[2M-2H+Na]-	Glycinated bile acids and derivatives	0.99	20.9	Filtered	13329.1	19961.6
Negative	11.889	771.491	3-(1H-indol-3-ylmethyl)-6,18-dimethyl-12-(1-phenylethyl)-9,15-di(propan-2-yl)-1,4,7,10,13,16,19-heptazacyclotricosane-2,5,8,11,14,17,20-heptone	[M-H]-	Hybrid peptides	0.83	28.5	Filtered	Filtered	22925.9
Negative	11.896	213.186	Tridecanoic acid	[M-H]-	Long-chain fatty acids	0.92	57.54	Filtered	Filtered	80304.7
Negative	11.902	289.217	Epiandrosterone	[M-H]-	Androgens and derivatives	1	19.09	Filtered	16864	Filtered
Negative	11.911	508.337	Phosphatidylethanolamine lyso 20:0	[M-H]-	2-acyl-sn-glycero-3-phosphoethanolamines	0.95	443.48	36211.7	35670.8	Filtered
Negative	11.914	574.315	5-[[4-[5-[[4-[5-[acetyl(hydroxy)amino]pentylamino]-4-oxobutanoyl]-hydroxyamino]pentylamino]-4-oxobutanoyl]-hydroxyamino]pentanoic acid	[M-H]-	N-acyl amines	0.92	98.64	Filtered	81953.8	26328.9
Negative	11.916	315.049	Pannaric acid	[M-H]-	Dibenzofurans	1	13.13	Filtered	24742.5	10885.1
Negative	11.922	651.418	NCGC00380940-01_C36H60O10_	[M-H]-	Triterpene saponins	1	50.8	Filtered	Filtered	74538.3
Negative	11.926	270.216	N-Dodecanoyl-N-methylglycine	[M-H]-	N-acyl-alpha amino acids	0.7	21.18	Filtered	21324.9	Filtered
Negative	11.927	497.304	(5R)-5-[(1S,2S,3R,4R)-3-[(4E)-hex-4-enoyl]-6-[(2E,4E)-hexa-2,4-dienoyl]-5,7-dihydroxy-4,7-dimethyl-8-oxobicyclo[2.2.2]oct-5-en-2-yl]-4-hydroxy-3,5-dimethyl-2,5-dihydrofuran-2-one	[M-H]-	Cyclohexenones	1	13.04	39051.7	28567.5	Filtered
Negative	11.93	269.212	Baicalein	[M-H]-	Flavones	0.83	103.16	Filtered	100162	Filtered
Negative	11.944	619.289	(3R)-5-methyl-3-[(2S,3R,4S,5S,6R)-3,4,5-trihydroxy-6-(hydroxymethyl)oxan-2-yl]oxy-3-[[4-[(2S,3R,4S,5S,6R)-3,4,5-trihydroxy-6-(hydroxymethyl)oxan-2-yl]oxyphenyl]methoxycarbonyl]hexanoic acid	[M-H]-	Phenolic glycosides	0.76	484.18	Filtered	656237	899172
Negative	11.948	834.53	Phosphatidylserine 18:0-22:6	[M-H]-	Phosphatidylserines	1	38.35	Filtered	20309.2	82192.2
Negative	11.953	785.424	[4-[4,5-dihydroxy-6-methyl-3-[3,4,5-trihydroxy-6-(hydroxymethyl)oxan-2-yl]oxyoxan-2-yl]oxy-6-[2-(3,4-dihydroxyphenyl)ethoxy]-3,5-dihydroxyoxan-2-yl]methyl (E)-3-(3,4-dihydroxyphenyl)prop-2-enoate	[M-H]-	Oligosaccharides	0.97	11.98	Filtered	Filtered	22357.5
Negative	11.955	451.266	Repaglinide	[M-H]-	Phenylpiperidines	0.81	223.64	457470	Filtered	28429.5
Negative	11.956	750.449	Solanidine base + O-Hex-dHex	[M+HCOO]-	Steroidal saponins	0.98	20.47	Filtered	Filtered	40682.8
Negative	11.957	787.426	Sphingomyelin d18:0-C23:0	[M-CH3]-	Phosphosphingolipids	0.97	10.96	Filtered	Filtered	19777
Negative	11.958	901.533	PI(18:0/14,15-EET)	[M-H]-	Phosphatidylinositols	0.77	45.97	31032.5	Filtered	Filtered
Negative	11.958	235.17	3,7-Epoxycaryophyllan-6-One	[M-H]-	Oxepanes	0.74	155.19	29283.8	142997	725330
Negative	11.958	476.279	LPE 18:2	[M-H]-	1-acyl-sn-glycero-3-phosphoethanolamines	0.85	68.46	Filtered	43307.7	133706
Negative	11.958	749.446	alpha-Hederin	[M-H]-	Triterpenoids	0.91	40.59	13105.8	20612.6	97803.3
Negative	11.961	253.217	Palmitoleic acid	[M-H]-	Long-chain fatty acids	1.31	137.07	Filtered	235304	Filtered
Negative	11.962	399.23	bonactin	[M-H]-	Dicarboxylic acids and derivatives	0.78	16.28	Filtered	68413.3	13725.6
Negative	11.974	478.294	LPE 18:1	[M-H]-	1-acyl-sn-glycero-3-phosphoethanolamines	1	137.71	123567	48379.5	Filtered
Negative	11.977	677.391	NCGC00169815-02_C36H56O9_Urs-12-ene-27,28-dioic acid, 3-[(6-deoxy-alpha-L-mannopyranosyl)oxy]-, (3beta,5xi,9xi)-	[M+HCOO]-	Triterpene saponins	0.79	26.89	Filtered	11322.2	82240.3
Negative	11.978	405.206	Lincomycin	[M-H]-	Proline and derivatives	1	15.78	10165.3	Filtered	Filtered
Negative	11.98	705.207	NCGC00169899-02!5-hydroxy-7-(4-hydroxyphenyl)-2-methyl-2-[[(2R,3R,4S,5S,6R)-3,4,5-trihydroxy-6-[[(2R,3R,4R,5R,6S)-3,4,5-trihydroxy-6-methyloxan-2-yl]oxymethyl]oxan-2-yl]oxymethyl]pyrano[3,2-g]chromen-6-one	[M+HCOO]-	6-prenylated isoflavanones	1	12.12	Filtered	Filtered	16346.2
Negative	11.982	275.201	6-Phosphogluconic acid Barium salt hydrate	[M-H]-	Monosaccharide phosphates	0.91	364.78	Filtered	517426	2.54729e+06
Negative	11.982	659.2	NCGC00169899-02!5-hydroxy-7-(4-hydroxyphenyl)-2-methyl-2-[[(2R,3R,4S,5S,6R)-3,4,5-trihydroxy-6-[[(2R,3R,4R,5R,6S)-3,4,5-trihydroxy-6-methyloxan-2-yl]oxymethyl]oxan-2-yl]oxymethyl]pyrano[3,2-g]chromen-6-one	[M-H]-	6-prenylated isoflavanones	0.82	57.59	Filtered	12376.3	197562
Negative	11.999	429.188	(1-acetyloxy-3-hydroxy-6,8a-dimethyl-7-oxo-3-propan-2-yl-2,3a,4,8-tetrahydro-1H-azulen-4-yl) 4-hydroxybenzoate	[M-H]-	Sesquiterpenoids	0.83	24.63	15281.5	53058.8	101322
Negative	12.005	351.171	14,15-Dehydro-16-epi-vincamine	[M-H]-	Eburnan-type alkaloids	1	13.21	Filtered	26837	56346.2
Negative	12.009	293.219	FA 18:3+1O	[M-H]-	Medium-chain fatty acids	1.54	2192.9	Filtered	3.02089e+06	8.1197e+06
Negative	12.009	553.268	Pantethine	[M-H]-	Beta amino acids and derivatives	0.79	707.95	Filtered	1.29492e+06	3.16731e+06
Negative	12.011	361.2	Humulone	[M-H]-	Acyloins	0.92	91.38	48058.8	177276	422345
Negative	12.013	291.229	8-[3-oxo-2-[(E)-pent-2-enyl]cyclopenten-1-yl]octanoic acid	[M-H]-	Medium-chain fatty acids	0.99	12.4	Filtered	Filtered	10714.9
Negative	12.013	171.102	rac-Glycerol 3-phosphoate disodium salt hexahydrate	[M-H]-	Glycerophosphates	0.94	10.91	Filtered	40899.4	127186
Negative	12.018	774.53	Phosphatidylethanolamine alkenyl 18:0-22:6	[M-H]-	1-(1Z-alkenyl),2-acylglycerophosphoethanolamines	0.73	427.78	Filtered	Filtered	22981.7
Negative	12.02	562.316	1-Hydroxy-2-(9Z,12Z,15Z-octadecatrienoyl)-sn-glycero-3-phosphocholine	[M+HCOO]-	2-acyl-sn-glycero-3-phosphocholines	0.81	34.88	Filtered	10990.9	26208.5
Negative	12.027	241.217	Pentadecanoic acid	[M-H]-	Long-chain fatty acids	1	63.37	Filtered	162679	21399.1
Negative	12.031	325.238	Avocadyne Acetate	[M-H]-	Long-chain fatty alcohols	1	35.05	52820.4	64477.1	12579.6
Negative	12.034	495.238	TRIDESACETOXYKHIVORIN	[M-H]-	Limonoids	0.99	33.56	Filtered	Filtered	60561.9
Negative	12.037	621.255	NCGC00347662-02_C30H40O11_Methyl 5,6-diacetoxy-10-hydroxy-2,4b,7,7,10a,12a-hexamethyl-12-methylene-1,4,8-trioxohexadecahydro-2H-naphtho[1,2-h]isochromene-2-carboxylate	[M+HCOO]-	Oxosteroids	1	13.76	Filtered	19303.5	26829.5
Negative	12.047	541.269	(2R)-8-[(2R,3S)-5,7-dihydroxy-2-(4-hydroxyphenyl)-4-oxo-2,3-dihydrochromen-3-yl]-5,7-dihydroxy-2-(4-hydroxyphenyl)-2,3-dihydrochromen-4-one	[M-H]-	Biflavonoids and polyflavonoids	0.92	65.58	Filtered	241821	70556.1
Negative	12.053	297.243	FA 18:1+1O	[M-H]-	Lineolic acids and derivatives	1.23	81.88	153279	62499.5	Filtered
Negative	12.055	359.223	(1R,5R,9S,15S)-15-(acetyloxy)-5,9-dimethyl-14-methylidenetetracyclo[11.2.1.0?,??.0?,?]hexadecane-5-carboxylic acid	[M-H]-	Kaurane diterpenoids	1	26.2	Filtered	92515.2	129142
Negative	12.061	769.511	Phosphatidylglyceride 18:2-18:2	[M-H]-	Phosphatidylglycerols	0.85	306.67	Filtered	21382.8	19239.5
Negative	12.066	466.258	TOBRAMYCIN	[M-H]-	4,6-disubstituted 2-deoxystreptamines	0.83	22.38	Filtered	68622.5	37534.4
Negative	12.067	757.342	Sphingomyelin d18:1-C21:0	[M-CH3]-	Phosphosphingolipids	0.86	11.14	Filtered	23941.5	25788.3
Negative	12.075	265.181	FA 16:3+1O	[M-H]-	Long-chain fatty acids	0.9	47.28	181661	194839	200240
Negative	12.08	836.545	PS 40:5	[M-H]-	Phosphatidylserines	1	42.09	Filtered	18863.8	90690.5
Negative	12.081	721.49	[2.3-bis(hexadecanoyloxy)propoxy][2.3-dihydroxypropoxy]phosphinic acid	[M-H]-	Phosphatidylglycerols	0.83	33.24	Filtered	Filtered	25497.6
Negative	12.088	223.134	2-Hydroxychalcone	[M-H]-	Retrochalcones	0.88	62.59	Filtered	52663.5	167476
Negative	12.088	195.139	Chrysanthemic Acid, Ethyl Ester	[M-H]-	Monocyclic monoterpenoids	1	11.41	Filtered	19995.4	41532.2
Negative	12.089	253.093	Obtusaquinone	[M-H]-	P-quinomethanes	0.94	42.2	Filtered	87131.4	253393
Negative	12.093	533.306	NCGC00380418-01_C30H46O8_(1alpha,2alpha,3beta,5xi,9xi,13xi,14xi,18xi)-1,2,3,22,23,29-Hexahydroxy-13,27-cycloolean-11-en-28-oic acid	[M-H]-	Scalarane sesterterpenoids	0.96	3046.73	2.74402e+06	3.14895e+06	4.0229e+06
Negative	12.093	523.268	[(3S,4R,5S)-5-[(2S,3R,4S,5S,6R)-4,5-dihydroxy-6-(hydroxymethyl)-2-(4-hydroxyphenoxy)oxan-3-yl]oxy-3,4-dihydroxyoxolan-3-yl]methyl 4-hydroxybenzoate	[M-H]-	Phenolic glycosides	0.76	624.29	Filtered	702816	1.79486e+06
Negative	12.093	299.202	dehydroabietic acid	[M-H]-	Diterpenoids	0.94	80.65	Filtered	225892	318967
Negative	12.096	317.212	18-HEPE	[M-H]1-	Hydroxyeicosapentaenoic acids	1.44	677.61	Filtered	1.24405e+06	1.39622e+06
Negative	12.096	259.17	falcarindiol	[M-H]-	Long-chain fatty alcohols	0.74	32.3	Filtered	96255.6	112908
Negative	12.097	385.2	Stachybotrydial	[M-H]-	null	0.73	17.22	25989.8	73308.6	43131.9
Negative	12.139	251.231	2'-Deoxyinosine	[M-H]-	Purine 2'-deoxyribonucleosides	1	39.64	284340	Filtered	27524.3
Negative	12.139	545.259	7,15-bis(3,4-dimethoxyphenyl)-19-oxa-4,18-diazahexacyclo[10.6.1.0?,?.0?,?.0??,??.0??,??]nonadec-8-en-12-ol	[M-H]-	Linear diarylheptanoids	0.84	22.89	Filtered	11959.5	27574.7
Negative	12.141	559.313	MGMG 18:3	[M+HCOO]-	Glycosylmonoacylglycerols	0.98	73.64	Filtered	Filtered	139395
Negative	12.145	477.27	2-[(6,7-dimethoxy-3,4-dihydroisoquinolin-1-yl)methyl]-3-ethyl-9,10-dimethoxy-2,3,4,6,7,11b-hexahydro-1H-benzo[a]quinolizine	[M-H]-	Emetine alkaloids	0.92	281.94	160032	193406	556304
Negative	12.146	309.207	13-HpOTrE(r)	[M-H]-	Lineolic acids and derivatives	1	14.49	Filtered	25204.2	46656.3
Negative	12.146	739.355	Didymic acid	[2M-H]-	Dibenzofurans	0.95	20.13	Filtered	13159.4	24698.9
Negative	12.148	639.36	3-{[(2S,3R,4S,5R,6R)-3-{[(2S,3S,4R,5R,6S)-3,5-dihydroxy-4-methoxy-6-methyloxan-2-yl]oxy}-4,5-dihydroxy-6-methyloxan-2-yl]oxy}-8-hydroxy-15-methyl-11,18-dioxapentacyclo[10.6.2.0?,?.0?,??.0??,??]icosa-1,3,5,7,9(19),12(20),13,15-octaene-10,17-dione	[M-H]-	Naphthopyranone glycosides	0.8	67.09	Filtered	181217	Filtered
Negative	12.161	341.27	2-hydroxy-6-[(8Z,11Z)-pentadeca-8,11,14-trienyl]benzoic acid	[M-H]-	Salicylic acids	0.93	30.84	40973.3	21684.8	13995.3
Negative	12.162	677.247	15-(carbamoylmethyl)-10,11,23-trihydroxy-18-(3-methyl-2-oxopentanamido)-9,14,17-trioxo-N-[(1Z)-prop-1-en-1-yl]-8,13,16-triazatetracyclo[18.3.1.0?,?.0?,??]tetracosa-1(23),2(7),3,5,20(24),21-hexaene-12-carboxamide	[M-H]-	Oligopeptides	0.98	11.01	Filtered	14254.1	Filtered
Negative	12.164	476.279	Phosphatidylethanolamine lyso 18:2	[M-H]-	2-acyl-sn-glycero-3-phosphoethanolamines	1	37.44	Filtered	29805.9	23673
Negative	12.176	687.277	Sphingomyelin d18:1-C16:0	[M-CH3]-	Phosphosphingolipids	0.7	33.43	Filtered	54794.1	48745.2
Negative	12.179	315.049	3-O-methylquercetin	[M-H]-	3-O-methylated flavonoids	1	10.7	Filtered	37540.8	40013.4
Negative	12.18	619.294	(3R)-5-methyl-3-[(2S,3R,4S,5S,6R)-3,4,5-trihydroxy-6-(hydroxymethyl)oxan-2-yl]oxy-3-[[4-[(2S,3R,4S,5S,6R)-3,4,5-trihydroxy-6-(hydroxymethyl)oxan-2-yl]oxyphenyl]methoxycarbonyl]hexanoic acid	[M-H]-	Phenolic glycosides	0.76	1737.72	Filtered	3.99699e+06	3.78713e+06
Negative	12.184	601.317	4,15,26-trihydroxy-1-oxa-4,9,15,20,26,31-hexazacyclotritriacontane-5,8,16,19,27,30-hexone	[M-H]-	Macrolactams	0.97	18.92	26709.2	26157.9	Filtered
Negative	12.199	337.238	PGB2-[d4]	[M-H]1-	Prostaglandins and related compounds	0.92	540.51	Filtered	696311	386016
Negative	12.2	270.208	N-Dodecanoyl-N-methylglycine	[M-H]-	N-acyl-alpha amino acids	1	30.01	11032.9	Filtered	35968.2
Negative	12.2	305.213	Epigallocatechin	[M-H]-	Epigallocatechins	0.94	11.17	Filtered	63797.7	19356.2
Negative	12.2	365.27	NCGC00386000-01!3-pentadecylbenzene-1,2-diol	[M+HCOO]-	Catechols	1	16.59	Filtered	11573.4	17382.6
Negative	12.201	438.263	1-Lauroyl-2-hydroxy-sn-glycero-3-phosphocholine	[M-H]-	1-acyl-sn-glycero-3-phosphocholines	1.15	358.21	Filtered	935851	115720
Negative	12.21	339.254	LTB4-[d4]	[M-H]1-	Leukotrienes	0.77	14.77	111379	102009	42998
Negative	12.216	265.181	FA 16:3+1O	[M-H]-	Long-chain fatty acids	0.93	57.12	Filtered	85574.6	170106
Negative	12.216	271.227	16-Hydroxyhexadecanoic acid	[M-H]-	Long-chain fatty acids	1	26.9	36710.1	38140.3	Filtered
Negative	12.218	500.278	LTD4-[d5]	[M-H]1-	Leukotrienes	1.22	666.16	375311	722136	610802
Negative	12.234	405.226	NCGC00380860-01_C22H32O4_15-Acetoxykaur-16-en-18-oic acid	[M+HCOO]-	Kaurane diterpenoids	1	25.56	37626.7	11275.2	Filtered
Negative	12.235	564.331	1-Hydroxy-2-(9Z,12Z,15Z-octadecatrienoyl)-sn-glycero-2-phosphocholine	[M+HCOO]-	2-acyl-sn-glycero-3-phosphocholines	0.94	36.72	Filtered	22540	70657.3
Negative	12.24	436.284	Phosphatidylethanolamine lyso alkenyl 16:0	[M-H]-	Glycerophosphoethanolamines	0.93	23.46	Filtered	Filtered	19425.8
Negative	12.245	816.54	Phosphatidylethanolamine 20:1-22:6	[M-H]-	Phosphatidylethanolamines	0.85	13.38	Filtered	16217.5	Filtered
Negative	12.25	451.248	(2R,4aS,6aR,6aS,14aS,14bR)-10,11-dihydroxy-2,4a,6a,6a,14a-pentamethyl-8-oxo-1,3,4,5,6,13,14,14b-octahydropicene-2-carboxylic acid	[M-H]-	Phenanthrenes and derivatives	1	15.98	Filtered	Filtered	33122.2
Negative	12.25	207.139	3,4-Dimethoxycinnamic Acid	[M-H]-	Coumaric acids and derivatives	0.82	70.82	Filtered	181816	261506
Negative	12.251	461.276	(2S,3R,4R,5R,6S)-2-[(2R,3R,4S,5R,6R)-2-[2-(3,4-dihydroxyphenyl)ethoxy]-3,5-dihydroxy-6-(hydroxymethyl)oxan-4-yl]oxy-6-methyloxane-3,4,5-triol	[M-H]-	O-glycosyl compounds	0.98	29.23	Filtered	Filtered	59465.1
Negative	12.251	415.271	Agaric Acid	[M-H]-	Tricarboxylic acids and derivatives	1	26.55	Filtered	Filtered	39936.5
Negative	12.251	852.541	PC(14:0/10-HDoHE)	[M+CH3COO]-	Phosphatidylcholines	1	37.03	Filtered	Filtered	29796.5
Negative	12.251	241.217	Pentadecanoic acid	[M-H]-	Long-chain fatty acids	1.04	86.69	Filtered	319527	35233.2
Negative	12.253	303.233	Arachidonic acid	[M-H]-	Long-chain fatty acids	1.24	287.05	372608	345356	434714
Negative	12.258	253.218	Palmitoleic acid	[M-H]-	Long-chain fatty acids	1.31	80.55	Filtered	100760	19972.5
Negative	12.265	541.269	(2R)-8-[(2R,3S)-5,7-dihydroxy-2-(4-hydroxyphenyl)-4-oxo-2,3-dihydrochromen-3-yl]-5,7-dihydroxy-2-(4-hydroxyphenyl)-2,3-dihydrochromen-4-one	[M-H]-	Biflavonoids and polyflavonoids	0.92	334.36	Filtered	1.42507e+06	422162
Negative	12.27	291.196	FA 18:4+1O	[M-H]-	Prostaglandins and related compounds	1.05	82.14	Filtered	92478.5	596674
Negative	12.271	466.294	Phosphatidylethanolamine lyso 17:0	[M-H]-	2-acyl-sn-glycero-3-phosphoethanolamines	0.8	575.44	Filtered	1.2175e+06	59536.3
Negative	12.273	657.414	Fucoxanthin	[M-H]-	Xanthophylls	1	393.23	Filtered	62559.7	81788.3
Negative	12.274	818.555	Phosphatidylethanolamine 20:0-22:6	[M-H]-	Phosphatidylethanolamines	0.7	218.09	Filtered	20846.6	Filtered
Negative	12.277	578.302	destruxin A	[M-H]-	Cyclic depsipeptides	0.78	31.76	Filtered	35636	64704.4
Negative	12.288	453.188	(1R,2R,4S,7R,8S,12R)-7-(furan-3-yl)-1,8,12,17,17-pentamethyl-3,6,16-trioxapentacyclo[9.9.02,4.02,8.012,18]icos-13-ene-5,15,20-trione	[M-H]-	Limonoids	0.94	21.68	Filtered	63788.1	83896.7
Negative	12.289	317.212	14(15)-EpETE	[M-H]1-	Long-chain fatty acids	1.43	502.01	Filtered	2.04581e+06	2.92128e+06
Negative	12.299	771.381	Sphingomyelin d18:1-C22:0	[M-H]-	Phosphosphingolipids	1	17.84	Filtered	17954.7	Filtered
Negative	12.303	880.571	PC(16:0/10-HDoHE)	[M+CH3COO]-	Phosphatidylcholines	1	50.31	Filtered	Filtered	10587.8
Negative	12.303	267.197	Inosine	[M-H]-	Purine nucleosides	0.79	33.7	Filtered	58586.2	28576.7
Negative	12.304	571.289	Phosphatidylinositol lyso 16:0	[M-H]-	2-acyl-sn-glycerol-3-phosphoinositols	0.8	193.84	Filtered	452608	525475
Negative	12.312	397.135	Leprapinic acid methyl ether	[M-H]-	Anisoles	0.87	91.72	55192.2	163469	363548
Negative	12.314	279.233	Linoleic acid	[M-H]-	Lineolic acids and derivatives	1.1	59.9	64380.3	101058	256147
Negative	12.318	715.353	Subsessiline	[M-H]-	Aspidospermatan-type alkaloids	0.94	77.19	23161.7	64865.1	157646
Negative	12.318	815.37	CHOLIC ACID	[M-H]-	Trihydroxy bile acids, alcohols and derivatives	0.76	37.55	Filtered	41886.3	Filtered
Negative	12.322	957.544	3-Glc-Gal-GlcUA-Soyasapogenol B	[M-H]-	Triterpene saponins	0.7	42.85	Filtered	18147.5	115017
Negative	12.324	559.313	MGMG 18:3	[M+HCOO]-	Glycosylmonoacylglycerols	1.01	154.64	12687.6	34593	199371
Negative	12.325	627.301	GAMBOGIC ACID	[M-H]-	Pyranoxanthones	0.74	29.04	Filtered	Filtered	66603.8
Negative	12.331	299.202	Retinoic acid	[M-H]-	Retinoids	0.94	63.08	Filtered	373832	547283
Negative	12.34	167.108	Chrysanthemic Acid	[M-H]-	Monocyclic monoterpenoids	0.97	15.71	Filtered	88310.7	104559
Negative	12.344	381.205	1-Myristoyl-2-hydroxy-sn-glycero-3-phosphate	[M-H]-	1-acylglycerol-3-phosphates	1.04	74.21	145343	302135	591988
Negative	12.346	576.331	Phosphatidylcholine lyso 18:3	[M+CH3COO]-	2-acyl-sn-glycero-3-phosphocholines	0.71	180.24	Filtered	34595.5	17518.1
Negative	12.363	524.278	NCGC00381195-01!(2E,6E,12E)-19-(2-amino-2-oxoethyl)-9,11-dihydroxy-8-methoxy-10,12,14-trimethyl-15-oxohenicosa-2,6,12-trienedioic acid	[M-H]-	Long-chain fatty acids	0.9	226.68	Filtered	68833.8	587103
Negative	12.371	327.234	Isotectorigenin, 7-Methyl Ether	[M-H]-	7-O-methylisoflavones	1	36.17	Filtered	13221.9	88187.4
Negative	12.376	951.546	glycohyodeoxycholic acid	[M-H]-	Glycinated bile acids and derivatives	0.79	1306.88	Filtered	79278.1	Filtered
Negative	12.378	315.197	7-ethenyl-1,4a,7-trimethyl-6-oxo-2,3,4,8,8a,9,10,10a-octahydrophenanthrene-1-carboxylic acid	[M-H]-	Diterpenoids	0.99	13.89	42784.7	Filtered	151689
Negative	12.379	476.279	1-Hydroxy-2-(9Z,12Z-octadecadienoyl)-sn-glycero-3-phosphoethanolamine	[M]-	2-acyl-sn-glycero-3-phosphoethanolamines	0.95	76.66	32376.4	37491.6	88416.7
Negative	12.382	267.233	methyl palmitoleate	[M-H]-	Fatty acid methyl esters	1.03	1819.71	Filtered	2.56671e+06	24749.4
Negative	12.384	140.012	ETHANOLAMINE PHOSPHATE	[M-H]-	Phosphoethanolamines	1	15.5	Filtered	34632.9	13987.5
Negative	12.386	464.287	GLYCOCHOLATE	[M-H]-	Glycinated bile acids and derivatives	1.23	3698.59	Filtered	2.7754e+06	55214.7
Negative	12.39	564.205	methyl (2S,3R,4S)-4-[[(1R)-2-acetyl-6,7-dihydroxy-3,4-dihydro-1H-isoquinolin-1-yl]methyl]-3-ethenyl-2-[(2S,3R,4S,5S,6R)-3,4,5-trihydroxy-6-(hydroxymethyl)oxan-2-yl]oxy-3,4-dihydro-2H-pyran-5-carboxylate	[M-H]-	Terpene glycosides	0.96	19.19	Filtered	13847.3	Filtered
Negative	12.391	452.278	LPE 16:0	[M-H]-	1-acyl-sn-glycero-3-phosphoethanolamines	1.07	309.6	Filtered	283244	Filtered
Negative	12.396	500.279	LTD4-[d5]	[M-H]1-	Leukotrienes	1.2	1003.53	Filtered	605097	1.64821e+06
Negative	12.414	499.268	NCGC00385001-01!5-[3-[[(E)-3-(3,4-dihydroxyphenyl)prop-2-enoyl]oxymethyl]-5-hydroxypentyl]-5,6,8a-trimethyl-3,4,4a,6,7,8-hexahydronaphthalene-1-carboxylic acid	[M-H]-	Colensane and clerodane diterpenoids	0.89	203.31	Filtered	76433.8	226687
Negative	12.416	577.285	HYDRANGENOSIDE C	[M-H]-	Terpene glycosides	0.77	92.15	47793.7	81618.5	145532
Negative	12.418	463.291	1-[[(2S,3R,11bR)-3-ethyl-9,10-dimethoxy-2,3,4,6,7,11b-hexahydro-1H-benzo[a]quinolizin-2-yl]methyl]-7-methoxy-3,4-dihydro-2H-isoquinolin-6-one	[M-H]-	Isoquinolones and derivatives	0.73	102.33	Filtered	50240.5	149433
Negative	12.42	270.208	N-Dodecanoyl-N-methylglycine	[M-H]-	N-acyl-alpha amino acids	1	28.37	15257.5	Filtered	Filtered
Negative	12.426	438.264	1-Lauroyl-2-hydroxy-sn-glycero-3-phosphocholine	[M-H]-	1-acyl-sn-glycero-3-phosphocholines	0.74	25.76	Filtered	84159.9	Filtered
Negative	12.434	303.233	Arachidonic acid	[M-H]-	Long-chain fatty acids	1.29	233.12	332754	214525	347366
Negative	12.437	227.202	Myristic acid	[M-H]-	Long-chain fatty acids	0.99	90.03	64426	126160	285623
Negative	12.441	179.108	2-tert-Butyl-4-methoxyphenol	[M-H]-	Methoxyphenols	1	10.14	Filtered	27929.1	34082.4
Negative	12.444	836.546	PS 40:5	[M-H]-	Phosphatidylserines	1	28.63	Filtered	Filtered	32337.1
Negative	12.446	860.545	PC 38:8	[M+CH3COOH-H]-	Phosphatidylcholines	0.74	267.5	Filtered	147062	152584
Negative	12.446	564.331	1-Hydroxy-2-(9Z,12Z,15Z-octadecatrienoyl)-sn-glycero-2-phosphocholine	[M+HCOO]-	2-acyl-sn-glycero-3-phosphocholines	0.94	160.53	Filtered	93840.3	273120
Negative	12.448	477.271	2-[(6,7-dimethoxy-3,4-dihydroisoquinolin-1-yl)methyl]-3-ethyl-9,10-dimethoxy-2,3,4,6,7,11b-hexahydro-1H-benzo[a]quinolizine	[M-H]-	Emetine alkaloids	0.92	1050.85	Filtered	1.004e+06	2.25671e+06
Negative	12.448	528.309	Phosphatidylethanolamine lyso 22:4	[M-H]-	2-acyl-sn-glycero-3-phosphoethanolamines	0.81	983.62	1.28371e+06	611317	500352
Negative	12.448	578.302	destruxin A	[M-H]-	Cyclic depsipeptides	0.8	111.3	125882	76942.2	65458.8
Negative	12.451	545.259	7,15-bis(3,4-dimethoxyphenyl)-19-oxa-4,18-diazahexacyclo[10.6.1.0?,?.0?,?.0??,??.0??,??]nonadec-8-en-12-ol	[M-H]-	Linear diarylheptanoids	0.85	38.08	16510.8	26086.8	41548.9
Negative	12.454	317.212	12-HEPE	[M-H]1-	Hydroxyeicosapentaenoic acids	1.43	794.47	Filtered	2.25716e+06	2.6846e+06
Negative	12.454	341.271	2-hydroxy-6-[(8Z,11Z)-pentadeca-8,11,14-trienyl]benzoic acid	[M-H]-	Salicylic acids	0.95	64.67	53767.9	40961.3	19699.4
Negative	12.454	224.069	Cyclocytidine	[M-H]-	Alkyl aryl ethers	0.99	30.05	44019.1	23146.6	30410.4
Negative	12.457	878.556	PC(16:1/10-HDoHE)	[M+CH3COO]-	Phosphatidylcholines	1	20.75	13406.2	11070.2	Filtered
Negative	12.458	882.587	PC(18:0/12-HEPE)	[M+CH3COO]-	Phosphatidylcholines	1	295.37	14705.5	13613	Filtered
Negative	12.458	848.545	Phosphatidylserine 19:0-22:6	[M-H]-	Phosphatidylserines	0.95	40.18	Filtered	12909.9	Filtered
Negative	12.47	339.254	LTB4-[d4]	[M-H]1-	Leukotrienes	0.85	76.63	136111	196950	47214.4
Negative	12.474	700.385	NCGC00347652-02_C35H53N5O7_12-Benzyl-3-isobutyl-6,9-diisopropyl-5,8-dimethyldodecahydro-1H,3H-pyrrolo[1,2-q][1,4,7,10,13,17]oxapentaazacyclononadecine-1,4,7,10,13,17(14H)-hexone	[M+HCOO]-	Cyclic depsipeptides	0.85	48.75	Filtered	31028.7	83916.2
Negative	12.492	579.287	(2S)-5,7-dihydroxy-2-(4-hydroxyphenyl)-6-[(2S,3R,4R,5S,6R)-3,4,5-trihydroxy-6-[[(2R,3R,4R,5R,6S)-3,4,5-trihydroxy-6-methyloxan-2-yl]oxymethyl]oxan-2-yl]-2,3-dihydrochromen-4-one	[M-H]-	Flavonoid C-glycosides	0.81	1388.54	Filtered	2.43297e+06	5.38624e+06
Negative	12.497	762.406	NCGC00380594-01!(2S)-2-[2-[(5R,6R,7S,9S,11R,16R,18S,19S)-19-acetamido-6-[(3S)-3,4-dicarboxybutanoyl]oxy-11,16,18-trihydroxy-5,9-dimethylicosan-7-yl]oxy-2-oxoethyl]butanedioic acid	[M-H]-	Fumonisins	0.74	17.48	Filtered	24353.8	19584.1
Negative	12.498	1003.5	Asiaticoside	[M+HCOO]-	Triterpene saponins	0.99	20.6	Filtered	12696.7	Filtered
Negative	12.499	424.283	(3S,3'R,3'aS,6'S,6aS,6bS,7'aR,9R,11bR)-3-hydroxy-3',6',10,11b-tetramethylspiro[1,2,3,4,6,6a,6b,7,8,11a-decahydrobenzo[a]fluorene-9,2'-3a,4,5,6,7,7a-hexahydro-3H-furo[3,2-b]pyridine]-11-one	[M-H]-	Jerveratrum-type alkaloids	0.95	353.67	211939	447182	56804.5
Negative	12.504	425.287	Leupeptin	[M-H]-	Dipeptides	1	60.92	53697.7	97939.5	20079.3
Negative	12.511	559.312	MGMG 18:3	[M+HCOO]-	Glycosylmonoacylglycerols	1.42	3870.61	101591	447543	1.99605e+06
Negative	12.511	627.3	GAMBOGIC ACID	[M-H]-	Pyranoxanthones	0.82	160.8	32383.5	126634	Filtered
Negative	12.512	583.313	OUABAIN	[M-H]-	Cardenolide glycosides and derivatives	0.92	143.41	Filtered	89667.3	263682
Negative	12.512	614.333	Hexosyl LPE 16:0	[M-H]-	Monosaccharide phosphates	0.75	109.41	Filtered	60841.9	159786
Negative	12.514	514.311	Taurocholic acid	[M-H]-	Trihydroxy bile acids, alcohols and derivatives	1	30.41	Filtered	Filtered	58518.7
Negative	12.515	507.273	(2E,4E)-1-[(2R,6S,14S,22S,25R)-25-(3,3-dimethyloxiran-2-yl)-15-methyl-1,3,13,15-tetraazaheptacyclo[18.4.1.0?,?.0?,??.0?,??.0??,??.0??,??]pentacosa-7,9,11,16(21),17,19-hexaen-3-yl]hexa-2,4-dien-1-one	[M-H]-	Alpha carbolines	0.93	167.92	Filtered	150155	Filtered
Negative	12.516	261.186	3-methoxy-2-(3-methylbut-2-enyl)-5-pentylphenol	[M-H]-	Methoxyphenols	0.85	33.17	Filtered	59667.5	76427.7
Negative	12.52	513.307	MGMG 18:3	[M-H]-	Glycosylmonoacylglycerols	0.9	48.46	17646	52240.7	208916
Negative	12.521	241.012	alpha-L-(-)-Fucose 1-phosphate bis(cyclohexylammonium) salt	[M-H]-	Monosaccharide phosphates	1	12.69	Filtered	70219.4	87490.4
Negative	12.521	551.285	3-[(3R,5S,10R,13R,14S,17R)-5,14-dihydroxy-10,13-dimethyl-3-[(2R,3R,4S,5S,6R)-3,4,5-trihydroxy-6-(hydroxymethyl)oxan-2-yl]oxy-2,3,4,6,7,8,9,11,12,15,16,17-dodecahydro-1H-cyclopenta[a]phenanthren-17-yl]-2H-furan-5-one	[M-H]-	Cardenolide glycosides and derivatives	1	135.67	14044.4	51415.3	329359
Negative	12.521	233.155	(4S,5Z,6S)-4-(2-methoxy-2-oxoethyl)-5-[2-[(E)-3-phenylprop-2-enoyl]oxyethylidene]-6-[(2S,3R,4S,5S,6R)-3,4,5-trihydroxy-6-(hydroxymethyl)oxan-2-yl]oxy-4H-pyran-3-carboxylic acid	[M-H]-	Eremophilane, 8,9-secoeremophilane and furoeremophilane sesquiterpenoids	1	46.05	52837.8	41684.6	30319.5
Negative	12.522	277.217	y-Linolenic acid	[M-H]-	Lineolic acids and derivatives	1.03	159.85	20537.1	60035.5	535543
Negative	12.523	573.295	(1S,3S)-1-[[(2S,3R,4S)-3-ethenyl-5-methoxycarbonyl-2-[(2S,3R,4S,5S,6R)-3,4,5-trihydroxy-6-(hydroxymethyl)oxan-2-yl]oxy-3,4-dihydro-2H-pyran-4-yl]methyl]-2,3,4,9-tetrahydro-1H-pyrido[3,4-b]indole-3-carboxylic acid	[M-H]-	Terpene glycosides	0.86	60.24	Filtered	373724	437354
Negative	12.523	603.286	6-(furan-3-yl)-6,8,12,16,21-pentahydroxy-7,15-dimethyl-9-oxo-3,17,19-trioxaheptacyclo[9.9.3.0?,??.0?,?.0?,?.0??,??.0??,??]tricosan-14-yl 2-methylbutanoate	[M-H]-	Limonoids	0.74	55.88	Filtered	114408	Filtered
Negative	12.538	351.221	PGI2	[M-H]1-	Prostaglandins and related compounds	1.26	363.76	989386	310550	34130.3
Negative	12.552	452.278	LPE 16:0	[M-H]-	1-acyl-sn-glycero-3-phosphoethanolamines	1.17	782.74	Filtered	1.69121e+06	269202
Negative	12.553	453.282	NCGC00380550-01_C24H40O5_4-{[5-(6-Hydroxy-5,5,8a-trimethyl-2-methylenedecahydro-1-naphthalenyl)-3-methylpentyl]oxy}-4-oxobutanoic acid	[M+HCOO]-	Diterpenoids	0.93	218.1	Filtered	390238	63905
Negative	12.554	255.233	Palmitic acid	[M-H]-	Long-chain fatty acids	1.32	143.81	Filtered	454409	207354
Negative	12.567	939.547	(2S,3S,4S,5R,6R)-6-[[(3S,6aR,6bS,8aR,9R,12aS,14bR)-9-hydroxy-4,4,6a,6b,8a,11,11,14b-octamethyl-1,2,3,4a,5,6,7,8,9,10,12,12a,14,14a-tetradecahydropicen-3-yl]oxy]-5-[(2R,3R,4S,5R,6S)-6-carboxy-4,5-dihydroxy-3-[(2S,3R,4R,5R,6S)-3,4,5-trihydroxy-6-methyloxan-2-yl]oxyoxan-2-yl]oxy-3,4-dihydroxyoxane-2-carboxylic acid	[M-H]-	Triterpene saponins	0.85	34.63	Filtered	15690.6	Filtered
Negative	12.571	429.246	NCGC00347582-02![4,5-dihydroxy-3,4-bis(hydroxymethyl)-4a,8,8-trimethyl-5,6,7,8a-tetrahydro-1H-naphthalen-1-yl] hexanoate	[M+HCOO]-	Fatty acid esters	0.95	10.29	Filtered	22943.7	Filtered
Negative	12.588	571.295	Phosphatidylinositol lyso 16:0	[M-H]-	2-acyl-sn-glycerol-3-phosphoinositols	0.78	1439.61	Filtered	6.56795e+06	6.94502e+06
Negative	12.589	299.202	dehydroabietic acid	[M-H]-	Diterpenoids	0.85	28.3	Filtered	92157	94381
Negative	12.593	241.013	alpha-L-(-)-Fucose 1-phosphate bis(cyclohexylammonium) salt	[M-H]-	Monosaccharide phosphates	1	11.33	Filtered	67647.4	Filtered
Negative	12.598	315.049	Pannaric acid	[M-H]-	Dibenzofurans	1	19.48	Filtered	66960.9	Filtered
Negative	12.598	951.547	glycohyodeoxycholic acid	[M-H]-	Glycinated bile acids and derivatives	0.79	974.68	Filtered	60959.6	Filtered
Negative	12.599	115.04	2-Oxovaleric acid	[M-H]-	Short-chain keto acids and derivatives	1	10.87	14085.6	24940	22615.5
Negative	12.6	267.233	methyl palmitoleate	[M-H]-	Fatty acid methyl esters	1.03	349.39	Filtered	1.48575e+06	21475.6
Negative	12.6	564.204	methyl (2S,3R,4S)-4-[[(1R)-2-acetyl-6,7-dihydroxy-3,4-dihydro-1H-isoquinolin-1-yl]methyl]-3-ethenyl-2-[(2S,3R,4S,5S,6R)-3,4,5-trihydroxy-6-(hydroxymethyl)oxan-2-yl]oxy-3,4-dihydro-2H-pyran-5-carboxylate	[M-H]-	Terpene glycosides	0.93	18.45	Filtered	13814.9	Filtered
Negative	12.603	195.139	Chrysanthemic Acid, Ethyl Ester	[M-H]-	Monocyclic monoterpenoids	1	21.08	16788	30222.2	61603.1
Negative	12.604	782.498	PS 36:4	[M-H]-	Phosphatidylserines	1	58.97	Filtered	20471.4	Filtered
Negative	12.62	787.21	[(2R,3R,4S,5R,6S)-2-(hydroxymethyl)-4,5,6-tris[(3,4,5-trihydroxybenzoyl)oxy]oxan-3-yl] 3,4,5-trihydroxybenzoate	[M-H]-	Tannins	0.95	24.13	Filtered	Filtered	12123.4
Negative	12.623	540.33	LPC 16:0	[M+HCOO]-	1-acyl-sn-glycero-3-phosphocholines	1.14	280.62	Filtered	193197	120787
Negative	12.624	790.561	Phosphatidylcholine 16:0-16:1	[M+CH3COO]-	Phosphatidylcholines	0.81	47.86	Filtered	23309.4	Filtered
Negative	12.626	806.503	PS 38:6	[M-H]-	Phosphatidylserines	1	46.51	Filtered	22651.5	Filtered
Negative	12.628	814.562	Phosphatidylcholine 16:0-18:3	[M+CH3COO]-	Phosphatidylcholines	1	36.43	Filtered	24410.4	Filtered
Negative	12.629	339.254	LTB4-[d4]	[M-H]1-	Leukotrienes	1.21	185.6	385210	529717	61181.9
Negative	12.633	295.229	9-HODE	[M-H]1-	Lineolic acids and derivatives	1.59	3181.02	Filtered	2.69346e+06	4.30306e+06
Negative	12.634	552.331	Phosphatidylcholine lyso 16:1	[M+CH3COO]-	2-acyl-sn-glycero-3-phosphocholines	0.84	78.61	Filtered	Filtered	26069.1
Negative	12.635	645.304	Garcinolic Acid	[M-H]-	Pyranoxanthones	0.96	466.44	Filtered	364708	5.84484e+06
Negative	12.635	277.218	y-Linolenic acid	[M-H]-	Lineolic acids and derivatives	1.07	142.87	97341.1	208970	Filtered
Negative	12.635	221.155	3-(8-hydroxyoctyl)phenol	[M-H]-	Fatty alcohols	0.88	37.55	Filtered	72869.9	56722.8
Negative	12.653	840.577	Phosphatidylcholine 16:0-20:4	[M+CH3COO]-	Phosphatidylcholines	0.91	47.89	Filtered	33779.2	Filtered
Negative	12.655	621.304	[(2R,3S,4S,5R,6R)-6-[1,7-bis(4-hydroxyphenyl)-5-oxoheptan-3-yl]oxy-3,4,5-trihydroxyoxan-2-yl]methyl (E)-3-(4-hydroxyphenyl)prop-2-enoate	[M-H]-	Curcuminoids	0.91	219.82	Filtered	622289	Filtered
Negative	12.657	253.217	Palmitoleic acid	[M-H]-	Long-chain fatty acids	0.97	101.32	Filtered	19056.3	Filtered
Negative	12.66	864.578	Phosphatidylcholine 16:0-22:6	[M+CH3COO]-	Phosphatidylcholines	0.91	81.79	Filtered	53718.7	Filtered
Negative	12.661	305.249	11.14.17-eicosatrienoic acid	[M-H]-	Long-chain fatty acids	0.78	121.1	Filtered	58567.4	Filtered
Negative	12.661	597.306	Phosphatidylinositol lyso 18:1	[M-H]-	2-acyl-sn-glycerol-3-phosphoinositols	0.88	79.64	Filtered	39393.2	Filtered
Negative	12.665	457.237	NCGC00179731-03!4-[5-[acetyl(hydroxy)amino]pentylamino]-2-[2-[5-[acetyl(hydroxy)amino]pentylamino]-2-oxoethyl]-2-hydroxy-4-oxobutanoic acid	[M-H2O-H]-	Hydroxy fatty acids	0.8	21.35	Filtered	Filtered	37229.2
Negative	12.669	343.228	10-HDoHE	[M-H]1-	Very long-chain fatty acids	1.12	101.93	Filtered	183139	150411
Negative	12.671	306.252	EPA-[d5]	[M-H]1-	Long-chain fatty acids	0.96	48.99	Filtered	15117.8	11359.5
Negative	12.671	658.335	NCGC00165733-02!(3S,6S,9S,12R)-3-[(2S)-butan-2-yl]-6-[(1-methoxyindol-3-yl)methyl]-9-(6-oxooctyl)-1,4,7,10-tetrazabicyclo[10.4.0]hexadecane-2,5,8,11-tetrone	[M+Cl]-	Oligopeptides	0.99	47.98	44583.3	13139.9	Filtered
Negative	12.672	152.996	Diethyl phosphate	[M-H]-	Dialkyl phosphates	0.88	64.42	Filtered	129024	1.39333e+06
Negative	12.672	171.006	rac-Glycerol 3-phosphoate	[M-H]-	Glycerophosphates	0.99	31.54	Filtered	18336.1	Filtered
Negative	12.674	245.043	2,2',4,4'-Tetrahydroxybenzophenone	[M-H]-	Benzophenones	0.94	174.58	Filtered	39532.2	Filtered
Negative	12.685	888.575	PC 40:8	[M+CH3COOH-H]-	Phosphatidylcholines	1	395.55	Filtered	49472.7	Filtered
Negative	12.705	323.223	Lichesterinic acid	[M-H]-	Butenolides	1.28	238.72	Filtered	215370	23133.4
Negative	12.708	749.397	Voacamine	[M+HCOO]-	Ibogan-type alkaloids	0.95	41.67	23350.6	52899.4	19245.1
Negative	12.708	703.393	Voacamine	[M-H]-	Ibogan-type alkaloids	0.94	40.25	18826.4	43343.8	17392.1
Negative	12.71	610.309	Dihydroergocristine	[M-H]-	Lysergamides	0.91	37.27	Filtered	19270.9	Filtered
Negative	12.713	669.319	ACETYL ISOGAMBOGIC ACID	[M-H]-	Pyranoxanthones	0.72	25.09	Filtered	Filtered	57843.8
Negative	12.713	397.135	Leprapinic acid methyl ether	[M-H]-	Anisoles	0.78	60.63	Filtered	83820.8	64899.9
Negative	12.716	1059.53	(4aR,5R,6aS,6bR,10S,12aR,14bS)-10-[(2R,3R,4S,5S,6R)-6-[[(2S,3R,4S,5S)-4,5-dihydroxy-3-[(2S,3R,4S,5R)-3,4,5-trihydroxyoxan-2-yl]oxyoxan-2-yl]oxymethyl]-4,5-dihydroxy-3-[(2S,3R,4S,5S,6R)-3,4,5-trihydroxy-6-(hydroxymethyl)oxan-2-yl]oxyoxan-2-yl]oxy-5-hydroxy-2,2,6a,6b,9,9,12a-heptamethyl-1,3,4,5,6,6a,7,8,8a,10,11,12,13,14b-tetradecahydropicene-4a-carboxylic acid	[M-H]-	Triterpene saponins	0.97	96.57	Filtered	Filtered	118339
Negative	12.717	721.366	DGMG 18:3	[M+HCOO]-	Glycosylmonoacylglycerols	1	24.06	Filtered	12286.5	Filtered
Negative	12.719	415.146	NCGC00385778-01!5,7-dihydroxy-2-[4-hydroxy-3-methoxy-5-(3-methylbut-2-enyl)phenyl]-2,3-dihydrochromen-4-one	[M+HCOO]-	3'-prenylated flavanones	0.83	14.05	Filtered	28799.5	22253.5
Negative	12.73	563.261	Isovitexin 2''-O-arabinoside	[M-H]-	Flavonoid C-glycosides	0.91	12.82	Filtered	22385.2	Filtered
Negative	12.734	279.233	Linoelaidic acid	[M-H]-	Lineolic acids and derivatives	1.17	82.19	Filtered	136907	Filtered
Negative	12.735	578.347	Phosphatidylcholine lyso 18:2	[M+CH3COO]-	2-acyl-sn-glycero-3-phosphocholines	0.81	614.87	Filtered	36188.2	Filtered
Negative	12.736	407.22	2-hydroxy-4-methoxy-3,5-bis(3-methylbut-2-enyl)-6-(2-phenylethyl)benzoic acid	[M-H]-	Stilbenes	0.99	41.47	57103.2	Filtered	83751.7
Negative	12.738	225.007	Myristoleate	[M-H]-	Long-chain fatty acids	0.8	36.15	12282.6	23263.5	Filtered
Negative	12.749	581.183	methyl (4S,5Z,6S)-5-(2-acetyloxyethylidene)-4-[2-[2-(4-hydroxyphenyl)ethoxy]-2-oxoethyl]-6-[(2S,3R,4S,5S,6R)-3,4,5-trihydroxy-6-(hydroxymethyl)oxan-2-yl]oxy-4H-pyran-3-carboxylate	[M-H]-	Terpene glycosides	0.71	137.84	Filtered	Filtered	284016
Negative	12.752	507.273	(2E,4E)-1-[(2R,6S,14S,22S,25R)-25-(3,3-dimethyloxiran-2-yl)-15-methyl-1,3,13,15-tetraazaheptacyclo[18.4.1.0?,?.0?,??.0?,??.0??,??.0??,??]pentacosa-7,9,11,16(21),17,19-hexaen-3-yl]hexa-2,4-dien-1-one	[M-H]-	Alpha carbolines	0.98	1108.63	Filtered	1.53198e+06	Filtered
Negative	12.76	375.276	(E)-5-[(1S,4aR,8aR)-2-formyl-5,5,8a-trimethyl-1,4,4a,6,7,8-hexahydronaphthalen-1-yl]-3-(acetyloxymethyl)pent-2-enoic acid	[M-H]-	Diterpenoids	1	17.37	Filtered	20704	11634.9
Negative	12.761	560.294	NCGC00380724-01_C28H47NO8_(3R,5R,6S,7S,9R,11E,13S,14R)-14-Ethyl-13-hydroxy-3,5,7,9,13-pentamethyl-2,4,10-trioxooxacyclotetradec-11-en-6-yl 3,4,6-trideoxy-3-(dimethylamino)-D-xylo-hexopyranoside	[M+Cl]-	Aminoglycosides	0.86	12.05	Filtered	Filtered	50766.8
Negative	12.761	679.392	(2R,3R,4R,6aR,6bS,8aS,11R,12R,12aS,14bR)-2,3,12-trihydroxy-4,6a,6b,11,12,14b-hexamethyl-8a-[(2S,3R,4S,5S,6R)-3,4,5-trihydroxy-6-(hydroxymethyl)oxan-2-yl]oxycarbonyl-1,2,3,4a,5,6,7,8,9,10,11,12a,14,14a-tetradecahydropicene-4-carboxylic acid	[M-H]-	Triterpene saponins	0.81	24.69	Filtered	30361.9	12807.1
Negative	12.765	421.281	3-[(7S,8S)-5-hydroxy-2,2,7,8-tetramethyl-6-oxo-7,8-dihydropyrano[3,2-g]chromen-10-yl]-3-phenylpropanoic acid	[M-H]-	Pyranochromenes	0.81	112.8	Filtered	173055	42798.9
Negative	12.769	555.284	Dronedarone	[M-H]-	Aryl-phenylketones	1.33	1050.51	1.34848e+06	Filtered	Filtered
Negative	12.769	411.252	5-[(Z)-14-(3,5-dihydroxyphenyl)tetradec-10-enyl]benzene-1,3-diol	[M-H]-	Resorcinols	0.81	29.1	23181.4	41904.1	Filtered
Negative	12.779	452.285	LPE 16:0	[M-H]-	1-acyl-sn-glycero-3-phosphoethanolamines	1.13	2134.63	Filtered	3.29346e+06	728769
Negative	12.785	255.233	Palmitic acid	[M-H]-	Long-chain fatty acids	1.4	149.69	Filtered	1.1892e+06	305996
Negative	12.785	140.012	ETHANOLAMINE PHOSPHATE	[M-H]-	Phosphoethanolamines	1	19.57	Filtered	26496.9	Filtered
Negative	12.785	623.271	NCGC00347381-02!(3S,5S,8R,9S,10S,13R,14S,17R)-5,14-dihydroxy-13-methyl-17-(6-oxopyran-3-yl)-3-[(2R,3R,4S,5S,6R)-3,4,5-trihydroxy-6-(hydroxymethyl)oxan-2-yl]oxy-2,3,4,6,7,8,9,11,12,15,16,17-dodecahydro-1H-cyclopenta[a]phenanthrene-10-carbaldehyde	[M+HCOO]-	Bufanolides and derivatives	1	12.97	Filtered	18163	63117.6
Negative	12.785	327.196	hirsutanone	[M-H]-	Linear diarylheptanoids	0.92	19.63	Filtered	14995.1	Filtered
Negative	12.786	602.347	Phosphatidylcholine lyso 20:4	[M+CH3COO]-	2-acyl-sn-glycero-3-phosphocholines	0.97	43.13	Filtered	15724.1	Filtered
Negative	12.795	253.217	Palmitoleic acid	[M-H]-	Long-chain fatty acids	1.05	166.19	Filtered	123533	Filtered
Negative	12.796	363.254	5-[(1S,2R,4aR)-5-(acetyloxymethyl)-1,2,4a-trimethyl-2,3,4,7,8,8a-hexahydronaphthalen-1-yl]-3-methylpentanoic acid	[M-H]-	Colensane and clerodane diterpenoids	0.75	13.71	104024	140876	Filtered
Negative	12.798	243.196	beta-Hydroxymyristic acid	[M-H]-	Long-chain fatty acids	1.06	58.18	Filtered	124045	21100.5
Negative	12.803	535.312	NCGC00168955-03![3-hydroxy-1-oxo-1-(2,3,4,5,6-pentahydroxyhexoxy)decan-5-yl] 3,5-dihydroxydecanoate	[M-H2O-H]-	Fatty alcohols	0.73	236.53	Filtered	348207	217547
Negative	12.812	645.304	Garcinolic Acid	[M-H]-	Pyranoxanthones	0.99	1034.31	Filtered	1.5837e+06	Filtered
Negative	12.824	788.546	2-amino-3-[hydroxy-[3-octadecanoyloxy-2-[octadec-11-enoyl]oxypropoxy]phosphoryl]oxypropanoic acid	[M-H]-	Phosphatidylserines	1	378.43	Filtered	16206.3	Filtered
Negative	12.831	306.252	EPA-[d5]	[M-H]1-	Long-chain fatty acids	0.95	41.05	Filtered	27953.8	18403.7
Negative	12.833	305.249	11.14.17-eicosatrienoic acid	[M-H]-	Long-chain fatty acids	0.8	206.88	Filtered	118583	75840.9
Negative	12.835	224.069	Cyclocytidine	[M-H]-	Alkyl aryl ethers	0.99	24.97	Filtered	38089	21586.8
Negative	12.838	343.228	16-HDoHE	[M-H]1-	Very long-chain fatty acids	1.14	1463.69	Filtered	648657	Filtered
Negative	12.839	540.331	LPC 16:0	[M+HCOO]-	1-acyl-sn-glycero-3-phosphocholines	1.2	1434.03	Filtered	2.20936e+06	1.25327e+06
Negative	12.839	480.309	(2-aminoethoxy)[2-hydroxy-3-(octadecanoyloxy)propoxy]phosphinic acid	[M-H]-	1-acyl-sn-glycero-3-phosphoethanolamines	0.88	465.35	Filtered	701577	335030
Negative	12.842	555.309	NCGC00380113-01!2,3,14-trihydroxy-10,13-dimethyl-17-(2,3,6,7-tetrahydroxy-5,6-dimethylheptan-2-yl)-2,3,4,5,9,11,12,15,16,17-decahydro-1H-cyclopenta[a]phenanthren-6-one	[M+HCOO]-	Hydroxy bile acids, alcohols and derivatives	0.76	2890.68	Filtered	Filtered	8.46444e+06
Negative	12.842	478.294	LPE 18:1	[M-H]-	1-acyl-sn-glycero-3-phosphoethanolamines	1.28	2145.57	Filtered	805078	19439.8
Negative	12.844	838.56	Phosphatidylcholine 16:0-20:5	[M+CH3COO]-	Phosphatidylcholines	1	49.79	12561.5	23811.9	Filtered
Negative	12.849	669.318	ACETYL ISOGAMBOGIC ACID	[M-H]-	Pyranoxanthones	0.8	15.96	27040.8	28119.4	Filtered
Negative	12.865	281.248	Oleic acid	[M-H]-	Long-chain fatty acids	1.35	344.54	Filtered	155870	14204.2
Negative	12.874	152.996	Diethyl phosphate	[M-H]-	Dialkyl phosphates	0.88	25.31	Filtered	Filtered	218794
Negative	12.874	557.153	NCGC00380843-01!5,7-dihydroxy-2-(4-methoxyphenyl)-3-[3,5,7-trihydroxy-2-(4-hydroxyphenyl)-3,4-dihydro-2H-chromen-6-yl]-2,3-dihydrochromen-4-one	[M-H]-	Pyranoisoflavonoids	0.83	14.08	Filtered	Filtered	18553.7
Negative	12.876	193.124	4-Hexylresorcinol	[M-H]-	Resorcinols	1	14.85	Filtered	14058.8	15605.3
Negative	12.878	556.107	Cefpodoxime?proxetil	[M-H]-	Cephalosporins	0.93	25.67	Filtered	Filtered	15260.7
Negative	12.884	227.033	N-FORMYLGLYCINE	[2M-2H+Na]-	N-formyl-alpha amino acids	0.95	27.1	Filtered	Filtered	93816.3
Negative	12.884	814.561	PC 34:3	[M+CH3COOH-H]-	Phosphatidylcholines	1	65.55	Filtered	48314.7	14637.1
Negative	12.888	293.212	FA 18:3+1O	[M-H]-	Medium-chain fatty acids	1.32	255.65	Filtered	360969	382307
Negative	12.888	597.305	Phosphatidylinositol lyso 18:1	[M-H]-	2-acyl-sn-glycerol-3-phosphoinositols	0.92	41	Filtered	205324	102293
Negative	12.891	245.043	2,2`,4,4`-Tetrahydroxybenzophenone	[M-H]-	Benzophenones	0.9	61.13	Filtered	103047	Filtered
Negative	12.892	566.346	LPC 18:1	[M+HCOO]-	1-acyl-sn-glycero-3-phosphocholines	0.92	140.52	Filtered	123935	111338
Negative	12.896	840.577	PC(16:0e/11,12-EpETE)	[M+CH3COO]-	1-alkyl,2-acylglycero-3-phosphocholines	1	30.61	Filtered	19727.5	Filtered
Negative	12.899	579.187	NCGC00385685-01_C23H34O14_(2E)-3-[4-(beta-D-Glucopyranosyloxy)-3,5-dimethoxyphenyl]-2-propen-1-yl beta-D-glucopyranoside	[M+HCOO]-	Phenolic glycosides	0.89	11.94	Filtered	Filtered	11943.4
Negative	12.908	167.108	Chrysanthemic Acid	[M-H]-	Monocyclic monoterpenoids	1	27.65	Filtered	291872	122809
Negative	12.912	852.577	Phosphatidylcholine 17:0-20:5	[M+CH3COO]-	Phosphatidylcholines	0.99	65.23	Filtered	26891.4	Filtered
Negative	12.921	585.328	NCGC00180613-03!1,11,22-trihydroxy-1,6,11,16,22,27-hexazacyclodotriacontane-2,5,12,15,23,26-hexone	[M-H]-	Macrolactams	0.73	1880.78	24187.9	56655.6	325791
Negative	12.923	578.346	Phosphatidylcholine lyso 18:2	[M+CH3COO]-	2-acyl-sn-glycero-3-phosphocholines	0.9	1160.17	Filtered	221657	16985.6
Negative	12.93	225.008	Myristoleate	[M-H]-	Long-chain fatty acids	0.8	26.15	Filtered	108160	Filtered
Negative	12.936	583.188	Bilirubin	[M-H]-	Bilirubins	0.87	23.11	Filtered	Filtered	29161.5
Negative	12.939	1059.53	(4aR,5R,6aS,6bR,10S,12aR,14bS)-10-[(2R,3R,4S,5S,6R)-6-[[(2S,3R,4S,5S)-4,5-dihydroxy-3-[(2S,3R,4S,5R)-3,4,5-trihydroxyoxan-2-yl]oxyoxan-2-yl]oxymethyl]-4,5-dihydroxy-3-[(2S,3R,4S,5S,6R)-3,4,5-trihydroxy-6-(hydroxymethyl)oxan-2-yl]oxyoxan-2-yl]oxy-5-hydroxy-2,2,6a,6b,9,9,12a-heptamethyl-1,3,4,5,6,6a,7,8,8a,10,11,12,13,14b-tetradecahydropicene-4a-carboxylic acid	[M-H]-	Triterpene saponins	0.98	69.56	Filtered	Filtered	46503
Negative	12.942	1133.56	NCGC00380455-01_C54H88O22_beta-D-Glucopyranoside, (3beta,5xi,9xi,16beta)-13,28-epoxy-16,23-dihydroxyolean-11-en-3-yl O-6-deoxy-alpha-L-mannopyranosyl-(1->2)-O-[O-6-deoxy-alpha-L-mannopyranosyl-(1->4)-beta-D-glucopyranosyl-(1->3)]-	[M+HCOO]-	Triterpene saponins	0.93	93.03	Filtered	25902.6	73738.6
Negative	12.944	299.044	Carbazochrome sulfonate	[M-H]-	Indoles and derivatives	1	14.29	Filtered	22304.7	24757.8
Negative	12.945	555.303	Dronedarone	[M-H]-	Aryl-phenylketones	1.46	4701.36	Filtered	7.23117e+06	Filtered
Negative	12.947	457.236	NCGC00179731-03!4-[5-[acetyl(hydroxy)amino]pentylamino]-2-[2-[5-[acetyl(hydroxy)amino]pentylamino]-2-oxoethyl]-2-hydroxy-4-oxobutanoic acid	[M-H2O-H]-	Hydroxy fatty acids	0.8	263.53	49655.1	83870.1	Filtered
Negative	12.964	325.214	1,2-dihydroxyheptadec-16-yn-4-yl acetate	[M-H]-	Long-chain fatty alcohols	0.95	67.28	Filtered	40471.7	104896
Negative	12.968	152.996	Diethyl phosphate	[M-H]-	Dialkyl phosphates	0.88	21.18	Filtered	328477	Filtered
Negative	12.975	227.033	N-FORMYLGLYCINE	[2M-2H+Na]-	N-formyl-alpha amino acids	0.94	20.59	Filtered	100132	Filtered
Negative	12.979	897.505	Pesticide4_Doramectin_C50H74O14_Dectomax	[M-H]-	Macrolides and analogues	1	24.38	Filtered	37905.5	25502.6
Negative	12.98	793.385	NCGC00380958-01!2-[[2-[2-[2-[2-[[2-[2-(2-hydroxypropanoylamino)-3-methylbutanoyl]oxy-3-methylbutanoyl]amino]-3-methylbutanoyl]oxypropanoylamino]-3-methylbutanoyl]oxy-3-methylbutanoyl]amino]-3-methylbutanoic acid	[M+Cl]-	N-acyl-alpha amino acids	0.7	30.67	34551.5	34994.9	17709.5
Negative	12.981	725.396	(2R,3S,4S,5R,6R)-6-[1,7-bis(4-hydroxyphenyl)heptan-3-yloxy]-5-[(2S,3R,4R)-3,4-dihydroxy-4-(hydroxymethyl)oxolan-2-yl]oxy-2-[[(2S,3R,4R)-3,4-dihydroxy-4-(hydroxymethyl)oxolan-2-yl]oxymethyl]oxane-3,4-diol	[M-H]-	Linear diarylheptanoids	0.81	243.61	207870	360400	211765
Negative	12.981	679.391	(2R,3R,4R,6aR,6bS,8aS,11R,12R,12aS,14bR)-2,3,12-trihydroxy-4,6a,6b,11,12,14b-hexamethyl-8a-[(2S,3R,4S,5S,6R)-3,4,5-trihydroxy-6-(hydroxymethyl)oxan-2-yl]oxycarbonyl-1,2,3,4a,5,6,7,8,9,10,11,12a,14,14a-tetradecahydropicene-4-carboxylic acid	[M-H]-	Triterpene saponins	0.82	417.53	156545	276737	156494
Negative	12.985	363.254	5-[(1S,2R,4aR)-5-(acetyloxymethyl)-1,2,4a-trimethyl-2,3,4,7,8,8a-hexahydronaphthalen-1-yl]-3-methylpentanoic acid	[M-H]-	Colensane and clerodane diterpenoids	1	56.32	68394.1	87822.2	21327.4
Negative	12.99	293.212	FA 18:2+O	[M-H]-	Long-chain fatty acids	1.37	145.33	Filtered	150982	710894
Negative	12.99	717.37	Sphingomyelin d18:0-C18:0	[M-CH3]-	Phosphosphingolipids	1	22.79	23306.3	34331.7	17880.8
Negative	12.994	225.008	2-[[(Guanidino) (imino)methyl]sulfanyl]ethanesulfonic Acid	[M-H]-	Organosulfonic acids	1	13.25	Filtered	108104	86973.9
Negative	12.994	1073.55	[(2S,3R,4S,5S,6R)-3,4,5-trihydroxy-6-(hydroxymethyl)oxan-2-yl] (4aS,6aS,6bR,9R,10S,12aR,14bS)-9-(hydroxymethyl)-10-[(2S,3R,4R,5R)-3-hydroxy-4-[(2S,3R,4S,5S,6R)-3,4,5-trihydroxy-6-(hydroxymethyl)oxan-2-yl]oxy-5-[(2S,3R,4R,5R,6S)-3,4,5-trihydroxy-6-methyloxan-2-yl]oxyoxan-2-yl]oxy-2,2,6a,6b,9,12a-hexamethyl-1,3,4,5,6,6a,7,8,8a,10,11,12,13,14b-tetradecahydropicene-4a-carboxylate	[M-H]-	Triterpene saponins	1	40.95	Filtered	19944	Filtered
Negative	12.995	315.197	(1S,4aS,5R)-5-[2-(furan-3-yl)ethyl]-1,4a-dimethyl-6-methylidene-3,4,5,7,8,8a-hexahydro-2H-naphthalene-1-carboxylic acid	[M-H]-	Colensane and clerodane diterpenoids	0.97	19.19	50222.8	96825.9	107385
Negative	12.999	343.228	11-HDoHE	[M-H]1-	Very long-chain fatty acids	1.06	311.75	37339	221444	1.15366e+06
Negative	13.002	563.259	Isovitexin 2''-O-arabinoside	[M-H]-	Flavonoid C-glycosides	0.96	11.01	Filtered	54611.2	Filtered
Negative	13.01	422.305	2-hydroxy-6-pentadecyl-N-phenylbenzamide	[M-H]-	Benzanilides	1	20.06	Filtered	15191.3	Filtered
Negative	13.012	179.108	2-tert-Butyl-4-methoxyphenol	[M-H]-	Methoxyphenols	1	11.52	Filtered	42844.3	34337.3
Negative	13.018	267.233	methyl palmitoleate	[M-H]-	Fatty acid methyl esters	0.83	385.23	Filtered	506102	19829.5
Negative	13.018	523.313	(3E,7E,11E,15E)-5,9,13,17,18-pentahydroxy-4,6,8,10-tetramethyl-2-[(E)-2-methylbut-2-enyl]nonadeca-3,7,11,15-tetraenedioic acid	[M-H]-	Very long-chain fatty acids	0.83	50.43	75271.9	94038	Filtered
Negative	13.019	491.286	2'-Deoxyinosine-5'-triphosphate trisodium salt	[M-H]-	Purine 2'-deoxyribonucleoside triphosphates	0.84	224	Filtered	223381	25124.7
Negative	13.021	820.511	PS 39:6	[M-H]-	Phosphatidylserines	0.93	39.25	20683.7	13403.7	Filtered
Negative	13.023	263.202	?-CEHC	[M-H]-	1-benzopyrans	0.84	37.11	10442.6	40266.4	70089.7
Negative	13.024	409.236	NCGC00385436-01!	[M-H]-	1-hydroxy-4-unsubstituted benzenoids	1.1	123.92	Filtered	Filtered	12438.5
Negative	13.024	155.071	4,5-dihydroxy-3-propylcyclopent-2-en-1-one	[M-H]-	1,2-diols	1	12.25	Filtered	50337.1	38480.5
Negative	13.029	478.294	LPE 18:1	[M-H]-	1-acyl-sn-glycero-3-phosphoethanolamines	1.24	2160.78	2.55078e+06	1.26148e+06	210343
Negative	13.032	319.228	9-HETE	[M-H]1-	Hydroxyeicosatetraenoic acids	1.49	1807.19	Filtered	6.67401e+06	3.80935e+06
Negative	13.032	577.303	HYDRANGENOSIDE C	[M-H]-	Terpene glycosides	0.71	39.29	Filtered	28077.3	150542
Negative	13.037	247.17	(3aR,5aR,9bR)-3a-hydroxy-5a,9-dimethyl-3-methylidene-4,5,6,7,8,9b-hexahydrobenzo[g][1]benzofuran-2-one	[M-H]-	Eudesmanolides, secoeudesmanolides, and derivatives	0.96	124.08	Filtered	204792	966640
Negative	13.04	667.356	NCGC00380800-01_C36H50N2O7_(5R,13S,14R,15R)-15,22-Dihydroxy-5-methoxy-14,16-dimethyl-3-oxo-2-azabicyclo[18.3.1]tetracosa-1(24),6,8,10,16,20,22-heptaen-13-yl N-(cyclohexylcarbonyl)-D-alaninate	[M+HCOO]-	N-acyl-alpha amino acids and derivatives	1	15.76	Filtered	13453.4	Filtered
Negative	13.043	291.233	Androstane-3,17-diol	[M-H]-	Androgens and derivatives	1	30.17	15476	20871.1	Filtered
Negative	13.045	203.181	HUMULENE (alpha)	[M-H]-	Sesquiterpenoids	1	12.48	Filtered	11304.6	Filtered
Negative	13.048	281.248	Oleic acid	[M-H]-	Long-chain fatty acids	1.34	232.08	441238	227948	135060
Negative	13.049	517.303	3,5-dihydroxy-2-(4-hydroxyphenyl)-6-(3-methylbut-2-enyl)-7-[3,4,5-trihydroxy-6-(hydroxymethyl)oxan-2-yl]oxy-2,3-dihydrochromen-4-one	[M-H]-	Flavonoid-7-O-glycosides	0.73	31.32	32325.6	55097.8	28822.3
Negative	13.068	438.301	Arachidonyl dopamine	[M-H]-	N-acyldopamines	1.26	1486.07	849122	1.64699e+06	2.84966e+06
Negative	13.068	140.012	ETHANOLAMINE PHOSPHATE	[M-H]-	Phosphoethanolamines	1	14.56	21631.8	22451.2	27102.1
Negative	13.074	321.243	(1R,4aS,5R,8aS)-5-(5-hydroxy-3-methylpentyl)-1,4a-dimethyl-6-methylidene-3,4,5,7,8,8a-hexahydro-2H-naphthalene-1-carboxylic acid	[M-H]-	Diterpenoids	1.29	988.04	Filtered	3.86122e+06	2.60811e+06
Negative	13.08	331.264	Docosatetraenoic acid	[M-H]-	Very long-chain fatty acids	0.86	22.28	Filtered	12573.8	Filtered
Negative	13.082	506.325	Phosphatidylethanolamine lyso 20:1	[M-H]-	2-acyl-sn-glycero-3-phosphoethanolamines	0.74	466.12	570163	296413	282868
Negative	13.083	221.155	3-(8-hydroxyoctyl)phenol	[M-H]-	Fatty alcohols	0.91	27.69	Filtered	48387.2	29609
Negative	13.086	566.346	LPC 18:1	[M+HCOO]-	1-acyl-sn-glycero-3-phosphocholines	1.12	705.87	Filtered	756116	866629
Negative	13.089	585.329	desmethylenylnocardamine	[M-H]-	Macrolactams	0.72	218.96	Filtered	139851	180253
Negative	13.095	223.171	tetradec-5-ynoic acid	[M-H]-	Long-chain fatty acids	1	10.63	34981.1	25347.2	20736.6
Negative	13.098	840.576	Phosphatidylcholine 16:0-20:4	[M+CH3COO]-	Phosphatidylcholines	0.91	68.63	Filtered	94910.8	52901.1
Negative	13.099	558.313	NCGC00380158-01!2-[2-[2-[[2-[2-(2-hydroxypropanoylamino)-3-methylbutanoyl]oxy-3-methylbutanoyl]amino]-3-methylbutanoyl]oxypropanoylamino]-3-methylbutanoic acid	[M-H]-	Depsipeptides	0.74	58.7	Filtered	18973.4	Filtered
Negative	13.119	328.25	Adenosine-3',5'-cyclicmonophosphate	[M-H]-	3',5'-cyclic purine nucleotides	1	18.61	37288.1	43925.4	Filtered
Negative	13.125	279.233	Linoelaidic acid	[M-H]-	Lineolic acids and derivatives	1.14	154.88	38235.8	80640.8	374004
Negative	13.126	551.299	2-[[7-hydroxy-1-(4-hydroxy-3,5-dimethoxyphenyl)-3-(hydroxymethyl)-6,8-dimethoxy-1,2,3,4-tetrahydronaphthalen-2-yl]methoxy]oxane-3,4,5-triol	[M-H]-	Lignan glycosides	0.86	185.54	57243.3	154905	611084
Negative	13.128	561.328	MGMG 18:2	[M+HCOO]-	Glycosylmonoacylglycerols	1.16	790.24	193674	462767	2.05398e+06
Negative	13.128	529.302	NCGC00381095-01_C26H44O8_7-Hydroxy-4-[(3Z)-5-hydroxy-3-methyl-3-penten-1-yl]-4a,8,8-trimethyl-3-methylenedecahydro-2-naphthalenyl beta-D-mannopyranoside	[M+HCOO]-	Diterpene glycosides	1.06	496.15	31764.8	46351.2	1.61521e+06
Negative	13.131	629.315	LTC4-[d5]	[M-H]1-	Oligopeptides	0.75	124.51	50560.2	111898	226101
Negative	13.138	800.58	Phosphatidylethanolamine alkenyl 20:1-22:6	[M-H]-	1-(1Z-alkenyl),2-acylglycerophosphoethanolamines	0.75	167.55	Filtered	12524.2	Filtered
Negative	13.14	597.291	Phosphatidylinositol lyso 18:1	[M-H]-	2-acyl-sn-glycerol-3-phosphoinositols	0.83	19.17	Filtered	Filtered	42559.3
Negative	13.141	361.241	5-hydroxy-7-[2-(2-hydroxy-5-oxo-2H-furan-3-yl)ethyl]-7,8-dimethyl-5,6,6a,8,9,10-hexahydro-1H-benzo[d][2]benzofuran-3-one	[M-H]-	Diterpene lactones	0.94	42.95	31255.9	30864	29929
Negative	13.146	293.212	9-KODE	[M-H]-	Lineolic acids and derivatives	0.96	85.84	241753	184569	152506
Negative	13.151	388.22	Roquefortine C	[M-H]-	Pyrroloindoles	0.94	15.33	Filtered	41629.7	17693.4
Negative	13.152	769.379	Sphingomyelin d18:1-C22:1	[M-CH3]-	Phosphosphingolipids	1	21.39	Filtered	23625.6	Filtered
Negative	13.158	327.233	Docosahexanoic acid	[M-H]-	Very long-chain fatty acids	0.98	50.17	51736.1	172372	87128.8
Negative	13.167	455.204	1,2Alpha-Epoxydeacetoxydihydrogedunin	[M-H]-	Limonoids	0.74	12.31	20531.7	46022	14568.1
Negative	13.168	457.236	NCGC00179731-03!4-[5-[acetyl(hydroxy)amino]pentylamino]-2-[2-[5-[acetyl(hydroxy)amino]pentylamino]-2-oxoethyl]-2-hydroxy-4-oxobutanoic acid	[M-H2O-H]-	Hydroxy fatty acids	0.78	330.97	Filtered	286290	998884
Negative	13.168	941.548	(2S,3S,4S,5R,6R)-6-[[(3S,4S,6aR,6bS,8aR,9R,12aS,14bR)-9-hydroxy-4-(hydroxymethyl)-4,6a,6b,8a,11,11,14b-heptamethyl-1,2,3,4a,5,6,7,8,9,10,12,12a,14,14a-tetradecahydropicen-3-yl]oxy]-5-[(2S,3R,4S,5R,6R)-4,5-dihydroxy-6-(hydroxymethyl)-3-[(2S,3R,4R,5R,6S)-3,4,5-trihydroxy-6-methyloxan-2-yl]oxyoxan-2-yl]oxy-3,4-dihydroxyoxane-2-carboxylic acid	[M-H]-	Triterpene saponins	0.98	48.06	Filtered	39988.5	95972.5
Negative	13.177	345.243	3Beta-Hydroxy-23,24-Bisnorchol-5-Enic Acid	[M-H]-	Monohydroxy bile acids, alcohols and derivatives	1.06	286.5	Filtered	1.33358e+06	547166
Negative	13.18	297.244	FA 18:1+1O	[M-H]-	Lineolic acids and derivatives	1.31	191.32	296338	225742	Filtered
Negative	13.181	365.233	3-ALPHA,11-BETA,17-ALPHA,21-TETRAHYDROXY- 5-ALPHA-PREGNAN-20-ONE	[M-H]-	21-hydroxysteroids	1	34.34	33481.1	40726.4	Filtered
Negative	13.181	890.591	Phosphatidylcholine 18:1-22:6	[M+CH3COO]-	Phosphatidylcholines	1	14.05	Filtered	29654.1	Filtered
Negative	13.188	419.154	3-(2,4-dihydroxyphenyl)-5-hydroxy-8,8-dimethyl-6-(3-methylbut-2-enyl)pyrano[2,3-h]chromen-4-one	[M-H]-	6-prenylated isoflavanones	0.95	11.24	Filtered	16641.9	Filtered
Negative	13.195	321.243	(1R,4aS,5R,8aS)-5-(5-hydroxy-3-methylpentyl)-1,4a-dimethyl-6-methylidene-3,4,5,7,8,8a-hexahydro-2H-naphthalene-1-carboxylic acid	[M-H]-	Diterpenoids	1.26	1171.91	Filtered	Filtered	804525
Negative	13.197	866.592	Phosphatidylcholine 16:0-22:5	[M+CH3COO]-	Phosphatidylcholines	0.82	44.07	Filtered	53439	26067.5
Negative	13.197	115.04	2-Oxovaleric acid	[M-H]-	Short-chain keto acids and derivatives	0.92	18.23	Filtered	42936.7	45865.2
Negative	13.197	203.181	HUMULENE (alpha)	[M-H]-	Sesquiterpenoids	1	18.14	Filtered	38155.8	33193.6
Negative	13.208	389.231	DIGOXIGENIN	[M-H]-	Cardenolides and derivatives	0.71	49.34	101512	102767	35458.7
Negative	13.209	790.562	Phosphatidylcholine 16:0-16:1	[M+CH3COO]-	Phosphatidylcholines	1	310.8	22809.3	Filtered	Filtered
Negative	13.211	897.61	glycochenodeoxycholic acid	[2M-H]-	Glycinated bile acids and derivatives	0.88	159.76	19727.7	18678.7	28238.6
Negative	13.213	868.608	PC(18:1e/12-HETE)	[M+CH3COO]-	1-(1Z-alkenyl),2-acyl-glycerophosphocholines	1	542.04	32356.1	28989.9	13359.7
Negative	13.222	243.196	beta-Hydroxymyristic acid	[M-H]-	Long-chain fatty acids	1.23	220.34	513685	Filtered	Filtered
Negative	13.222	197.191	5-Dodecenoic acid (12:1(n-7))	[M-H]-	Medium-chain fatty acids	0.72	33.85	81465.6	Filtered	Filtered
Negative	13.223	215.129	Undecanedioic acid	[M-H]-	Medium-chain fatty acids	1.01	19.27	62367.9	59945	21675.6
Negative	13.226	667.404	NCGC00163426-02_C35H58O9_alpha-D-threo-Pentopyranose, 2,4-dideoxy-1-C-[(1S,2R,3S)-2-hydroxy-3-[(2R,3S,4E,6E,9S,10S,11R,12E,14Z)-10-hydroxy-3,15-dimethoxy-7,9,11,13-tetramethyl-16-oxooxacyclohexadeca-4,6,12,14-tetraen-2-yl]-1-methylbutyl]-4-methyl-5-C-(1-methylethyl)-, (5R)-	[M+HCOO]-	Macrolides and analogues	1	223.85	30131.5	40935.3	Filtered
Negative	13.228	331.264	Docosatetraenoic acid	[M-H]-	Very long-chain fatty acids	1	30.78	72214.4	73400.4	Filtered
Negative	13.228	892.608	Phosphatidylcholine 18:0-22:6	[M+CH3COO]-	Phosphatidylcholines	0.84	31.42	Filtered	40182.7	Filtered
Negative	13.26	957.544	3-Glc-Gal-GlcUA-Soyasapogenol B	[M-H]-	Triterpene saponins	0.7	30.76	Filtered	21205.7	86393.3
Negative	13.263	209.118	Jasmonic acid	[M-H]-	Jasmonic acids	1	13.47	Filtered	25849.5	19698
Negative	13.277	525.285	NCGC00380815-01_C31H42O7_5-Heptenoic acid, 2-[(4alpha,5alpha,6beta,8alpha,9beta,13alpha,14beta,16beta,17E)-16-(acetyloxy)-6-hydroxy-4,8,10,14-tetramethyl-3,7-dioxogon-1-en-17-ylidene]-6-methyl-, (2E)-	[M-H]-	Steroid esters	1	33.98	Filtered	Filtered	48127.1
Negative	13.281	669.171	NCGC00385367-01!5,7-dihydroxy-2-(4-hydroxy-3-methoxyphenyl)-6-methoxy-3-[(2S,3R,4S,5S,6R)-3,4,5-trihydroxy-6-[[(2R,3R,4S,5S,6R)-3,4,5-trihydroxy-6-(hydroxymethyl)oxan-2-yl]oxymethyl]oxan-2-yl]oxychromen-4-one	[M-H]-	Flavonoid-3-O-glycosides	0.99	12.92	Filtered	20839.7	Filtered
Negative	13.287	443.302	Menaquinone-4	[M-H]-	Menaquinones	0.81	23.95	Filtered	Filtered	50512.4
Negative	13.288	479.278	neoandrographolide	[M-H]-	Diterpene glycosides	0.79	103.2	Filtered	Filtered	175765
Negative	13.289	483.358	Dihydrogedunin	[M-H]-	Limonoids	1	935.19	Filtered	646361	Filtered
Negative	13.292	152.996	Diethyl phosphate	[M-H]-	Dialkyl phosphates	0.88	26.85	Filtered	285761	Filtered
Negative	13.293	227.033	N-FORMYLGLYCINE	[2M-2H+Na]-	N-formyl-alpha amino acids	0.94	21.51	Filtered	117059	39291.5
Negative	13.294	517.302	3,5-dihydroxy-2-(4-hydroxyphenyl)-6-(3-methylbut-2-enyl)-7-[3,4,5-trihydroxy-6-(hydroxymethyl)oxan-2-yl]oxy-2,3-dihydrochromen-4-one	[M-H]-	Flavonoid-7-O-glycosides	0.72	251.93	Filtered	491134	281770
Negative	13.296	619.25	NCGC00347608-02_C30H38O11_7,11-Methano-2H,4H-oxireno[1,8]cycloocta[1,2-f][2]benzopyran-8-acetic acid, 4-(3-furanyl)dodecahydro-alpha,11-dihydroxy-4a,7,9,9-tetramethyl-2,13-dioxo-10-(1-oxopropoxy)-, methyl ester, (alphaR,4R,4aR,7S,8S,10S,11S,11aR,12aS)-	[M+HCOO]-	Limonoids	0.79	26.15	Filtered	46062.6	Filtered
Negative	13.297	325.185	Dodecylbenzenesulfonic acid	[M-H]-	Benzenesulfonic acids and derivatives	1.53	558.95	Filtered	Filtered	393774
Negative	13.298	631.372	Tetrahydrogambogic Acid	[M-H]-	Pyranoxanthones	1	26.1	Filtered	Filtered	21477.6
Negative	13.299	267.233	methyl palmitoleate	[M-H]-	Fatty acid methyl esters	1	43.6	Filtered	134894	53298.6
Negative	13.3	583.199	Bilirubin	[M-H]-	Bilirubins	1	43.52	Filtered	89824.1	Filtered
Negative	13.3	482.271	Cytidine-5'-triphosphate disodium salt	[M-H]-	Pyrimidine ribonucleoside triphosphates	0.81	57.49	34684.6	50212.2	Filtered
Negative	13.301	421.33	4-Methylabyssinone V	[M-H]-	3'-prenylated flavanones	0.97	414.6	Filtered	Filtered	10815.7
Negative	13.301	255.233	Palmitic acid	[M-H]-	Long-chain fatty acids	1.34	131.38	Filtered	1.0139e+06	274893
Negative	13.303	549.328	2-[4-[3-[3,4-dihydroxy-4-(hydroxymethyl)oxolan-2-yl]oxy-4,5-dihydroxy-6-(hydroxymethyl)oxan-2-yl]oxyphenyl]-7-hydroxy-2,3-dihydrochromen-4-one	[M-H]-	Flavonoid O-glycosides	0.74	1033.53	101125	139973	Filtered
Negative	13.303	199.17	Lauric acid	[M-H]-	Medium-chain fatty acids	1.06	57.65	119728	137483	Filtered
Negative	13.304	299.096	Farrerol	[M-H]-	Flavanones	0.95	33.89	38991.1	41346.4	38234.9
Negative	13.307	333.244	Dihydroxy (3Alpha,12Alpha)Pregnan-20-One	[M-H]-	Gluco/mineralocorticoids, progestogins and derivatives	1	281.73	Filtered	75316.1	17941.4
Negative	13.31	604.362	Phosphatidylcholine lyso 20:3	[M+CH3COO]-	2-acyl-sn-glycero-3-phosphocholines	0.91	52.37	Filtered	18967	Filtered
Negative	13.326	541.305	NCGC00380395-01_C29H42N4O6_5-Carbamimidamido-2-(4,6'-dihydroxy-2',5',5',8a'-tetramethyl-6-oxo-3',4',4a',5',6,6',7',8,8',8a'-decahydro-2'H-spiro[furo[2,3-e]isoindole-2,1'-naphthalen]-7(3H)-yl)pentanoic acid	[M-H]-	Arginine and derivatives	1.13	285.29	590089	864726	900993
Negative	13.352	691.309	[(1R,2R,3aR,5R,6E,10R,11S,13R,13aS)-1,2,3a,11,13-pentaacetyloxy-2,5,8,8-tetramethyl-12-methylidene-4,9-dioxo-3,5,10,11,13,13a-hexahydro-1H-cyclopenta[12]annulen-10-yl] 2-methylbutanoate	[M-H]-	Jatrophane and cyclojatrophane diterpenoids	0.74	17.31	Filtered	46353.7	56085.7
Negative	13.363	554.347	Phosphatidylcholine lyso 16:0	[M+CH3COO]-	2-acyl-sn-glycero-3-phosphocholines	0.9	123.94	Filtered	82177	15791.2
Negative	13.374	425.269	(2E,6E,10E)-13-[(2R)-6-hydroxy-2,8-dimethyl-3,4-dihydrochromen-2-yl]-2,6,10-trimethyltrideca-2,6,10-trienoic acid	[M-H]-	Tocotrienols	1	11	23914.7	29471	Filtered
Negative	13.374	193.123	4-Hexylresorcinol	[M-H]-	Resorcinols	0.98	15.6	Filtered	27168.2	82206
Negative	13.383	407.221	2-hydroxy-4-methoxy-3,5-bis(3-methylbut-2-enyl)-6-(2-phenylethyl)benzoic acid	[M-H]-	Stilbenes	0.89	195.41	Filtered	Filtered	578746
Negative	13.384	307.264	sclareol	[M-H]-	Diterpenoids	0.71	236.43	164012	292439	247357
Negative	13.385	281.248	Oleic acid	[M-H]-	Long-chain fatty acids	1.17	216.1	Filtered	72028.4	45740
Negative	13.391	494.325	Alpha-Ergocryptine	[M-H]-	Lysergamides	0.97	115.88	56295.8	63100.8	13154.4
Negative	13.397	249.186	2-[(2S,4aR,8aS)-2-hydroxy-4a-methyl-8-methylidene-3,4,5,6,7,8a-hexahydro-1H-naphthalen-2-yl]prop-2-enoic acid	[M-H]-	Eudesmane, isoeudesmane or cycloeudesmane sesquiterpenoids	0.94	191.73	96182.5	159575	Filtered
Negative	13.4	664.293	NCGC00373238-02_C33H47NO13_Delvocid	[M-H]-	Aminoglycosides	0.99	14.96	17625.3	21994.4	12541
Negative	13.402	892.607	PC 40:6	[M+CH3COOH-H]-	Phosphatidylcholines	1	16	Filtered	Filtered	32541
Negative	13.405	881.497	NCGC00347379-02_C46H74O16_Olean-12-en-28-oic acid, 23-hydroxy-3-[[O-beta-D-xylopyranosyl-(1->3)-O-6-deoxy-alpha-L-mannopyranosyl-(1->2)-alpha-L-arabinopyranosyl]oxy]-, (3beta,5xi,9xi)-	[M-H]-	Triterpenoids	1	17.67	Filtered	15524.9	81500.7
Negative	13.413	249.15	2-[(2S,4aR,8aS)-2-hydroxy-4a-methyl-8-methylidene-3,4,5,6,7,8a-hexahydro-1H-naphthalen-2-yl]prop-2-enoic acid	[M-H]-	Eudesmane, isoeudesmane or cycloeudesmane sesquiterpenoids	0.94	32.42	Filtered	19595.4	34210.4
Negative	13.417	345.243	3Beta-Hydroxy-23,24-Bisnorchol-5-Enic Acid	[M-H]-	Monohydroxy bile acids, alcohols and derivatives	1.07	376.69	Filtered	607926	2.03928e+06
Negative	13.448	295.228	9-HODE	[M-H]1-	Lineolic acids and derivatives	1.11	265.36	369797	Filtered	Filtered
Negative	13.477	555.317	NCGC00380113-01!2,3,14-trihydroxy-10,13-dimethyl-17-(2,3,6,7-tetrahydroxy-5,6-dimethylheptan-2-yl)-2,3,4,5,9,11,12,15,16,17-decahydro-1H-cyclopenta[a]phenanthren-6-one	[M+HCOO]-	Hydroxy bile acids, alcohols and derivatives	0.91	87.77	13751	20427.5	282065
Negative	13.485	915.532	Chikusetsusaponin III	[M-H]-	Triterpene saponins	0.97	21.68	13893	Filtered	28703.7
Negative	13.486	870.623	PC(18:0e/14,15-EET)	[M+CH3COO]-	1-alkyl,2-acylglycero-3-phosphocholines	1	15.32	Filtered	35076.3	13090.8
Negative	13.49	223.171	tetradec-5-ynoic acid	[M-H]-	Long-chain fatty acids	1	13.57	Filtered	39501.8	21165.8
Negative	13.493	306.252	EPA-[d5]	[M-H]1-	Long-chain fatty acids	0.92	49.14	21347.8	41052.5	33979.3
Negative	13.494	858.623	Phosphatidylcholine 19:0-18:2	[M+CH3COO]-	Phosphatidylcholines	0.91	22.65	51703.9	Filtered	13364.9
Negative	13.495	305.248	11.14.17-eicosatrienoic acid	[M-H]-	Long-chain fatty acids	1	253.06	Filtered	209624	183030
Negative	13.495	391.247	(E)-1-[3-[(2,3-dihydroxyphenyl)methyl]-2,4-dihydroxy-6-methoxyphenyl]-3-phenylprop-2-en-1-one	[M-H]-	Linear diarylheptanoids	0.72	89.87	66754.2	111009	55920.1
Negative	13.496	323.265	(3S)-5-[(1R,2R,8aS)-2-hydroxy-2,5,5,8a-tetramethyl-3,4,4a,6,7,8-hexahydro-1H-naphthalen-1-yl]-3-methylpentanoic acid	[M-H]-	Diterpenoids	1.44	3563.89	2.22165e+06	3.58729e+06	1.91076e+06
Negative	13.497	423.184	[(2R,3R,4S,5S,6R)-2-(acetyloxymethyl)-3,5-dihydroxy-6-[(2S,3R)-2,3,4-trihydroxybutoxy]oxan-4-yl] hexanoate	[M-H]-	Saccharolipids	0.87	23.91	53078.6	166024	41110.7
Negative	13.512	881.492	(4aS,6aS,6bR,9R,10S,12aR,14bS)-10-[(2S,3R,4S,5S)-3-[(2S,3R,4R,5S,6S)-3,5-dihydroxy-6-methyl-4-[(2S,3R,4S,5R)-3,4,5-trihydroxyoxan-2-yl]oxyoxan-2-yl]oxy-4,5-dihydroxyoxan-2-yl]oxy-9-(hydroxymethyl)-2,2,6a,6b,9,12a-hexamethyl-1,3,4,5,6,6a,7,8,8a,10,11,12,13,14b-tetradecahydropicene-4a-carboxylic acid	[M-H]-	Triterpenoids	1	15.43	Filtered	46175.7	Filtered
Negative	13.513	421.236	3-(3,4-dihydroxyphenyl)-5,7-dihydroxy-6,8-bis(3-methylbut-2-enyl)chromen-4-one	[M-H]-	6-prenylated isoflavanones	0.93	32.73	Filtered	124487	Filtered
Negative	13.526	463.307	1-[[(2S,3R,11bR)-3-ethyl-9,10-dimethoxy-2,3,4,6,7,11b-hexahydro-1H-benzo[a]quinolizin-2-yl]methyl]-7-methoxy-3,4-dihydro-2H-isoquinolin-6-one	[M-H]-	Isoquinolones and derivatives	0.75	13.53	Filtered	29679.6	13429.8
Negative	13.541	607.349	NCGC00384810-01!	[M+HCOO]-	Bicyclic monoterpenoids	1	39.57	Filtered	Filtered	46609.9
Negative	13.544	269.212	Baicalein	[M-H]-	Flavones	0.84	344.27	570386	287893	Filtered
Negative	13.544	342.265	LAUROYLCARNITINE	[M-H]-	Acyl carnitines	1	29.31	34736.5	13823.1	Filtered
Negative	13.545	573.29	(1S,3S)-1-[[(2S,3R,4S)-3-ethenyl-5-methoxycarbonyl-2-[(2S,3R,4S,5S,6R)-3,4,5-trihydroxy-6-(hydroxymethyl)oxan-2-yl]oxy-3,4-dihydro-2H-pyran-4-yl]methyl]-2,3,4,9-tetrahydro-1H-pyrido[3,4-b]indole-3-carboxylic acid	[M-H]-	Terpene glycosides	0.77	39.16	Filtered	53972.8	104796
Negative	13.545	223.207	Sinapic acid	[M-H]-	Hydroxycinnamic acids	0.97	45.36	55640.3	33762.2	10981.6
Negative	13.549	255.233	ISOPALMITIC ACID	[M-H]-	Long-chain fatty acids	1.14	124.9	Filtered	257241	438014
Negative	13.552	580.362	Phosphatidylcholine lyso 18:1	[M+CH3COO]-	2-acyl-sn-glycero-3-phosphocholines	0.91	445.67	Filtered	211688	58140.3
Negative	13.561	734.394	16:0 PS (1,2-dihexadecanoyl-sn-glycero-3-phospho-L-serine (sodium salt))	[M-H]-	Phosphatidylserines	0.91	15.19	22586.5	15938.8	Filtered
Negative	13.564	574.312	NCGC00380641-01!5-[[4-[5-[[4-[5-[acetyl(hydroxy)amino]pentylamino]-4-oxobutanoyl]-hydroxyamino]pentylamino]-4-oxobutanoyl]-hydroxyamino]pentanoic acid	[M-H]-	N-acyl amines	0.98	20.17	35570	Filtered	Filtered
Negative	13.566	506.324	Phosphatidylethanolamine lyso 20:1	[M-H]-	2-acyl-sn-glycero-3-phosphoethanolamines	0.81	4385.21	891176	467548	Filtered
Negative	13.568	711.366	3-[(1R,3R,10S,13R,14S,17R)-3-[(2R)-5-(3,5-dihydroxy-4-methoxy-6-methyloxan-2-yl)oxy-3,4-dihydroxy-6-(hydroxymethyl)oxan-2-yl]oxy-1,14-dihydroxy-10,13-dimethyl-1,2,3,4,5,6,7,8,9,11,12,15,16,17-tetradecahydrocyclopenta[a]phenanthren-17-yl]-2H-furan-5-one	[M-H]-	Cardenolide glycosides and derivatives	0.97	15.29	21162.3	27882	59412.3
Negative	13.577	621.237	[(2R,3S,4S,5R,6R)-6-[1,7-bis(4-hydroxyphenyl)-5-oxoheptan-3-yl]oxy-3,4,5-trihydroxyoxan-2-yl]methyl (E)-3-(4-hydroxyphenyl)prop-2-enoate	[M-H]-	Curcuminoids	0.72	35.33	Filtered	Filtered	102371
Negative	13.59	608.394	Phosphatidylcholine lyso 20:1	[M+CH3COO]-	2-acyl-sn-glycero-3-phosphocholines	0.75	880.85	28062.8	64264.4	Filtered
Negative	13.594	723.339	S4:20(P3:18/F1:2)	[M+HCOO]-	Saccharolipids	0.92	14.85	Filtered	37606.6	34770.3
Negative	13.602	367.247	Dihydropertusaric	[M-H]-	Gamma butyrolactones	0.85	31.02	41073.9	Filtered	Filtered
Negative	13.608	299.259	12-Hydroxyoctadecanoic acid	[M-H]-	Long-chain fatty acids	1.35	309.84	Filtered	118648	Filtered
Negative	13.621	669.17	NCGC00385367-01!5,7-dihydroxy-2-(4-hydroxy-3-methoxyphenyl)-6-methoxy-3-[(2S,3R,4S,5S,6R)-3,4,5-trihydroxy-6-[[(2R,3R,4S,5S,6R)-3,4,5-trihydroxy-6-(hydroxymethyl)oxan-2-yl]oxymethyl]oxan-2-yl]oxychromen-4-one	[M-H]-	Flavonoid-3-O-glycosides	1	12.82	Filtered	21395.6	Filtered
Negative	13.631	249.186	2-[(1S,2S,4aR,8aS)-1-hydroxy-4a-methyl-8-methylidene-1,2,3,4,5,6,7,8a-octahydronaphthalen-2-yl]prop-2-enoic acid	[M-H]-	Eudesmane, isoeudesmane or cycloeudesmane sesquiterpenoids	0.84	26.98	16564.6	65133.6	131096
Negative	13.633	207.14	3,4-Dimethoxycinnamic Acid	[M-H]-	Coumaric acids and derivatives	0.99	10.1	Filtered	21599.9	Filtered
Negative	13.635	549.279	Convallatoxin	[M-H]-	Cardenolide glycosides and derivatives	0.75	22.54	65259.5	Filtered	Filtered
Negative	13.639	347.259	2-hydroxy-6-pentadecylbenzoic acid	[M-H]-	Salicylic acids	0.96	752.06	Filtered	1.91598e+06	158547
Negative	13.644	341.212	2-hydroxy-6-[(8Z,11Z)-pentadeca-8,11,14-trienyl]benzoic acid	[M-H]-	Salicylic acids	0.98	84.88	Filtered	25861.9	52365.9
Negative	13.655	415.248	[(1S,3R,3aS,4S,8aR)-1-acetyloxy-3-hydroxy-6,8a-dimethyl-3-propan-2-yl-1,2,3a,4,5,8-hexahydroazulen-4-yl] 4-hydroxybenzoate	[M-H]-	Sesquiterpenoids	0.97	48.56	32099.3	72417.6	14797.6
Negative	13.658	580.362	Phosphatidylcholine lyso 18:1	[M+CH3COO]-	2-acyl-sn-glycero-3-phosphocholines	0.91	249.5	Filtered	643372	Filtered
Negative	13.661	329.249	Hydroxyprogesterone	[M-H]-	Gluco/mineralocorticoids, progestogins and derivatives	0.77	98.55	Filtered	178752	53697
Negative	13.665	882.622	PC 39:4	[M+CH3COOH-H]-	Phosphatidylcholines	0.97	24.1	Filtered	30857.9	Filtered
Negative	13.669	570.333	NCGC00380724-01_C28H47NO8_(3R,5R,6S,7S,9R,11E,13S,14R)-14-Ethyl-13-hydroxy-3,5,7,9,13-pentamethyl-2,4,10-trioxooxacyclotetradec-11-en-6-yl 3,4,6-trideoxy-3-(dimethylamino)-D-xylo-hexopyranoside	[M+HCOO]-	Aminoglycosides	0.9	50.74	Filtered	31734.2	Filtered
Negative	13.671	393.188	NCGC00381207-01_C20H28O5_2(5H)-Furanone, 3-[2-[(1R,4aS,5R,6R,8aS)-decahydro-6-hydroxy-5-(hydroxymethyl)-5,8a-dimethyl-2-methylene-1-naphthalenyl]acetyl]-	[M+HCOO]-	Diterpene lactones	0.91	20.03	17263.7	Filtered	Filtered
Negative	13.671	459.252	(2R,3S,4S,5R,6R)-2-[[(2R,3R,4R)-3,4-dihydroxy-5-(hydroxymethyl)oxolan-2-yl]oxymethyl]-6-[4-(4-hydroxyphenyl)butan-2-yloxy]oxane-3,4,5-triol	[M-H]-	Fatty acyl glycosides of mono- and disaccharides	0.88	172.65	183870	148748	Filtered
Negative	13.681	439.226	auranticin A	[M-H]-	Depsides and depsidones	0.93	20.42	Filtered	46969.6	Filtered
Negative	13.699	577.277	(3S,4S)-5-[(3S,4S)-4,10-dihydroxy-7,9-dimethoxy-3-methyl-3,4-dihydro-1H-benzo[g]isochromen-5-yl]-7,9-dimethoxy-3-methyl-3,4-dihydro-1H-benzo[g]isochromene-4,10-diol	[M-H]-	Arylnaphthalene lignans	0.88	25.41	Filtered	34515.6	12815.8
Negative	13.711	609.214	RUTOSIDE (rutin)	[M-H]-	Flavonoid-3-O-glycosides	1	10.68	Filtered	13151.6	Filtered
Negative	13.714	506.325	Phosphatidylethanolamine lyso 20:1	[M-H]-	2-acyl-sn-glycero-3-phosphoethanolamines	0.8	814.56	Filtered	525853	38384.4
Negative	13.728	574.316	5-[[4-[5-[[4-[5-[acetyl(hydroxy)amino]pentylamino]-4-oxobutanoyl]-hydroxyamino]pentylamino]-4-oxobutanoyl]-hydroxyamino]pentanoic acid	[M-H]-	N-acyl amines	1	29.83	Filtered	40197.2	Filtered
Negative	13.735	678.436	2-amino-3-[[2,3-di(tetradecanoyloxy)propoxy]-hydroxyphosphoryl]oxypropanoic acid	[M-H]-	Phosphatidylserines	1	27.75	Filtered	13063.1	Filtered
Negative	13.743	281.249	Oleic acid	[M-H]-	Long-chain fatty acids	1.07	116.46	Filtered	206260	305124
Negative	13.747	667.294	S4:16(P3:14/F1:2)	[M+HCOO]-	Saccharolipids	0.73	16.35	Filtered	Filtered	17921.7
Negative	13.748	631.243	(1S,2S,3R,4S,7R,10S,12R,15S)-4,12-bis(acetyloxy)-1,9,15-trihydroxy-10,14,17,17-tetramethyl-11-oxo-6-oxatetracyclo[11.3.1.0?,??.0?,?]heptadec-13-en-2-yl benzoate	[M+HCOO]-	Taxanes and derivatives	0.82	18.91	Filtered	15009	Filtered
Negative	13.754	473.291	NCGC00347571-02_C27H40O4_(3beta,5alpha,8xi,14xi,25S)-3-Hydroxyspirost-9(11)-en-12-one	[M+HCOO]-	Triterpenoids	1.08	266.91	Filtered	892258	182513
Negative	13.766	631.332	Tetrahydrogambogic Acid	[M-H]-	Pyranoxanthones	0.73	32.07	55709.7	62263.5	21494.9
Negative	13.78	607.345	Reserpine	[M-H]-	Yohimbine alkaloids	0.97	10.21	28747.3	Filtered	Filtered
Negative	13.788	322.247	Cytidine-5'-monophosphate disodium salt,from Saccharomyces cerevisiae, crystalline	[M-H]-	Pyrimidine ribonucleoside monophosphates	0.86	3880.49	266394	327689	83664.9
Negative	13.79	321.243	(1R,4aS,5R,8aS)-5-(5-hydroxy-3-methylpentyl)-1,4a-dimethyl-6-methylidene-3,4,5,7,8,8a-hexahydro-2H-naphthalene-1-carboxylic acid	[M-H]-	Diterpenoids	1.33	887.34	1.33786e+06	1.69547e+06	375093
Negative	13.796	421.17	(2R,3S,4R,5R)-5-(2,4-dioxopyrimidin-1-yl)-4-hydroxy-2-(hydroxymethyl)oxolan-3-yl] 2,4-dimethoxy-6-methylbenzoate	[M-H]-	Pyrimidine nucleosides	0.94	21.66	70048.1	104358	17546.7
Negative	13.801	494.323	Alpha-Ergocryptine	[M-H]-	Lysergamides	0.83	19.68	13812.5	Filtered	Filtered
Negative	13.808	152.996	Diethyl phosphate	[M-H]-	Dialkyl phosphates	0.88	27.16	Filtered	111464	271067
Negative	13.808	389.232	DIGOXIGENIN	[M-H]-	Cardenolides and derivatives	0.71	30.7	43661.8	51600.2	14935.4
Negative	13.812	633.357	(3S,4S,6aR,6bS,8R,8aR,12aS,14bR)-8-hydroxy-4,6a,6b,11,11,14b-hexamethyl-3-[(2S,3R,4S,5R)-3,4,5-trihydroxyoxan-2-yl]oxy-1,2,3,4a,5,6,7,8,9,10,12,12a,14,14a-tetradecahydropicene-4,8a-dicarboxylic acid	[M-H]-	Triterpenoids	0.94	10.22	11934.2	Filtered	33185.2
Negative	13.814	569.301	3-[(Z)-5-[6-hydroxy-5,5,8a-trimethyl-2-methylidene-3-[3,4,5-trihydroxy-6-(hydroxymethyl)oxan-2-yl]oxy-3,4,4a,6,7,8-hexahydro-1H-naphthalen-1-yl]-3-methylpent-2-enoxy]-3-oxopropanoic acid	[M-H]-	Diterpene glycosides	0.74	76.22	Filtered	484517	123509
Negative	13.816	621.235	[(2R,3S,4S,5R,6R)-6-[1,7-bis(4-hydroxyphenyl)-5-oxoheptan-3-yl]oxy-3,4,5-trihydroxyoxan-2-yl]methyl (E)-3-(4-hydroxyphenyl)prop-2-enoate	[M-H]-	Curcuminoids	0.77	78.8	Filtered	Filtered	314317
Negative	13.82	501.231	4-[(E)-3-[(2R,3R,4S,5S,6R)-3-[(2S,3R,4R)-3,4-dihydroxy-4-(hydroxymethyl)oxolan-2-yl]oxy-4,5-dihydroxy-6-(hydroxymethyl)oxan-2-yl]oxybut-1-enyl]-3,5,5-trimethylcyclohex-2-en-1-one	[M-H]-	Fatty acyl glycosides of mono- and disaccharides	0.97	10.94	Filtered	Filtered	19016.2
Negative	13.823	409.236	NCGC00385436-01!	[M-H]-	1-hydroxy-4-unsubstituted benzenoids	1.06	240.73	Filtered	379234	1.575e+06
Negative	13.834	395.257	gamma-mangostin	[M-H]-	8-prenylated xanthones	0.78	87.38	Filtered	Filtered	12303.6
Negative	13.838	213.186	Tridecanoic acid	[M-H]-	Long-chain fatty acids	1.42	276.06	462501	503122	Filtered
Negative	13.839	485.267	MGMG 16:3	[M-H]-	Glycosylglycerols	0.93	1440.53	2.32697e+06	Filtered	Filtered
Negative	13.839	313.111	4-Hydroxy-2',4',6'-trimethoxychalcone	[M-H]-	Cinnamylphenols	1.35	147.44	308727	351992	302102
Negative	13.839	332.085	Flurtamone	[M-H]-	Trifluoromethylbenzenes	0.92	35.08	38313.4	33572.7	28818.5
Negative	13.847	606.378	Phosphatidylcholine lyso 20:2	[M+CH3COO]-	2-acyl-sn-glycero-3-phosphocholines	0.99	37.54	Filtered	83645.3	Filtered
Negative	13.848	295.228	FA 18:2+1O	[M-H]-	Lineolic acids and derivatives	1.17	134.42	68322.1	76605.2	Filtered
Negative	13.856	497.29	Epoxygedunin	[M-H]-	Limonoids	0.78	52.8	Filtered	140946	Filtered
Negative	13.856	545.324	N-[5-[[4-[4-[acetyl(hydroxy)amino]butylamino]-4-oxobutanoyl]-hydroxyamino]pentyl]-N'-(5-aminopentyl)-N'-hydroxybutanediamide	[M-H]-	N-acyl amines	0.92	25.77	Filtered	21295.4	17617.6
Negative	13.857	617.369	(2S,3R,4S,5R)-2-{[2-hydroxy-22-(2-hydroxypropan-2-yl)-3,8,8,17,19-pentamethyl-23,24-dioxaheptacyclo[19.2.1.0?,??.0?,??.0?,??.0?,??.0??,??]tetracos-4-en-9-yl]oxy}oxane-3,4,5-triol	[M-H]-	Cycloartanols and derivatives	1	32.4	26422.3	33531.7	49708.6
Negative	13.858	249.186	2-[(2S,4aR,8aS)-2-hydroxy-4a-methyl-8-methylidene-3,4,5,6,7,8a-hexahydro-1H-naphthalen-2-yl]prop-2-enoic acid	[M-H]-	Eudesmane, isoeudesmane or cycloeudesmane sesquiterpenoids	0.95	23.44	61451.6	57403.7	Filtered
Negative	13.861	269.213	Baicalein	[M-H]-	Flavones	0.82	29.28	59203.4	53693.3	79454.3
Negative	13.862	199.17	Dodecanoic acid	[M-H]-	Medium-chain fatty acids	1.24	28.44	280363	Filtered	36777.8
Negative	13.865	781.407	2-[1-[1-hydroxy-10,13-dimethyl-3-[3,4,5-trihydroxy-6-[[3,4,5-trihydroxy-6-(hydroxymethyl)oxan-2-yl]oxymethyl]oxan-2-yl]oxy-2,3,4,7,8,9,11,12,14,15,16,17-dodecahydro-1H-cyclopenta[a]phenanthren-17-yl]ethyl]-4-(hydroxymethyl)-5-methyl-2,3-dihydropyran-6-one	[M-H]-	Withanolide glycosides and derivatives	0.95	15.97	Filtered	24793.4	41493.5
Negative	13.866	769.348	3-[(2S,3R,4S,5S,6R)-4,5-dihydroxy-3-[(2R,3R,4R,5R,6S)-3,4,5-trihydroxy-6-methyloxan-2-yl]oxy-6-[[(2R,3R,4R,5R,6S)-3,4,5-trihydroxy-6-methyloxan-2-yl]oxymethyl]oxan-2-yl]oxy-5,7-dihydroxy-2-(4-hydroxyphenyl)-6-methoxychromen-4-one	[M-H]-	Flavonoid-3-O-glycosides	0.96	11.05	Filtered	Filtered	24459.7
Negative	13.872	568.362	Phosphatidylcholine lyso 17:0	[M+CH3COO]-	2-acyl-sn-glycero-3-phosphocholines	0.77	441.19	Filtered	74612.3	48011.9
Negative	13.873	521.254	NCGC00385224-01_C24H42O12_6-Hydroxy-2,6,10,10-tetramethyl-1-oxaspiro[4.5]dec-8-yl 6-O-[(2R,3R,4R)-3,4-dihydroxy-4-(hydroxymethyl)tetrahydro-2-furanyl]-beta-D-glucopyranoside	[M-H]-	O-glycosyl compounds	0.95	14.85	Filtered	38663.1	Filtered
Negative	13.875	508.341	Phosphatidylethanolamine lyso 20:0	[M-H]-	2-acyl-sn-glycero-3-phosphoethanolamines	1	54.32	Filtered	38490	Filtered
Negative	13.876	760.487	Phosphatidylethanolamine 16:1-22:6	[M-H]-	Phosphatidylethanolamines	0.88	33.21	Filtered	Filtered	25568.9
Negative	13.877	897.52	PI(16:0/10-HDoHE)	[M-H]-	Phosphatidylinositols	0.94	15.77	Filtered	Filtered	47817.7
Negative	13.886	559.306	MGMG 18:3	[M+HCOO]-	Glycosylmonoacylglycerols	1	14.97	Filtered	37659.3	24762.1
Negative	13.887	225.223	L-Carnosine	[M-H]-	Hybrid peptides	0.81	357.36	Filtered	12124.1	26492.1
Negative	13.911	957.502	[(2S,3R,4S,5S,6R)-6-[[(2R,3R,4R,5S,6R)-3,4-dihydroxy-6-(hydroxymethyl)-5-[(2S,3R,4R,5R,6S)-3,4,5-trihydroxy-6-methyloxan-2-yl]oxyoxan-2-yl]oxymethyl]-3,4,5-trihydroxyoxan-2-yl] (1S,2R,4aS,6aS,6bR,9R,10R,11R,12aR)-10,11-dihydroxy-9-(hydroxymethyl)-1,2,6a,6b,9,12a-hexamethyl-2,3,4,5,6,6a,7,8,8a,10,11,12,13,14b-tetradecahydro-1H-picene-4a-carboxylate	[M-H]-	Triterpene saponins	0.99	26.83	Filtered	Filtered	35271.5
Negative	13.915	597.169	JACAGLABROSIDE B	[M-H]-	Saccharolipids	0.93	11.44	Filtered	Filtered	22158.8
Negative	13.915	494.325	Alpha-Ergocryptine	[M-H]-	Lysergamides	0.95	74.6	Filtered	37415.9	Filtered
Negative	13.918	595.17	Eriodictyol-7-neohesperidoside	[M-H]-	Flavonoid-7-O-glycosides	0.96	15.5	Filtered	Filtered	44379.9
Negative	13.922	773.508	Sphingomyelin d18:0-C22:0	[M-CH3]-	Phosphosphingolipids	0.98	72.37	Filtered	Filtered	23884.2
Negative	13.923	271.228	16-Hydroxyhexadecanoic acid	[M-H]-	Long-chain fatty acids	1.2	209.46	542264	271724	Filtered
Negative	13.926	371.153	Arctigenin	[M-H]-	Dibenzylbutyrolactone lignans	0.97	14.25	41524.2	20073.3	Filtered
Negative	13.932	649.396	[(2S,3R,4S,5S,6R)-3,4,5-trihydroxy-6-(hydroxymethyl)oxan-2-yl] (1R,2R,4aS,6aS,6bR,10R,11R,12aR)-1,10,11-trihydroxy-1,2,6a,6b,9,9,12a-heptamethyl-2,3,4,5,6,6a,7,8,8a,10,11,12,13,14b-tetradecahydropicene-4a-carboxylate	[M-H]-	Triterpene saponins	1	305.32	21667.8	35628.5	Filtered
Negative	13.937	400.286	(2R,3S,4aS,7R,8R,8aS)-2,3,4'-trihydroxy-4,4,7,8a-tetramethylspiro[2,3,4a,5,6,7-hexahydro-1H-naphthalene-8,2'-7,8-dihydro-3H-furo[2,3-e]isoindole]-6'-one	[M-H]-	Isoindolones	0.99	10.31	Filtered	Filtered	27423.8
Negative	13.94	351.127	Isoflavone base + 2O + 1MeO + 1Prenyl	[M-H]-	6-prenylated isoflavanones	1.12	223.63	170229	383751	710273
Negative	13.944	349.133	[(10Z)-6,10-bis(hydroxymethyl)-3-methylidene-2-oxo-3a,4,5,6,7,8,9,11a-octahydrocyclodeca[b]furan-4-yl] 2-methylprop-2-enoate	[M-H]-	Germacranolides and derivatives	0.92	13.91	Filtered	19010.4	32224.8
Negative	13.953	571.304	NCGC00180261-02!1,11,21-trihydroxy-1,6,11,16,21,26-hexazacyclohentriacontane-2,5,12,15,22,25-hexone	[M-H]-	Macrolactams	0.89	18.74	16310.2	93012.8	17474.9
Negative	13.958	651.412	NCGC00380940-01_C36H60O10_	[M-H]-	Triterpene saponins	0.99	96.05	87527.4	132961	109541
Negative	14.003	765.386	NCGC00347539-02![2-[4-hydroxy-2,5-bis(hydroxymethyl)-3-(3-methylbutanoyloxy)oxolan-2-yl]oxy-6-(hydroxymethyl)-4,5-bis(2-methylpropanoyloxy)oxan-3-yl] decanoate	[M+HCOO]-	Saccharolipids	0.99	17.94	Filtered	37109.2	Filtered
Negative	14.064	351.216	[(1R,2S,3S,4R,4aS)-2,3-dihydroxy-3,4a,8,8-tetramethyl-4-[(E)-3-oxobut-1-enyl]-2,4,5,6,7,8a-hexahydro-1H-naphthalen-1-yl] acetate	[M-H]-	Sesquiterpenoids	0.98	19.45	33798.8	19682.1	Filtered
Negative	14.065	283.228	16-Heptadecyne-1,2,4-triol	[M-H]-	Long-chain fatty alcohols	0.93	144.72	Filtered	495688	30168.9
Negative	14.091	223.207	Sinapic acid	[M-H]-	Hydroxycinnamic acids	0.96	13.09	Filtered	Filtered	33459.6
Negative	14.095	596.396	Phosphatidylcholine lyso 19:0	[M+CH3COO]-	2-acyl-sn-glycero-3-phosphocholines	0.98	21.38	Filtered	22446.2	21196.4
Negative	14.1	399.149	NCGC00347664-02!1,8,10-trihydroxy-3-methoxy-6-methyl-10-(3-methylbut-2-enyl)anthracen-9-one	[M+HCOO]-	Anthracenes	0.98	13.46	Filtered	52422.8	42021.9
Negative	14.102	301.217	Eicosapentaenoic acid	[M-H]-	Long-chain fatty acids	1.49	869.4	820130	1.98e+06	2.14711e+06
Negative	14.102	401.142	Benzyl alcohol + Hex-Pen	[M-H]-	O-glycosyl compounds	1.25	206.13	172343	888353	814577
Negative	14.104	369.205	2,4-dihydroxy-6-methyl-3-[(2E,4E)-3-methyl-5-[(1R,2R,6R)-1,2,6-trimethyl-3-oxocyclohexyl]penta-2,4-dienyl]benzaldehyde	[M-H]-	Hydroxybenzaldehydes	0.92	16.48	39917.5	64109.6	34160.7
Negative	14.117	835.5	PG(18:1/10-HDoHE)	[M-H]-	Phosphatidylglycerols	0.76	32.25	43341	Filtered	31568.6
Negative	14.12	1037.53	3-Rha(1-2)Ara(1-2)GluA-22-DDMP Soyasaponenol B	[M-H]-	Triterpene saponins	1	33.65	Filtered	Filtered	30087.4
Negative	14.13	923.537	PI(18:1/17-HDoHE)	[M-H]-	Phosphatidylinositols	1.1	536.74	67697.4	257660	1.192e+06
Negative	14.134	297.244	FA 18:1+1O	[M-H]-	Long-chain fatty acids	1.06	272.85	Filtered	82676	Filtered
Negative	14.134	335.26	(Z)-5-[(1S,2R,4aR,8aR)-5-(hydroxymethyl)-1,2,4a-trimethyl-2,3,4,7,8,8a-hexahydronaphthalen-1-yl]-3-(hydroxymethyl)pent-2-enoic acid	[M-H]-	Colensane and clerodane diterpenoids	0.9	25.07	Filtered	39264.5	Filtered
Negative	14.136	324.255	5-OxoETE-[d7]	[M-H]1-	Long-chain fatty acids	0.82	45.05	Filtered	Filtered	37364.1
Negative	14.156	331.228	5-[2-(furan-3-yl)ethyl]-8a-(hydroxymethyl)-5,6-dimethyl-3,4,4a,6,7,8-hexahydronaphthalene-1-carboxylic acid	[M-H]-	Colensane and clerodane diterpenoids	0.92	33.9	Filtered	83115.9	60283
Negative	14.157	287.239	[(1R,5R,9S,13S)-5,9,13-trimethyltetracyclo[11.2.1.0?,??.0?,?]hexadec-14-en-5-yl]methanol	[M-H]-	Diterpenoids	1	10.29	Filtered	29201.9	20454.8
Negative	14.16	379.147	4-amino-5-(5-hydroxy-2',6-dimethyl-5'-prop-1-en-2-ylspiro[7-oxabicyclo[4.1.0]heptane-3,1'-cyclopentane]-2-yl)oxy-5-oxopentanoic acid	[M-H]-	Glutamic acid and derivatives	0.93	32.07	Filtered	25770.8	Filtered
Negative	14.16	375.148	(E)-1-[2,4-dihydroxy-3-[(2-hydroxyphenyl)methyl]-6-methoxyphenyl]-3-phenylprop-2-en-1-one	[M-H]-	Linear diarylheptanoids	0.86	19.93	Filtered	18711.3	Filtered
Negative	14.165	367.25	Isorangiformic acid	[M-H2O-H]-	Tricarboxylic acids and derivatives	0.98	23.04	Filtered	13890.3	Filtered
Negative	14.171	277.217	a-Linolenic acid	[M-H]-	Lineolic acids and derivatives	1.41	301.06	108308	277622	Filtered
Negative	14.172	352.288	Oleyl sarcosine	[M-H]-	N-acyl-alpha amino acids	0.98	27.71	10897.6	Filtered	Filtered
Negative	14.176	529.226	(2R,3R,6R,8R,9S,12S,13R,14R,15R,16R)-6,8,14,15-tetrahydroxy-2,6,13,16-tetramethyl-3-{[(2R,3R,4S,5S,6R)-3,4,5-trihydroxy-6-(hydroxymethyl)oxan-2-yl]oxy}-10-oxatetracyclo[7.6.1.0?,?.0??,??]hexadec-4-en-11-one	[M-H]-	Eudesmanolides, secoeudesmanolides, and derivatives	0.96	25.39	Filtered	Filtered	62449.2
Negative	14.179	335.223	(Z)-5-[(1S,2R,4aR,8aR)-5-(hydroxymethyl)-1,2,4a-trimethyl-2,3,4,7,8,8a-hexahydronaphthalen-1-yl]-3-(hydroxymethyl)pent-2-enoic acid	[M-H]-	Colensane and clerodane diterpenoids	1	11.56	Filtered	15644.8	Filtered
Negative	14.187	289.217	Epiandrosterone	[M-H]-	Androgens and derivatives	0.74	446.99	Filtered	75055	Filtered
Negative	14.19	371.153	Arctigenin	[M-H]-	Dibenzylbutyrolactone lignans	0.89	23.02	76831.8	73568.8	15402.1
Negative	14.207	225.222	L-Carnosine	[M-H]-	Hybrid peptides	0.75	80.73	Filtered	204013	36478.5
Negative	14.207	549.252	NCGC00380271-01_C24H40O11_2-Cyclohexen-1-one, 3,5,5-trimethyl-4-[3-[(6-O-beta-D-xylopyranosyl-beta-D-glucopyranosyl)oxy]butyl]-	[M+HCOO]-	Fatty acyl glycosides of mono- and disaccharides	0.76	29.27	Filtered	43811.6	108474
Negative	14.209	424.293	(3S,3'R,3'aS,6'S,6aS,6bS,7'aR,9R,11bR)-3-hydroxy-3',6',10,11b-tetramethylspiro[1,2,3,4,6,6a,6b,7,8,11a-decahydrobenzo[a]fluorene-9,2'-3a,4,5,6,7,7a-hexahydro-3H-furo[3,2-b]pyridine]-11-one	[M-H]-	Jerveratrum-type alkaloids	1	14.29	20848.2	18699.5	33057.6
Negative	14.211	271.228	16-Hydroxyhexadecanoic acid	[M-H]-	Long-chain fatty acids	1.29	1251.61	Filtered	1.8932e+06	270390
Negative	14.226	409.236	NCGC00385436-01!	[M-H]-	1-hydroxy-4-unsubstituted benzenoids	1.02	47.73	Filtered	54612.6	Filtered
Negative	14.228	545.222	NCGC00380205-01_C27H35ClN4O6_2(6H)-Isoquinolineacetic acid, 7-(acetyloxy)-alpha-[3-[(aminoiminomethyl)amino]propyl]-5-chloro-3-[(1E,3E)-3,5-dimethyl-1,3-heptadien-1-yl]-7,8-dihydro-7-methyl-6,8-dioxo-	[M-H]-	Arginine and derivatives	0.95	19.9	Filtered	Filtered	28108.5
Negative	14.23	647.162	NCGC00385446-01![(2S,3R,4S,5S,6R)-2-[[(3S,4R,4aR)-4-ethenyl-4a-hydroxy-8-oxo-3,4,5,6-tetrahydropyrano[3,4-c]pyran-3-yl]oxy]-4,5-dihydroxy-6-(hydroxymethyl)oxan-3-yl] 2,4-dihydroxy-6-(3-hydroxyphenyl)benzoate	[M+HCOO]-	Biphenyls and derivatives	1	12.41	Filtered	Filtered	19615.4
Negative	14.233	828.535	PC(14:0/11,12-EET)	[M+CH3COO]-	Hepoxilins	0.96	11.61	Filtered	Filtered	51593.5
Negative	14.233	546.227	Darunavir	[M-H]-	Aminobenzenesulfonamides	1	13.01	Filtered	11345.4	25076
Negative	14.234	633.369	(3S,4S,6aR,6bS,8R,8aR,12aS,14bR)-8-hydroxy-4,6a,6b,11,11,14b-hexamethyl-3-[(2S,3R,4S,5R)-3,4,5-trihydroxyoxan-2-yl]oxy-1,2,3,4a,5,6,7,8,9,10,12,12a,14,14a-tetradecahydropicene-4,8a-dicarboxylic acid	[M-H]-	Triterpenoids	1	13.66	12930.6	15449	Filtered
Negative	14.236	547.235	4-[(E)-3-[(2R,3R,4S,5S,6R)-3-[(2S,3R,4R)-3,4-dihydroxy-4-(hydroxymethyl)oxolan-2-yl]oxy-4,5-dihydroxy-6-(hydroxymethyl)oxan-2-yl]oxybut-1-enyl]-3,5,5-trimethylcyclohex-2-en-1-one	[M+HCOO]-	Fatty acyl glycosides of mono- and disaccharides	0.8	177.45	Filtered	247687	413051
Negative	14.236	559.34	NCGC00178802-07!N-[5-[[4-[5-[acetyl(hydroxy)amino]pentylamino]-4-oxobutanoyl]-hydroxyamino]pentyl]-N'-(5-aminopentyl)-N'-hydroxybutanediamide	[M-H]-	Acetohydroxamic acids	0.96	33.65	30161.7	26677.9	23650.5
Negative	14.238	285.243	Luteolin	[M-H]-	Flavones	0.8	32.78	Filtered	96399.3	Filtered
Negative	14.241	488.222	NCGC00380726-01_C25H33NO6_(2'R,6'S,8a'S)-4,7'-Dihydroxy-2',5',5',8a'-tetramethyl-6-oxo-3,3',4',4a',5',6,6',7,7',8,8',8a'-dodecahydro-2'H-spiro[furo[2,3-e]isoindole-2,1'-naphthalen]-6'-yl acetate	[M+HCOO]-	Isoindoles	0.85	20.56	Filtered	14397.4	16870.7
Negative	14.243	570.322	NCGC00380724-01_C28H47NO8_(3R,5R,6S,7S,9R,11E,13S,14R)-14-Ethyl-13-hydroxy-3,5,7,9,13-pentamethyl-2,4,10-trioxooxacyclotetradec-11-en-6-yl 3,4,6-trideoxy-3-(dimethylamino)-D-xylo-hexopyranoside	[M+HCOO]-	Aminoglycosides	0.88	17.18	Filtered	31968.8	15736.3
Negative	14.244	578.289	destruxin A	[M-H]-	Cyclic depsipeptides	0.98	25.59	Filtered	77400	Filtered
Negative	14.245	806.546	PE(18:0/10-HDoHE)	[M-H]-	Phosphatidylethanolamines	0.83	33.02	144101	129801	170520
Negative	14.245	423.29	licoricidin	[M-H]-	5-O-methylated isoflavonoids	0.75	26.26	86220.4	74110.1	Filtered
Negative	14.246	466.294	Phosphatidylethanolamine lyso 17:0	[M-H]-	2-acyl-sn-glycero-3-phosphoethanolamines	0.84	238.87	Filtered	592594	Filtered
Negative	14.246	339.202	Canrenone	[M-H]-	Steroid lactones	1.49	256.95	Filtered	590237	317417
Negative	14.247	213.187	Tridecanoic acid	[M-H]-	Long-chain fatty acids	1.54	422.3	1.3593e+06	Filtered	Filtered
Negative	14.247	778.516	PE(18:2/12-HETE)	[M-H]-	Phosphatidylethanolamines	0.79	72.97	204187	Filtered	232299
Negative	14.247	497.289	(1R,19R,20S)-19-ethenyl-18-{[(2S,3R,4S,5S,6R)-3,4,5-trihydroxy-6-(hydroxymethyl)oxan-2-yl]oxy}-17-oxa-3,13-diazapentacyclo[11.8.0.0?,??.0?,?.0??,??]henicosa-2(10),4(9),5,7,15-pentaen-14-one	[M-H]-	Beta carbolines	0.94	54.22	Filtered	168070	Filtered
Negative	14.247	522.317	Guanosine-5'-triphosphate sodium salt	[M-H]-	Purine ribonucleoside triphosphates	0.97	16.66	Filtered	23505.1	27688.1
Negative	14.248	367.211	NCGC00380425-01!1-(3,5-dihydroxyphenyl)-12-hydroxytridecan-2-one	[M+HCOO]-	Long-chain fatty alcohols	1	11.78	46797	Filtered	Filtered
Negative	14.248	401.291	Thymidine-5'-diphosphate sodium salt	[M-H]-	Pyrimidine 2'-deoxyribonucleoside diphosphates	0.71	18.24	Filtered	58230.8	39385.5
Negative	14.248	357.265	Neodihydroprotolichesterinic acid	[M-H]-	Gamma butyrolactones	1	10.28	Filtered	33526	Filtered
Negative	14.25	461.268	[(2R,3S,4S,5R,6R)-6-[(2S,3S,4S,5R)-3,4-dihydroxy-2,5-bis(hydroxymethyl)oxolan-2-yl]oxy-3,4,5-trihydroxyoxan-2-yl]methyl 4-hydroxybenzoate	[M-H]-	O-glycosyl compounds	1	34.49	58759.2	Filtered	Filtered
Negative	14.251	480.31	Phosphatidylethanolamine lyso 18:0	[M-H]-	2-acyl-sn-glycero-3-phosphoethanolamines	0.83	111.18	Filtered	306999	Filtered
Negative	14.252	327.127	10phiC10SPC	[M-H]-	Benzenesulfonic acids and derivatives	1.43	776.9	1.25714e+06	1.56211e+06	Filtered
Negative	14.252	227.201	Myristic acid	[M-H]-	Long-chain fatty acids	1.39	430.85	694273	983357	Filtered
Negative	14.252	329.13	Ranitidine-S-oxide	[M-H]-	Aralkylamines	0.99	27.02	61939.2	75476	Filtered
Negative	14.253	348.099	Voriconazole	[M-H]-	Phenylpropanes	0.99	10.32	11117.3	10172.2	Filtered
Negative	14.255	152.996	3-Phosphonopropionic acid	[M-H]-	Organic phosphonic acids	0.99	14.38	59415.3	56479.3	Filtered
Negative	14.255	355.25	Lagochilin	[M-H]-	Diterpenoids	1	14.8	36420.1	35658.2	Filtered
Negative	14.256	325.132	[(4E)-7-acetyloxy-6-hydroxy-2-methyl-10-oxo-2,3,6,7,8,9-hexahydrooxecin-3-yl] (E)-but-2-enoate	[M-H]-	Tricarboxylic acids and derivatives	0.89	18.2	59076	72023.4	Filtered
Negative	14.258	307.264	sclareol	[M-H]-	Diterpenoids	1	10.09	Filtered	25016.4	Filtered
Negative	14.258	773.52	PG 36:2	[M-H]-	Phosphatidylglycerols	0.87	16.25	Filtered	19820.9	22665.2
Negative	14.266	285.207	Kaempferol	[M-H]-	Flavonols	0.84	16.35	28446.2	38000.3	Filtered
Negative	14.27	400.287	(2R,3S,4aS,7R,8R,8aS)-2,3,4'-trihydroxy-4,4,7,8a-tetramethylspiro[2,3,4a,5,6,7-hexahydro-1H-naphthalene-8,2'-7,8-dihydro-3H-furo[2,3-e]isoindole]-6'-one	[M-H]-	Isoindolones	1	11.22	Filtered	Filtered	33708.8
Negative	14.27	509.252	NCGC00169113-03!2-[(2R,4aS,8S,8aS)-8-[2-[(4aS,7R,8aR)-7-(1-carboxyethenyl)-1-hydroxy-4a-methyl-2-oxo-6,7,8,8a-tetrahydro-5H-naphthalen-1-yl]ethyl]-4a-methyl-7-oxo-1,2,3,4,8,8a-hexahydronaphthalen-2-yl]prop-2-enoic acid	[M-H]-	Eudesmane, isoeudesmane or cycloeudesmane sesquiterpenoids	1	21.74	Filtered	48227.3	Filtered
Negative	14.273	395.257	gamma-mangostin	[M-H]-	8-prenylated xanthones	0.79	60.06	Filtered	191663	274003
Negative	14.273	675.36	DGMG 18:3	[M-H]-	Glycosylmonoacylglycerols	1	14.77	Filtered	10162.3	85804.8
Negative	14.278	585.32	desmethylenylnocardamine	[M-H]-	Macrolactams	0.76	31.58	Filtered	50339.3	10678
Negative	14.289	324.263	5-OxoETE-[d7]	[M-H]1-	Long-chain fatty acids	0.81	160.18	Filtered	22331.7	Filtered
Negative	14.293	323.259	(3S)-5-[(1R,2R,8aS)-2-hydroxy-2,5,5,8a-tetramethyl-3,4,4a,6,7,8-hexahydro-1H-naphthalen-1-yl]-3-methylpentanoic acid	[M-H]-	Diterpenoids	1.18	446.25	Filtered	81603.2	34963.1
Negative	14.294	577.21	(3S,4S)-5-[(3S,4S)-4,10-dihydroxy-7,9-dimethoxy-3-methyl-3,4-dihydro-1H-benzo[g]isochromen-5-yl]-7,9-dimethoxy-3-methyl-3,4-dihydro-1H-benzo[g]isochromene-4,10-diol	[M-H]-	Arylnaphthalene lignans	0.8	30.53	16669.2	58669.9	27399.7
Negative	14.329	365.231	Isomuronic acid	[M-H]-	Butenolides	0.81	20.25	49654.2	26529.1	Filtered
Negative	14.332	251.238	2'-Deoxyinosine	[M-H]-	Purine 2'-deoxyribonucleosides	0.76	2749.24	149192	109876	Filtered
Negative	14.338	297.243	FA 18:1+1O	[M-H]-	Lineolic acids and derivatives	1.36	349.22	1.57913e+06	1.08472e+06	59350.5
Negative	14.349	658.409	NCGC00381224-01!4-[2-[[4-[[2-[(2-acetamido-3-methylbutanoyl)amino]-3-methylbutanoyl]amino]-3-hydroxy-6-methylheptanoyl]amino]propanoylamino]-3,7-dihydroxy-6-methylheptanoic acid	[M-H]-	Hybrid peptides	0.97	27.57	17168.7	17553.9	12296.1
Negative	14.353	397.169	(2R,3S,4S,9R,12R,13R,14S,15R,16R,17S)-3,4,12,13,15,16-hexahydroxy-2,6,14,17-tetramethyl-10-oxatetracyclo[7.7.1.0?,?.0??,??]heptadec-6-en-11-one	[M-H]-	Quassinoids	0.93	52.36	173287	122842	Filtered
Negative	14.362	327.233	Docosahexanoic acid	[M-H]-	Very long-chain fatty acids	1.38	849.61	90103.3	512540	1.02921e+06
Negative	14.365	427.158	5-[(2R,3R,4S,5R,6R)-3,5-dihydroxy-2-(hydroxymethyl)-6-(2-phenylethoxy)oxan-4-yl]oxy-3-hydroxy-3-methyl-5-oxopentanoic acid	[M-H]-	Saccharolipids	1.04	86.54	23109.7	197779	Filtered
Negative	14.395	253.217	Palmitoleic acid	[M-H]-	Long-chain fatty acids	1.12	39.08	Filtered	74464.8	Filtered
Negative	14.397	353.142	Isoxanthohumol	[M-H]-	8-prenylated flavanones	1.5	153.35	Filtered	163700	145803
Negative	14.414	479.295	(2S,3R,5R,10R,13R,14S,17S)-2,3,14-trihydroxy-10,13-dimethyl-17-[(2R,3R)-2,3,6-trihydroxy-6-methylheptan-2-yl]-2,3,4,5,9,11,12,15,16,17-decahydro-1H-cyclopenta[a]phenanthren-6-one	[M-H]-	Hydroxy bile acids, alcohols and derivatives	0.92	26.28	41202.2	33157.4	Filtered
Negative	14.423	352.286	Oleyl sarcosine	[M-H]-	N-acyl-alpha amino acids	1	21.9	25316.2	12506.7	29302.8
Negative	14.428	925.553	PI(18:0/16,17-EpDPE)	[M-H]-	Phosphatidylinositols	0.92	3137.95	142665	515729	1.66217e+06
Negative	14.429	993.54	MCLR	[M-H]-	Hybrid peptides	0.83	43.28	12398.8	27049.3	45807.5
Negative	14.438	961.532	(2S,3R,4S,5S,6R)-2-[(2R,3R,4S,5S,6R)-2-[[(3S,6S,8R,10R,12R,13R,14R,17S)-3,12-dihydroxy-4,4,8,10,14-pentamethyl-17-[(2S)-6-methyl-2-[(2S,3R,4S,5S,6R)-3,4,5-trihydroxy-6-(hydroxymethyl)oxan-2-yl]oxyhept-5-en-2-yl]-2,3,5,6,7,9,11,12,13,15,16,17-dodecahydro-1H-cyclopenta[a]phenanthren-6-yl]oxy]-4,5-dihydroxy-6-(hydroxymethyl)oxan-3-yl]oxy-6-(hydroxymethyl)oxane-3,4,5-triol	[M-H]-	Triterpene saponins	0.88	123.07	Filtered	67676.9	147744
Negative	14.445	403.159	12:4+4O fatty acyl hexoside	[M-H]-	Saccharolipids	1.36	208.12	Filtered	1.16166e+06	897121
Negative	14.447	607.256	Isoreserpin	[M-H]-	Yohimbine alkaloids	0.84	94.39	61307.2	Filtered	89080.8
Negative	14.448	401.164	4-[3-(4-Acetyl-3-hydroxy-2-propylphenoxy)propoxy]phenoxy-acetic acid	[M-H]-	Alkyl-phenylketones	1.12	14.53	Filtered	53707.4	44808.7
Negative	14.459	303.233	Arachidonic acid	[M-H]-	Long-chain fatty acids	1.49	1294.28	Filtered	1.2019e+06	1.03116e+06
Negative	14.465	899.539	PI(18:0/15-HEPE)	[M-H]-	Phosphatidylinositols	0.82	77.22	39519.9	38987.6	150539
Negative	14.478	564.239	UK-343664	[M-H]-	Benzenesulfonamides	0.91	21.82	16342.1	45594.1	Filtered
Negative	14.486	565.247	(2S,3R,5S,9R)-2,3-dihydroxy-14-(hydroxymethyl)-5,9-dimethyl-14-{[(2S,3R,4S,5S,6R)-3,4,5-trihydroxy-6-(hydroxymethyl)oxan-2-yl]oxy}tetracyclo[11.2.1.0?,??.0?,?]hexadecane-5-carboxylic acid	[M+Cl]-	Diterpene glycosides	0.72	10.3	16338	34524.6	86135.5
Negative	14.49	608.388	Phosphatidylcholine lyso 20:1	[M+CH3COO]-	2-acyl-sn-glycero-3-phosphocholines	0.99	10.18	Filtered	Filtered	19764.4
Negative	14.499	461.268	[(2R,3S,4S,5R,6R)-6-[(2S,3S,4S,5R)-3,4-dihydroxy-2,5-bis(hydroxymethyl)oxolan-2-yl]oxy-3,4,5-trihydroxyoxan-2-yl]methyl 4-hydroxybenzoate	[M-H]-	O-glycosyl compounds	0.91	57.77	96673.1	112357	316437
Negative	14.531	285.244	Luteolin	[M-H]-	Flavones	0.79	18.05	91360	45883.1	30921
Negative	14.549	428.319	N-Oleoyl-Phenylalanine	[M-H]-	Phenylalanine and derivatives	0.94	24.12	Filtered	14197.3	14942.3
Negative	14.55	923.538	PI(18:1/17-HDoHE)	[M-H]-	Phosphatidylinositols	0.76	41.69	21784.3	51068.9	83368.2
Negative	14.553	227.201	Myristic acid	[M-H]-	Long-chain fatty acids	1.39	258.28	731774	Filtered	82934.3
Negative	14.554	279.233	Linoelaidic acid	[M-H]-	Lineolic acids and derivatives	1.08	119.42	72795.2	112865	283804
Negative	14.554	377.164	NCGC00381237-01_C20H26O7_Butanoic acid, 2-methyl-, (3aS,6R,7S,8S,8aR)-octahydro-7-hydroxy-6-methyl-3-methylene-2,5-dioxo-7-[(2E)-1-oxo-2-buten-1-yl]-2H-cyclohepta[b]furan-8-yl ester	[M-H]-	Terpene lactones	1.02	22.78	14397	27044.2	72622.2
Negative	14.555	665.227	NCGC00381219-01![3,4-dihydroxy-5-[2-methylidene-4-[(2R,3R,4S,5S,6R)-3,4,5-trihydroxy-6-[(4-hydroxy-2-methylidenebutanoyl)oxymethyl]oxan-2-yl]oxybutanoyl]oxyoxan-2-yl]methyl 4-hydroxy-2-methylidenebutanoate	[M+HCOO]-	Saccharolipids	0.98	13.85	Filtered	Filtered	19054.2
Negative	14.557	413.163	2-amino-5-[2-[[2,3-dihydroxy-2-(1-hydroxyethyl)butanoyl]oxymethyl]-4-hydroxyanilino]-5-oxopentanoic acid	[M-H]-	Glutamine and derivatives	0.97	49.89	Filtered	Filtered	11877.3
Negative	14.557	599.335	deferrioxamine E	[M-H]-	Macrolactams	0.82	37.24	Filtered	58378.7	16981.3
Negative	14.559	757.474	Isomurolic acid	[2M-2H+Na]-	Long-chain fatty alcohols	0.74	51.66	Filtered	47728.7	Filtered
Negative	14.56	269.212	Baicalein	[M-H]-	Flavones	0.7	48.25	62415.2	50759	Filtered
Negative	14.56	682.538	2,3,4,5-tetrabromo-6-(3,5-dibromo-2-methoxyphenoxy)phenol	[M-H]-	Bromodiphenyl ethers	0.97	27.65	34297.5	12106.5	Filtered
Negative	14.563	413.293	Lupulone	[M-H]-	Vinylogous acids	0.77	18.17	Filtered	35621.8	26686.9
Negative	14.569	443.211	21-hydroxy-10-methoxy-1,4,14,19,19-pentamethyl-2,7,18-trioxapentacyclo[11.9.0.0?,??.0?,?.0??,??]docosa-3(11),4,9-triene-8,17-dione	[M-H]-	Xanthenes	0.97	10.34	Filtered	30863.2	Filtered
Negative	14.57	778.515	PE(18:1/18-HEPE)	[M-H]-	Phosphatidylethanolamines	0.74	79.9	78627.9	Filtered	148887
Negative	14.573	607.256	Isoreserpin	[M-H]-	Yohimbine alkaloids	0.88	131.01	Filtered	Filtered	394596
Negative	14.573	595.421	Nephrosteranic acid	[2M-H]-	Gamma butyrolactones	1	10.09	Filtered	45994	14621.6
Negative	14.574	429.194	(1-acetyloxy-3-hydroxy-6,8a-dimethyl-7-oxo-3-propan-2-yl-2,3a,4,8-tetrahydro-1H-azulen-4-yl) 4-hydroxybenzoate	[M-H]-	Sesquiterpenoids	1.2	107.72	Filtered	Filtered	308520
Negative	14.574	659.327	(2E,6E,10E)-14-[(2S,3R,4S,5S,6R)-4,5-dihydroxy-6-(hydroxymethyl)-3-[(2S,3R,4S,5S,6R)-3,4,5-trihydroxy-6-(hydroxymethyl)oxan-2-yl]oxyoxan-2-yl]oxy-4-hydroxy-2,6,10,14-tetramethylhexadeca-2,6,10,15-tetraenoic acid	[M-H]-	Sophorolipids	1	10.11	Filtered	Filtered	43866.7
Negative	14.58	241.218	Pentadecanoic acid	[M-H]-	Long-chain fatty acids	0.93	31.25	47128	46094.8	23829.4
Negative	14.58	455.283	Lobaric Acid	[M-H]-	Depsides and depsidones	1	11.39	Filtered	21650.6	Filtered
Negative	14.582	341.142	NCGC00347453-02!(E)-1,7-bis(4-hydroxyphenyl)hept-4-en-3-one	[M+HCOO]-	Linear diarylheptanoids	0.81	111.1	Filtered	304984	Filtered
Negative	14.582	565.411	UDP-glucose Disodium Salt	[M-H]-	Pyrimidine nucleotide sugars	0.78	641.8	Filtered	77882.5	Filtered
Negative	14.586	797.463	2-{[(2Z)-7-hydroxy-6-(4-hydroxy-7,7,12,16-tetramethyl-6-{[3,4,5-trihydroxy-6-(hydroxymethyl)oxan-2-yl]oxy}pentacyclo[9.7.0.0?,?.0?,?.0??,??]octadecan-15-yl)-2-methylhept-2-en-1-yl]oxy}-6-(hydroxymethyl)oxane-3,4,5-triol	[M-H]-	Cucurbitacin glycosides	0.77	42.67	Filtered	27179.9	51173.6
Negative	14.59	523.305	(3E,7E,11E,15E)-5,9,13,17,18-pentahydroxy-4,6,8,10-tetramethyl-2-[(E)-2-methylbut-2-enyl]nonadeca-3,7,11,15-tetraenedioic acid	[M-H]-	Very long-chain fatty acids	0.75	51.4	365314	Filtered	19362.2
Negative	14.591	585.416	(1R,6R,10S,11R,13S,15R)-1,6-dihydroxy-8-(hydroxymethyl)-4,12,12,15-tetramethyl-5-oxotetracyclo[8.5.0.0?,?.0??,??]pentadeca-3,8-dien-13-yl hexadecanoate	[M-H]-	Phorbol esters	1	31.15	Filtered	Filtered	59062.2
Negative	14.592	549.249	NCGC00380271-01_C24H40O11_2-Cyclohexen-1-one, 3,5,5-trimethyl-4-[3-[(6-O-beta-D-xylopyranosyl-beta-D-glucopyranosyl)oxy]butyl]-	[M+HCOO]-	Fatty acyl glycosides of mono- and disaccharides	0.86	10.7	Filtered	23407.8	21549.2
Negative	14.62	807.493	PI 32:1	[M-H]-	Phosphatidylinositols	0.9	22.16	Filtered	33368.9	68132.9
Negative	14.629	399.185	4-hydroxy-9-(4-hydroxy-3,5-dimethoxyphenyl)-5a,6,8a,9-tetrahydro-5H-[2]benzofuro[5,6-f][1,3]benzodioxol-8-one	[M-H]-	Lignan lactones	1	11.8	48764	17425.7	Filtered
Negative	14.633	299.259	12-Hydroxyoctadecanoic acid	[M-H]-	Long-chain fatty acids	0.98	203.48	152377	40830.8	31007.4
Negative	14.638	439.18	methyl 2-[[3-[(3,3-dimethyloxiran-2-yl)methyl]-4-hydroxyphenyl]methyl]-4-hydroxy-3-(4-hydroxyphenyl)-5-oxofuran-2-carboxylate	[M-H]-	Fatty acid esters	0.76	16.61	36152.3	13750.7	14186.1
Negative	14.638	353.143	Isoxanthohumol	[M-H]-	8-prenylated flavanones	0.96	16.62	Filtered	10513.5	56348.5
Negative	14.64	253.217	Palmitoleic acid	[M-H]-	Long-chain fatty acids	1.08	58.81	189860	40589.1	Filtered
Negative	14.663	329.248	Hydroxyprogesterone	[M-H]-	Gluco/mineralocorticoids, progestogins and derivatives	0.77	149.65	115906	Filtered	243730
Negative	14.69	367.158	Dehydroisoandrosterone sulfate	[M-H]-	Sulfated steroids	0.95	35.1	Filtered	136730	24998.1
Negative	14.691	405.173	3-(2,4-dihydroxyphenyl)-7-hydroxy-6,8-bis(3-methylbut-2-enyl)chromen-4-one	[M-H]-	6-prenylated isoflavanones	1.09	97.06	Filtered	259371	67316.9
Negative	14.699	306.252	EPA-[d5]	[M-H]1-	Long-chain fatty acids	0.95	36.03	Filtered	31665.6	11616.7
Negative	14.7	267.232	methyl palmitoleate	[M-H]-	Fatty acid methyl esters	1	29.43	30018.5	51066.6	Filtered
Negative	14.703	379.248	NCGC00380894-01_C22H36O5_1-Naphthalenepentanoic acid, 4-(acetyloxy)-3,4,4a,5,6,7,8,8a-octahydro-3-hydroxy-beta,2,5,5,8a-pentamethyl-	[M-H]-	Diterpenoids	1	14.88	17947.8	16369.6	Filtered
Negative	14.706	411.184	[4,8-dihydroxy-3-(3-methoxy-3-oxoprop-1-en-2-yl)-8a-methyl-5-oxo-1,2,3,4,4a,6,7,8-octahydronaphthalen-2-yl] 3,4-dihydroxy-2-methylidenebutanoate	[M-H]-	Beta hydroxy acids and derivatives	0.79	40.96	Filtered	194499	Filtered
Negative	14.711	305.249	11.14.17-eicosatrienoic acid	[M-H]-	Long-chain fatty acids	0.75	193.99	Filtered	Filtered	42585.5
Negative	14.711	311.259	Thymol-beta-D-glucoside	[M-H]-	Terpene glycosides	0.74	337.45	Filtered	939871	19964.4
Negative	14.729	901.554	PI(18:0/14,15-EET)	[M-H]-	Phosphatidylinositols	0.81	54.01	63376.3	24316.7	46907.8
Negative	14.797	241.217	Pentadecanoic acid	[M-H]-	Long-chain fatty acids	0.93	94.98	Filtered	25375.1	Filtered
Negative	14.846	809.507	PG(16:0/10-HDoHE)	[M-H]-	Phosphatidylglycerols	0.81	317.75	17250	42976.2	48396.9
Negative	14.851	355.158	NCGC00380367-01_C21H24O5_7-Benzofurancarboxylic acid, 2,3-dihydro-2-(1-hydroxy-1-methylethyl)-4-methoxy-6-(2-phenylethyl)-	[M-H]-	Stilbenes	1.14	70.46	328496	136513	Filtered
Negative	14.863	267.233	methyl palmitoleate	[M-H]-	Fatty acid methyl esters	0.74	29.68	122695	Filtered	Filtered
Negative	14.878	385.296	Bourgeanic acid	[M-H]-	3-(3-hydroxyalkanoyloxy)alkanoic acids	0.99	23.45	Filtered	32845.2	Filtered
Negative	14.929	563.23	5,7-dihydroxy-2-(4-hydroxyphenyl)-6-[3,4,5-trihydroxy-6-(hydroxymethyl)oxan-2-yl]-8-(3,4,5-trihydroxyoxan-2-yl)chromen-4-one	[M-H]-	Flavonoid 8-C-glycosides	0.89	71.78	175395	Filtered	36597.9
Negative	14.981	905.527	PI 40:8	[M-H]-	Phosphatidylinositols	0.76	17.45	Filtered	16525.7	24205.3
Negative	14.998	407.19	6-Geranylnaringenin	[M-H]-	8-prenylated flavanones	1.06	25.93	Filtered	Filtered	24755.8
Negative	15.005	255.233	ISOPALMITIC ACID	[M-H]-	Long-chain fatty acids	1.13	36.58	115158	40741	Filtered
Negative	15.098	907.543	PI 40:7	[M-H]-	Phosphatidylinositols	0.85	1096.28	40847.1	105430	160687
Negative	15.148	811.52	PG(18:1/11,12-EET)	[M-H]-	Hepoxilins	0.75	423.71	27571.2	43764	29879.3
Negative	15.216	663.358	[(2R,3R,4S,5S,6R)-3-acetyloxy-2-(acetyloxymethyl)-5-butanoyloxy-6-[(2S,3R)-2,3,4-trihydroxybutoxy]oxan-4-yl] 14-hydroxytetradecanoate	[M-H]-	Saccharolipids	0.81	24.31	Filtered	64812.1	11599.8
Negative	15.283	883.543	PI 38:5	[M-H]-	1-phosphatidyl-1D-myo-inositols	0.81	101.25	51483.8	30650	Filtered
Negative	15.366	957.57	3-Glu(1-2)Glu-28-Glu Hederagenin	[M-H]-	Triterpene saponins	1	45.28	15085.5	21192.2	26070.1
Negative	15.371	909.558	PI 40:6	[M-H]-	Phosphatidylinositols	0.79	1059.65	80960.6	147628	159124
Negative	15.373	955.564	(4aS,6aR,6bR,10S,12aR)-1,2,6b,9,9,12a-hexamethyl-10-(3,4,5-trihydroxy-6-methyloxan-2-yl)oxy-4a-[3,4,5-trihydroxy-6-[[3,4,5-trihydroxy-6-(hydroxymethyl)oxan-2-yl]oxymethyl]oxan-2-yl]oxycarbonyl-2,3,4,5,6,6a,7,8,8a,10,11,12,13,14b-tetradecahydro-1H-picene-6a-carboxylic acid	[M-H]-	Triterpene saponins	0.8	728.18	64918.1	104057	126490
Negative	15.422	791.496	PG 38:7	[M-H]-	Phosphatidylglycerols	0.7	55.19	Filtered	Filtered	81492.8
Negative	15.468	663.356	[(2R,3R,4S,5S,6R)-3-acetyloxy-2-(acetyloxymethyl)-5-butanoyloxy-6-[(2S,3R)-2,3,4-trihydroxybutoxy]oxan-4-yl] 14-hydroxytetradecanoate	[M-H]-	Saccharolipids	0.99	22.24	Filtered	34666.1	Filtered
Negative	15.542	817.513	PG 40:8	[M-H]-	Phosphatidylglycerols	0.79	30.9	Filtered	17885.4	35096.4
Negative	15.593	885.558	PI 38:4	[M-H]-	Phosphatidylinositols	0.77	273.04	Filtered	26838.7	97235.6
Negative	15.702	911.574	PI 40:5	[M-H]-	Phosphatidylinositols	0.79	816.26	95827.4	171059	174598
Negative	15.737	793.511	PG 38:6	[M-H]-	Phosphatidylglycerols	0.8	42.85	32006.1	108632	112750
Negative	15.839	819.528	PG 40:7	[M-H]-	Phosphatidylglycerols	0.77	22.73	13970	24382.8	40279.5
Negative	15.857	899.574	PI 39:4	[M-H]-	Phosphatidylinositols	0.74	597.23	36759.9	82883.4	Filtered
Negative	15.865	743.496	beta-Nicotinamide adenine dinucleotide phosphate oxidized form sodium salt hydrate	[M-H]-	(5'->5')-dinucleotides	0.71	30.49	40161.4	Filtered	53944.5
Negative	15.867	771.379	Sphingomyelin d18:1-C22:0	[M-CH3]-	Phosphosphingolipids	0.79	18.99	87464.7	58673.1	Filtered
Negative	16.031	742.548	(2-{[3-(hexadecanoyloxy)-2-[octadeca-9.12-dienoyloxy]propyl phosphono]oxy}ethyl)trimethylazanium	[M-CH3]-	Phosphatidylcholines	0.84	4399.41	223862	228597	Filtered
Negative	16.059	769.512	PG 36:4	[M-H]-	Phosphatidylglycerols	0.73	180.64	42556.9	33415.6	Filtered
Negative	16.077	887.575	Phosphatidylinositol 18:0-20:3	[M-H]-	Phosphatidylinositols	0.99	123.94	Filtered	12091	33669.9
Negative	16.129	795.527	PG 38:5	[M-H]-	Phosphatidylglycerols	0.79	1555.63	69132.5	109455	197780
Negative	16.156	913.59	PI 40:4	[M-H]-	Phosphatidylinositols	0.78	791.07	Filtered	132800	163953
Negative	16.653	771.528	Isorangiformic acid	[2M-H]-	Tricarboxylic acids and derivatives	1	25.05	19304.4	17777.1	29137.8
Negative	16.7	797.543	PG 38:4	[M-H]-	Phosphatidylglycerols	0.81	295.95	31900.3	53229.7	28947.4
Negative	17.021	783.487	Ginsenoside Rg2	[M-H]-	Triterpene saponins	1	11.27	Filtered	Filtered	18987
Negative	17.074	809.505	PG(16:0/10-HDoHE)	[M-H]-	Phosphatidylglycerols	0.94	16.55	Filtered	Filtered	18426.2
Negative	17.075	909.429	NCGC00380129-01![6-[6-[6-[4,5-dihydroxy-6-[(2E,6E)-10-hydroxy-2,6,10-trimethyldodeca-2,6,11-trienoxy]-2-methyloxan-3-yl]oxy-4,5-dihydroxy-2-methyloxan-3-yl]oxy-4,5-dihydroxy-2-methyloxan-3-yl]oxy-4,5-dihydroxy-2-methyloxan-3-yl] acetate	[M+HCOO]-	Terpene glycosides	0.99	14.35	Filtered	Filtered	22094.4
Negative	17.858	218.961	Dicamba	[M-H]-	O-methoxybenzoic acids and derivatives	0.92	13.5	68320.5	Filtered	227029
Positive	0.575	126.128	1-Methylhistamine dihydrochloride	[M+H]+	2-arylethylamines	0.98	11.63	Filtered	35399.8	13077.4
Positive	0.579	269.046	Isopimpinellin	[M+H]+	8-methoxypsoralens	0.95	10.74	13253.1	11221.9	41554.8
Positive	0.59	426.246	(1S,5S)-N-(1-(3,4-dimethoxyphenyl)-2-methylpropyl)-8-oxo-4,5,6,8-tetrahydro-1H-1,5-methanopyrido[1,2-a][1,5]diazocine-3(2H)-carboxamide	[M+H]+	Cytisine and derivatives	0.88	13.66	Filtered	42911.7	Filtered
Positive	0.599	266.159	Mirtazapine	[M+H]+	Piperazinoazepines	0.78	13.28	Filtered	45139.2	108864
Positive	0.601	292.975	galangin	[M+H]+	Flavonols	0.92	10.13	Filtered	13572.8	Filtered
Positive	0.602	388.29	2'-Deoxycytidine-5'-diphosphate sodium salt	[M+H]+	Organic pyrophosphates	0.7	24.09	Filtered	127241	466254
Positive	0.605	178.995	Nicotine-1-N-oxide	[M+H]+	Pyrrolidinylpyridines	0.93	14.89	107713	95373.8	44210.9
Positive	0.608	189.159	"N,N,N-TRIMETHYLLYSINE"	[M+H]+	L-alpha-amino acids	0.95	14.76	237054	147482	221858
Positive	0.626	296.065	9-Methoxy-2,2-dimethyl-2,6-dihydro-pyrano[3,2-c]quinolin-5-one	[M+H]+	Pyranoquinolines	0.93	37.25	Filtered	78274.5	129895
Positive	0.633	175.118	Arginine	[M+H]+	L-alpha-amino acids	1.1	30.14	109813	146619	827961
Positive	0.635	432.221	(2S)-N-(6-methoxy-2,3,4,9-tetrahydro-1H-carbazol-1-yl)-3-methyl-2-(1-oxoisoindolin-2-yl)butanamide	[M+H]+	Carbazoles	0.75	20.05	Filtered	Filtered	109149
Positive	0.636	130.097	1-Amino-1-cyclopentanecarboxylic acid	[M+H]+	L-alpha-amino acids	0.93	19.19	131326	106706	292072
Positive	0.639	137.071	1-Methylnicotinamide; CE30; LDHMAVIPBRSVRG-UHFFFAOYSA-O	[M]+	Nicotinamides	0.97	21.18	202755	160970	93899.3
Positive	0.658	104.108	Choline; CE10; OEYIOHPDSNJKLS-UHFFFAOYSA-N	[M]+	Cholines	1.33	534.75	6.55194e+06	6.3552e+06	5.60372e+06
Positive	0.662	116.07	PROLINE	[M+H]+	Proline and derivatives	1.01	29.96	125600	113847	417818
Positive	0.665	162.112	L-Carnitine	[M+H]+	Carnitines	1.02	68.63	376385	369642	483355
Positive	0.673	455.115	Asperulosidic acid	[M+Na]+	Iridoid O-glycosides	0.93	26.4	Filtered	49609.3	Filtered
Positive	0.677	258.109	sn-Glycero-3-phosphocholine	[M]+	Glycerophosphocholines	1.31	280.51	2.05266e+06	1.134e+06	2.93896e+06
Positive	0.677	293.062	Cardamonin	[M+Na]+	2'-Hydroxychalcones	0.85	18	Filtered	45079.9	161669
Positive	0.68	144.102	4-Methyl-5-thiazoleethanol	[M+H]+	4,5-disubstituted thiazoles	1	18.06	106214	110342	69415.6
Positive	0.681	184.073	O-Phosphocholine	[M]+	Phosphocholines	0.99	15.03	264887	154777	315554
Positive	0.681	381.078	Melibiose	[M+K]+	O-glycosyl compounds	0.8	15.31	Filtered	127556	17025.1
Positive	0.683	543.131	Melezitose	[M+K]+	Oligosaccharides	0.85	11.66	Filtered	166790	Filtered
Positive	0.683	234.097	1-Isothiocyanato-8-(methylsulfinyl)-octane	[M+H]+	Sulfoxides	0.87	14.21	29654.1	59562.9	144745
Positive	0.683	248.113	1-Isothiocyanato-9-(methylsulfinyl)-nonane	[M+H]+	Sulfoxides	0.81	12.11	33779.6	81747.8	113154
Positive	0.684	903.281	NCGC00380496-01!7-[(2S,3R,4S,5S,6R)-4,5-dihydroxy-6-(hydroxymethyl)-3-[(2S,3R,4R,5R,6S)-3,4,5-trihydroxy-6-methyloxan-2-yl]oxyoxan-2-yl]oxy-5-hydroxy-2-(4-hydroxyphenyl)-3-[(2S,3R,4S,5S,6R)-3,4,5-trihydroxy-6-[[(2S,3R,4R,5R,6S)-3,4,5-trihydroxy-6-methyloxan-2-yl]oxymethyl]oxan-2-yl]oxychromen-4-one [IIN-based: Match]	[M+H]+	Flavonoid-7-O-glycosides	1	10.03	51635.1	Filtered	Filtered
Positive	0.684	180.101	LID_180.1018_12.9	[M+H]+	Anilides	1.04	156.65	862220	1.69209e+06	1.41122e+06
Positive	0.684	166.086	L-(-)-Phenylalanine	[M+H]+	Phenylalanine and derivatives	1.17	99.85	Filtered	1.74567e+06	204235
Positive	0.684	204.122	Acetylcarnitine [M]+	[M]+	Acyl carnitines	1.04	88	648732	712286	116858
Positive	0.684	144.047	4-Methyl-5-thiazoleethanol	[M+H]+	4,5-disubstituted thiazoles	1.02	37.95	Filtered	263862	113201
Positive	0.685	112.05	CYTOSINE	[M+H]+	Pyrimidones	1.03	50.88	527074	441699	96945.4
Positive	0.686	122.071	Chlormequat	[M]+	Tetraalkylammonium salts	0.92	87.3	Filtered	856872	417354
Positive	0.686	120.081	Indoline	[M+H]+	Indolines	0.92	13.79	67737.6	100924	58047.2
Positive	0.686	194.117	Ethyl 4-(dimethylamino)benzoate	[M+H]+	Benzoic acid esters	0.96	11.97	Filtered	120144	23285.7
Positive	0.688	248.149	(2S)-2-[(1S,2R)-1,2-dihydroxypentyl]-4-methoxy-2,3-dihydropyran-6-one	[M+NH4]+	Dihydropyranones	1	14.08	91667.5	92409.8	15970.5
Positive	0.69	90.0546	Alanine	[M+H]+	Alanine and derivatives	0.96	26.45	26156.1	31050.3	167497
Positive	0.69	348.069	ADENOSINE 5'-MONOPHOSPHATE	[M+H]+	Purine ribonucleoside monophosphates	1.05	79.31	434187	539228	159075
Positive	0.694	218.138	Propionylcarnitine	[M+H]+	Acyl carnitines	0.99	45.31	203291	155304	463724
Positive	0.696	72.0805	Pyrrolidine; CE0; RWRDLPDLKQPQOW-UHFFFAOYSA-N	[M+H]+	Pyrrolidines	1	10.33	34460.3	32122	46220.7
Positive	0.702	152.056	Guanine	[M+H]+	Purines and purine derivatives	0.99	25.48	212019	188627	49269.2
Positive	0.704	136.061	Adenine	[M+H]+	6-aminopurines	1.08	88.07	1.4045e+06	1.19379e+06	Filtered
Positive	0.705	97.028	Propionic acid	[M+Na]+	Carboxylic acids	0.99	12.22	302133	262539	235475
Positive	0.705	86.0963	2-Methylpyrrolidine; CE30; RGHPCLZJAFCTIK-UHFFFAOYSA-N	[M+H]+	Pyrrolidines	0.91	12.51	155747	96236.4	111978
Positive	0.706	98.9839	Ortophosphate	[M+H]+	Non-metal phosphates	0.92	22.81	602316	567366	334264
Positive	0.712	268.103	Adenosine	[M+H]+	Purine nucleosides	0.97	14.62	181557	120360	44699.3
Positive	0.714	262.038	N-[1-(4-methoxy-6-oxopyran-2-yl)-2-methylpropyl]acetamide	[M+H]+	Pyranones and derivatives	0.72	11.24	17479.5	38045.4	12138.8
Positive	0.717	137.045	Hypoxanthine	[M+H]+	Hypoxanthines	1.04	16.41	511276	391648	283987
Positive	0.718	110.035	HYPOTAURINE	[M+H]+	Sulfinic acids	0.91	10.4	103570	85251.3	44512.9
Positive	0.729	86.06	Methacrylamide	[M+H]+	Primary carboxylic acid amides	0.82	11.75	39821.3	44990.3	68134.9
Positive	0.735	94.9975	Phenazopyridine	[M+H]+	Aminopyridines and derivatives	0.98	10.07	48480.5	33961.6	41198.5
Positive	0.746	123.055	Niacinamide	[M+H]+	Nicotinamides	1.04	17.13	Filtered	426965	Filtered
Positive	0.769	124.039	NICOTINATE	[M+H]+	Pyridinecarboxylic acids	1.08	48.81	1.13649e+06	628196	218500
Positive	0.779	82.9975	4-Methylpyrazole	[M+H]+	Pyrazoles	0.77	13.09	115100	Filtered	Filtered
Positive	0.814	122.071	Chlormequat	[M]+	Tetraalkylammonium salts	0.91	61.06	1.57644e+06	2.06379e+06	1.72083e+06
Positive	0.842	144.047	4-Methyl-5-thiazoleethanol	[M+H]+	4,5-disubstituted thiazoles	1	40.06	501168	646214	566380
Positive	0.86	428.035	Adenosine_Diphosphate	[M+H]+	Purine ribonucleoside diphosphates	1	61.97	386258	382148	Filtered
Positive	0.865	122.071	Chlormequat	[M]+	Tetraalkylammonium salts	0.91	92.89	1.57644e+06	2.06379e+06	1.72083e+06
Positive	0.944	444.031	Guanosine 5_-diphosphate	[M+H]+	Purine ribonucleoside diphosphates	0.9	10.22	64356.6	58095.4	60638.4
Positive	0.976	124.039	Nicotinic acid	[M+H]+	Pyridinecarboxylic acids	1.07	109.39	1.50346e+06	704829	323043
Positive	0.985	166.086	L-(-)-Phenylalanine	[M+H]+	Phenylalanine and derivatives	1.07	44.82	Filtered	1.20634e+06	236240
Positive	0.986	136.061	Adenine	[M+H]+	6-aminopurines	1.03	37.7	1.33402e+06	1.04564e+06	267835
Positive	0.989	348.069	Adenosine Monophosphate	[M+H]+	Purine ribonucleoside monophosphates	1.11	60.9	571096	510027	238397
Positive	0.99	152.056	Guanine	[M+H]+	Purines and purine derivatives	1	17.32	344010	256284	144177
Positive	1.042	123.055	Niacinamide	[M+H]+	Nicotinamides	1.04	18.9	Filtered	718840	Filtered
Positive	1.049	204.122	Acetylcarnitine [M]+	[M]+	Acyl carnitines	0.98	37.88	557943	441773	121280
Positive	1.089	137.045	Hypoxanthine; CE30; FDGQSTZJBFJUBT-UHFFFAOYSA-N	[M+H]+	Hypoxanthines	1.01	11.59	578015	400262	321838
Positive	1.316	275.007	Allocryptopine	[M+H]+	Protopine alkaloids	0.79	12.82	60785.6	30989	43842.8
Positive	1.316	351.086	Sappanone A Dimethyl Ether	[M+H]+	Homoisoflavonoids	1	10.35	Filtered	Filtered	31483
Positive	1.323	144.994	Succinylcholine	[M+H]+	Acyl cholines	0.86	13.34	151058	246787	Filtered
Positive	1.383	527.157	maltotriose	[M+Na]+	Oligosaccharides	0.97	46.9	Filtered	997407	Filtered
Positive	1.426	248.149	2-(6-hydroxyhexyl)-3-methylidenebutanedioic acid	[M+NH4]+	Medium-chain hydroxy acids and derivatives	0.76	10.26	144479	122268	Filtered
Positive	1.497	136.075	2-Phenylacetamide	[M+H]+	Phenylacetamides	0.97	17.6	271320	256548	170883
Positive	1.508	218.995	Eserine	[M+H]+	Pyrroloindoles	0.86	13.46	142509	83789.1	Filtered
Positive	1.512	203.022	Caffeic acid	[M+Na]+	Hydroxycinnamic acids	0.86	10.99	Filtered	120008	Filtered
Positive	1.528	187.004	D-(-)-3-PHOSPHOGLYCERIC ACID	[M+H]+	Sugar acids and derivatives	0.91	11.76	70286.3	60517.7	Filtered
Positive	1.532	262.037	N-[1-(4-methoxy-6-oxopyran-2-yl)-2-methylpropyl]acetamide	[M+H]+	Pyranones and derivatives	0.78	12.29	125009	172472	34332.3
Positive	1.907	246.098	debromohymenialdisine	[M+H]+	Pyrroloazepines	0.92	14.95	15777.1	44772.2	145296
Positive	1.913	218.103	Pymetrozine	[M+H]+	1,2,4-triazines	0.95	18.71	11407.6	41451.3	96206.2
Positive	1.948	180.101	LID_180.1018_12.9	[M+H]+	Anilides	0.97	102.79	1.40013e+06	2.38781e+06	Filtered
Positive	1.962	120.081	PHENYLETHANOLAMINE	[M-H2O+H]+	Aralkylamines	0.9	11.41	228965	168376	212169
Positive	2.081	319.1	Chlorpromazine	[M+H]+	Phenothiazines	0.88	19.36	Filtered	14506.5	77155
Positive	2.34	218.138	Propionylcarnitine	[M+H]+	Acyl carnitines	0.99	47.72	578082	282513	982071
Positive	2.406	336.073	methyl 2-amino-7-methyl-5-oxo-4-phenyl-4,5-dihydropyrano[4,3-b]pyran-3-carboxylate	[M+Na]+	Pyranones and derivatives	0.86	10.09	53830	62835.8	96851.8
Positive	2.409	268.103	Adenosine	[M+H]+	Purine nucleosides	0.98	15.66	Filtered	156051	64650
Positive	2.41	136.061	Adenine	[M+H]+	6-aminopurines	1.13	49.99	Filtered	836808	353905
Positive	2.411	275.109	Phloretin	[M+H]+	2'-Hydroxy-dihydrochalcones	0.91	13.68	Filtered	552653	470037
Positive	2.427	911.271	[(2R,3R,4R,5R,6R)-2-[[(2R,3R,4R)-3,4-dihydroxy-4-(hydroxymethyl)oxolan-2-yl]oxymethyl]-4-[(2S,3R,4R,5R,6S)-4,5-dihydroxy-6-methyl-3-[(2S,3R,4S,5S)-3,4,5-trihydroxyoxan-2-yl]oxyoxan-2-yl]oxy-6-[2-(3,4-dihydroxyphenyl)ethoxy]-5-hydroxyoxan-3-yl] (E)-3-(3,4-dihydroxyphenyl)prop-2-enoate	[M+Na]+	Oligosaccharides	0.78	13.13	60114.1	53814.5	Filtered
Positive	2.475	689.21	2-Acetylacteoside	[M+Na]+	Coumaric acids and derivatives	0.88	18.55	Filtered	287042	Filtered
Positive	2.584	113.029	Uracil	[M+H]+	Pyrimidones	0.93	16.25	212309	301747	157522
Positive	2.588	144.047	4-Methyl-5-thiazoleethanol	[M+H]+	4,5-disubstituted thiazoles	1.03	50.08	611902	986996	Filtered
Positive	2.593	297.101	OCP_297.1002_16.5	[M+H]+	Phenylpiperazines	0.94	21.84	169049	335181	427751
Positive	2.618	346.09	Triflumizole	[M+H]+	Trifluoromethylbenzenes	0.98	12.07	Filtered	36150.4	132373
Positive	2.672	120.109	D-beta-homoserine	[M+H]+	Beta amino acids and derivatives	0.86	11.28	Filtered	87709	109043
Positive	2.675	100.076	2-Piperidone; CE10; XUWHAWMETYGRKB-UHFFFAOYSA-N	[M+H]+	Piperidinones	0.95	11.82	297580	244996	146718
Positive	2.704	120.08	L-Phenylalanine	[M+H]+	Phenylalanine and derivatives	0.89	50.83	887749	437779	781665
Positive	2.704	103.054	(R)-4-aminoisoxazolidin-3-one	[M+H]+	Alpha amino acids and derivatives	0.95	10.37	273264	137743	218141
Positive	2.908	246.098	debromohymenialdisine	[M+H]+	Pyrroloazepines	0.92	10.89	Filtered	Filtered	73953.4
Positive	2.982	350.207	MMV690103	[M+H]+	Tetralins	0.88	12.83	Filtered	Filtered	194170
Positive	3.039	288.106	Rutaecarpine	[M+H]+	Beta carbolines	0.93	13.96	11495	Filtered	198277
Positive	3.199	232.154	Butyryl carnitine (isomer of 920)	[M+H]+	Acyl carnitines	0.96	19.76	Filtered	278976	Filtered
Positive	3.248	347.086	Raclopride	[M+H]+	Salicylamides	0.82	10.15	64514	22633.8	Filtered
Positive	3.349	188.07	4-hydroxy-4-(pyridin-2-yl)butan-2-one	[M+Na]+	Pyridines and derivatives	0.97	33.99	232685	Filtered	859773
Positive	3.357	146.06	Indole-3-carboxyaldehyde	[M+H]+	Indoles	1.01	15.64	118314	89941.1	341642
Positive	3.361	144.08	2-Naphthylamine	[M+H]+	Naphthalenes	1.02	20.7	71185.6	41830.5	299263
Positive	3.385	736.312	16:0 PS (1,2-dihexadecanoyl-sn-glycero-3-phospho-L-serine (sodium salt))	[M+H]+	Phosphatidylserines	0.78	21.49	27141.5	11515.5	Filtered
Positive	3.431	136.061	Adenine	[M+H]+	6-aminopurines	1.06	38.89	826323	742764	Filtered
Positive	3.431	298.096	5'-S-Methylthioadenosine	[M+H]+	5'-deoxy-5'-thionucleosides	0.97	20.04	298533	273059	61822.7
Positive	3.715	144.081	2-Naphthylamine	[M+H]+	Naphthalenes	0.97	14.79	Filtered	Filtered	36955
Positive	3.737	786.164	Flavin?adenine?dinucleotide	[M+H]+	Flavin nucleotides	0.94	14.79	120903	79263.6	50389.4
Positive	3.738	439.1	Daidzin	[M+Na]+	Isoflavonoid O-glycosides	0.99	12.5	126503	66155.6	65187.7
Positive	3.756	246.17	NCGC00380119-01!3-(5,6-dihydroxyheptyl)-4-methyl-2H-furan-5-one [IIN-based: Match]	[M+NH4]+	Fatty alcohols	0.71	17.4	40454.6	56669.2	196111
Positive	3.899	287.109	Salicin	[M+H]+	Phenolic glycosides	0.96	112.93	Filtered	2.12376e+06	Filtered
Positive	3.982	457.111	Naringenin-7-O-beta-D-glucoside	[M+Na]+	Flavonoid-7-O-glycosides	1	21.58	140725	105663	27363.2
Positive	4.068	213.073	2,3-dihydroxy-1-(4-hydroxy-3-methoxyphenyl)-propan-1-one	[M+H]+	Alkyl-phenylketones	0.93	24.7	824312	558032	19004.3
Positive	4.075	235.055	2-hydroxy-4-(4-hydroxyphenyl)butanoic acid	[M+H]+	1-hydroxy-2-unsubstituted benzenoids	0.97	29.04	1.03044e+06	676409	Filtered
Positive	4.075	447.121	13-alpha-(21)-Epoxyeurycomanone	[M+Na]+	Quassinoids	0.98	31.88	364142	267779	Filtered
Positive	4.075	435.094	Quercetin 3-O-alpha-L-Arabinopyranoside	[M+H]+	Flavonoid-3-O-glycosides	0.88	13.44	146404	82826.2	Filtered
Positive	4.08	659.187	(3R)-5-methyl-3-[(2S,3R,4S,5S,6R)-3,4,5-trihydroxy-6-(hydroxymethyl)oxan-2-yl]oxy-3-[[4-[(2S,3R,4S,5S,6R)-3,4,5-trihydroxy-6-(hydroxymethyl)oxan-2-yl]oxyphenyl]methoxycarbonyl]hexanoic acid	[M+H]+	Phenolic glycosides	0.79	11.95	120182	88942.9	Filtered
Positive	4.082	865.237	(7S,9E,11S,12R,13S,14S,15S,16R,17S,18S,19E,21Z)-26-[(4-bromophenyl)amino]-2,15,17-trihydroxy-11-methoxy-3,7,12,14,16,18,22-heptamethyl-6,23,27,29-tetraoxo-8,30-dioxa-24-azatetracyclo[23.3.1.1^{4,7}.0^{5,28}]triaconta-1,3,5(28),9,19,21,25-heptaen-13-yl...	[M+H]+	Macrolactams	0.85	30.04	116285	99798.1	Filtered
Positive	4.221	246.169	Pinacidil	[M+H]+	Pyridines and derivatives	0.83	81.8	599739	514430	Filtered
Positive	4.335	381.152	8-methoxy-1',3'-dimethyl-2-phenyl-1'H-spiro[chroman-3,5'-pyrimidine]-2',4',6'(3'H)-trione	[M+H]+	8-O-methylated flavonoids	0.92	11.47	32265.9	183082	156471
Positive	4.469	222.148	MEX_222.1488_17.1	[M+H]+	Phenol ethers	0.96	11.11	119876	85941.4	Filtered
Positive	4.627	444.175	Thiothixene	[M+H]+	Thioxanthenes	0.9	14.36	99683	16041.7	Filtered
Positive	4.773	444.175	Thiothixene	[M+H]+	Thioxanthenes	0.91	10.3	Filtered	70041.1	27383.4
Positive	4.796	361.147	Licochalcone A	[M+Na]+	Retrochalcones	0.9	18.05	13945.4	13905.6	Filtered
Positive	5.249	373.146	Perakine	[M+Na]+	Ajmaline-sarpagine alkaloids	0.92	53.09	2.27948e+06	Filtered	Filtered
Positive	5.252	374.15	Usaramine	[M+Na]+	Macrolides and analogues	1	16.66	335848	Filtered	Filtered
Positive	5.286	374.227	SH373-1	[M+H]+	Peptides	0.9	12.39	Filtered	12480	Filtered
Positive	5.45	373.146	Perakine	[M+Na]+	Ajmaline-sarpagine alkaloids	1.03	201.49	Filtered	3.07874e+06	Filtered
Positive	5.486	143.07	Ectoine	[M+H]+	Alpha amino acids and derivatives	0.75	10.84	Filtered	231759	Filtered
Positive	5.519	107.112	Benzaldehyde	[M+H]+	Benzoyl derivatives	0.8	13.01	98400.3	126416	30929.1
Positive	5.568	219.099	NCGC00385365-01_C11H16O3_2(4H)-Benzofuranone, 5,6,7,7a-tetrahydro-6-hydroxy-4,4,7a-trimethyl-, (6S,7aR)-	[M+Na]+	Benzofurans	0.76	225.72	1.22577e+06	2.1625e+06	3.83986e+06
Positive	5.571	415.207	NCGC00385669-01!(E)-3-(acetyloxymethyl)-5-(2-formyl-4-hydroxy-5,5,8a-trimethyl-1,4,4a,6,7,8-hexahydronaphthalen-1-yl)pent-2-enoic acid [IIN-based on: CCMSLIB00000845030]	[M+Na]+	Diterpenoids	0.82	36.32	170423	348196	776498
Positive	5.572	197.121	NCGC00385365-01_C11H16O3_2(4H)-Benzofuranone, 5,6,7,7a-tetrahydro-6-hydroxy-4,4,7a-trimethyl-, (6S,7aR)-	[M+H]+	Benzofurans	1.28	477.51	3.55425e+06	5.54068e+06	6.54995e+06
Positive	5.572	179.109	(4-methylcyclohex-3-ene-1,1-diyl)dimethanol	[M+Na]+	Primary alcohols	0.89	386.26	2.22e+06	3.81442e+06	5.33894e+06
Positive	5.574	161.095	D-Ala-D-ala	[M+H]+	Dipeptides	0.95	38.25	352322	624100	1.09976e+06
Positive	5.575	133.101	L-Ornithine	[M+H]+	L-alpha-amino acids	0.93	42.63	541867	953135	1.70195e+06
Positive	5.575	135.116	Carveol	[M+H-H2O]-	Menthane monoterpenoids	0.84	41.02	482218	853698	1.5389e+06
Positive	5.575	105.069	4-Aminobutanoate	[M+H]+	Gamma amino acids and derivatives	0.88	16.11	249313	409324	673266
Positive	5.575	151.111	thymol	[M+H]+	Aromatic monoterpenoids	0.91	16.4	117673	173388	310323
Positive	5.579	235.065	Pesticide3_Chlorotoluron_C10H13ClN2O_Urea, N'-(3-chloro-4-methylphenyl)-N,N-dimethyl-	[M+Na]+	N-phenylureas	0.92	19.71	12537.6	Filtered	54065.2
Positive	5.585	314.145	Moupinamide	[M+H]+	Hydroxycinnamic acids and derivatives	0.93	10.76	22436.2	65293.2	Filtered
Positive	5.588	393.226	NCGC00385669-01!(E)-3-(acetyloxymethyl)-5-(2-formyl-4-hydroxy-5,5,8a-trimethyl-1,4,4a,6,7,8-hexahydronaphthalen-1-yl)pent-2-enoic acid	[M+H]+	Diterpenoids	0.71	11.92	36584.9	95410.4	Filtered
Positive	5.588	412.199	Acetophenazine	[M+H]+	Phenothiazines	0.84	14.86	14532.8	53182.8	Filtered
Positive	5.644	285.13	3-Hexen-1-ol O-b-D-glucopyranoside	[M+Na]+	Fatty acyl glycosides of mono- and disaccharides	0.99	103.17	1.77744e+06	1.47416e+06	70020.9
Positive	5.762	299.17	6-Shogaol	[M+Na]+	Shogaols	0.83	14.48	359770	320661	Filtered
Positive	5.765	321.091	MMV688122	[M+H]+	Bipyrimidines and oligopyrimidines	0.82	53.33	778303	593478	Filtered
Positive	5.765	917.298	3-[(2S,3R,4S,5S,6R)-4,5-dihydroxy-3-[(2S,3R,4R,5R,6S)-3,4,5-trihydroxy-6-methyloxan-2-yl]oxy-6-[[(2S,3R,4R,5R,6S)-3,4,5-trihydroxy-6-methyloxan-2-yl]oxymethyl]oxan-2-yl]oxy-5-hydroxy-2-(4-hydroxyphenyl)-6-methoxy-7-[(2S,3R,4R,5R,6S)-3,4,5-trihydroxy-6-methyloxan-2-yl]oxychromen-4-one	[M+H]+	Flavonoid-7-O-glycosides	0.76	54.44	219097	194025	Filtered
Positive	5.766	591.195	NCGC00142553-05!5,7-dimethoxy-2-phenyl-2,3-dihydrochromen-4-one [IIN-based on: CCMSLIB00000848562]	[2M+Na]+	7-O-methylated flavonoids	0.9	13.89	189976	Filtered	Filtered
Positive	5.766	607.167	[(1S,3R,5R,6S,8S)-3-{[(2S,3R,4S,5S,6R)-6-[(benzoyloxy)methyl]-3,4,5-trihydroxyoxan-2-yl]oxy}-6-hydroxy-8-methyl-9,10-dioxatetracyclo[4.3.1.0?,?.0?,?]decan-2-yl]methyl benzoate	[M+Na]+	Terpene glycosides	0.8	13.22	111910	Filtered	Filtered
Positive	5.766	299.112	KUHLMANNIN	[M+H]+	Neoflavones	0.79	204.86	6.82279e+06	5.7755e+06	99271.2
Positive	5.766	87.0437	DIACETYL	[M+H]+	Alpha-diketones	0.8	47.27	1.06646e+06	741634	21920
Positive	5.767	577.208	4-((11aS)-1,3-dioxo-5-(p-tolyl)-11,11a-dihydro-1H-imidazo[1',5':1,6]pyrido[3,4-b]indol-2(3H,5H,6H)-yl)-N-phenethylbenzamide	[M+Na]+	Beta carbolines	0.73	12.52	139425	Filtered	Filtered
Positive	5.774	299.202	19-Norethindrone	[M+H]+	Estrogens and derivatives	1	15.06	401613	Filtered	Filtered
Positive	5.981	559.271	4-((3S,5S,10R,13R,14S,17S)-3-(((2R,4S,5S,6R)-4,5-dihydroxy-6-methyltetrahydro-2H-pyran-2-yl)oxy)-5,14-dihydroxy-10-(hydroxymethyl)-13-methylhexadecahydro-1H-cyclopenta[a]phenanthren-17-yl)furan-2(5H)-one	[M+Na]+	Cardenolide glycosides and derivatives	0.87	18.11	Filtered	201730	600378
Positive	6.474	459.183	NCGC00384865-01!5-hydroxy-7-[4-hydroxy-2-methoxy-3-(3-methylbut-2-enyl)phenyl]-2,2-dimethyl-7,8-dihydropyrano[3,2-g]chromen-6-one [IIN-based on: CCMSLIB00000846956]	[M+Na]+	3'-prenylated isoflavanones	0.85	27.52	Filtered	450425	Filtered
Positive	6.496	561.287	4-({5-[5-hydroxy-3-({[(2Z)-2-methylbut-2-enoyl]oxy}methyl)pentyl]-8a-(hydroxymethyl)-5,6-dimethyl-3,4,4a,5,6,7,8,8a-octahydronaphthalen-1-yl}methoxy)-4-oxobutanoic acid	[M+K]+	Colensane and clerodane diterpenoids	0.71	30.81	Filtered	447536	721520
Positive	6.618	522.27	Aconine	[M+Na]+	Aconitane-type diterpenoid alkaloids	0.92	12.53	Filtered	59320.2	14635
Positive	6.619	313.125	Norclozapine	[M+H]+	Dibenzodiazepines	0.95	21.68	Filtered	Filtered	25323
Positive	6.648	539.245	2-((6-((6,7-dimethoxy-3,4-dihydroisoquinolin-2(1H)-yl)methyl)-4-oxo-4H-pyran-3-yl)oxy)-N-(3,4-dimethoxyphenethyl)acetamide	[M+H]+	Tetrahydroisoquinolines	0.87	18.38	Filtered	Filtered	629853
Positive	6.674	475.157	5-O-methylvisammioside	[M+Na]+	Furanochromones	0.92	11.72	Filtered	194262	Filtered
Positive	6.675	459.182	NCGC00384865-01!5-hydroxy-7-[4-hydroxy-2-methoxy-3-(3-methylbut-2-enyl)phenyl]-2,2-dimethyl-7,8-dihydropyrano[3,2-g]chromen-6-one [IIN-based on: CCMSLIB00000846956]	[M+Na]+	3'-prenylated isoflavanones	1.13	175.64	Filtered	4.13865e+06	Filtered
Positive	6.784	323.182	gelsemine	[M+H]+	Gelsemium alkaloids	0.91	10.58	109803	101642	366288
Positive	6.934	539.245	2-((6-((6,7-dimethoxy-3,4-dihydroisoquinolin-2(1H)-yl)methyl)-4-oxo-4H-pyran-3-yl)oxy)-N-(3,4-dimethoxyphenethyl)acetamide	[M+H]+	Tetrahydroisoquinolines	1.02	12.62	Filtered	179087	809828
Positive	7.06	363.164	2-Ethylhexyl diphenyl phosphate	[M+H]+	Aryl phosphotriesters	0.79	21.94	498996	366315	Filtered
Positive	7.06	259.117	2-methoxy-5-methyl-3-(2-methylbut-3-en-2-yl)chromen-4-one	[M+H]+	2-methoxychromones	0.92	14.02	373484	264342	Filtered
Positive	7.06	407.128	Oxyresveratrol 3'-O-beta-D-glucopyranoside	[M+H]+	Stilbene glycosides	0.95	19.72	334120	274834	12044.8
Positive	7.062	791.267	(S)-9-(2-(((S)-6,7-dimethoxy-2-methyl-1,2,3,4-tetrahydroisoquinolin-1-yl)methyl)-4,5-dimethoxyphenoxy)-1,2,10-trimethoxy-6-methyl-5,6,6a,7-tetrahydro-4H-dibenzo[de,g]quinoline dihydrochloride	[M+Na]+	Aporphines	0.84	86.73	395994	362582	Filtered
Positive	7.062	769.286	2-((7-acetamido-1,2,3-trimethoxy-9-oxo-5,6,7,9-tetrahydrobenzo[a]heptalen-10-yl)amino)-N-(3-(3,4-dimethoxyphenethyl)-1H-1,2,4-triazol-5-yl)-4-(methylthio)butanamide	[M+Na]+	Methionine and derivatives	0.83	65.38	351362	248934	Filtered
Positive	7.062	385.147	2-(1-(benzo[d][1,3]dioxol-5-ylmethyl)-2-hydroxy-5-oxo-4,5-dihydro-1H-imidazol-4-yl)-N-((1-methyl-1H-pyrrol-2-yl)methyl)acetamide	[M+H]+	Hydantoins	1.09	293.14	5.54922e+06	4.48319e+06	99451.3
Positive	7.062	87.0438	DIACETYL	[M+H]+	Alpha-diketones	0.77	24.98	526796	379468	21307.6
Positive	7.064	155.07	terrein	[M+H]+	1,2-diols	0.79	11.22	358429	257313	Filtered
Positive	7.064	401.12	4'-Demethylpodophyllotoxin	[M+H]+	Podophyllotoxins	0.93	23.15	301107	239774	Filtered
Positive	7.064	380.191	Atalaphylline	[M+H]+	Acridones	0.91	11.56	188787	147905	Filtered
Positive	7.073	371.166	Thioridazine	[M+H]+	Phenothiazines	0.91	136.31	1.63293e+06	1.64395e+06	18934.9
Positive	7.25	237.148	NCGC00384966-01_C14H22O4_3-Hydroxy-1a,5-bis(hydroxymethyl)-5,6b-dimethyloctahydrocyclopropa[e]inden-2(1H)-one	[M-H2O+H]+	Cyclic alcohols and derivatives	0.89	23.22	124667	257228	Filtered
Positive	7.268	181.086	Propylparaben	[M+H]+	p-Hydroxybenzoic acid alkyl esters	0.92	12.13	Filtered	51204.9	64897.7
Positive	7.338	537.23	Telmisartan	[M+Na]+	Biphenyls and derivatives	0.94	10.02	Filtered	119187	372915
Positive	7.397	539.245	2-((6-((6,7-dimethoxy-3,4-dihydroisoquinolin-2(1H)-yl)methyl)-4-oxo-4H-pyran-3-yl)oxy)-N-(3,4-dimethoxyphenethyl)acetamide	[M+H]+	Tetrahydroisoquinolines	0.9	12.99	Filtered	186648	482851
Positive	7.52	545.22	10-deacetylbaccatin III	[M+H]+	Taxanes and derivatives	0.76	36.25	240545	463521	Filtered
Positive	7.55	594.339	Veratrosine	[M+Na]+	Fluorenes	0.97	12.31	Filtered	195751	142726
Positive	7.684	561.194	NCGC00347812-02_C26H34O12_beta-D-Glucopyranoside, 2-methoxy-4-[(1S,2S,3S)-1,2,3,4-tetrahydro-3,7-dihydroxy-2,3-bis(hydroxymethyl)-6-methoxy-1-naphthalenyl]phenyl	[M+Na]+	Lignan glycosides	0.89	13.53	Filtered	177115	Filtered
Positive	7.685	545.219	NCGC00347732-02!methyl 3-[3,4-dihydroxy-5-(3-methylbut-2-enyl)phenyl]-2-[[4-hydroxy-3-(3-methylbut-2-enyl)phenyl]methyl]-4-methoxy-5-oxofuran-2-carboxylate [IIN-based on: CCMSLIB00000845233]	[M+Na]+	Catechols	1.14	185.46	Filtered	3.16582e+06	Filtered
Positive	7.686	540.264	NCGC00347732-02!methyl 3-[3,4-dihydroxy-5-(3-methylbut-2-enyl)phenyl]-2-[[4-hydroxy-3-(3-methylbut-2-enyl)phenyl]methyl]-4-methoxy-5-oxofuran-2-carboxylate [IIN-based on: CCMSLIB00000845233]	[M+NH4]+	Catechols	0.91	20.35	Filtered	365646	Filtered
Positive	7.821	618.336	(3,4,5-trimethoxyphenyl)methanaminium (10S,13R,17S)-3,5,14-trihydroxy-13-methyl-17-(5-oxo-2,5-dihydrofuran-3-yl)hexadecahydro-1H-cyclopenta[a]phenanthrene-10-carboxylate	[M+H]+	Cardenolides and derivatives	0.88	13.15	Filtered	154305	94114.5
Positive	7.991	207.137	Ibuprofen	[M+H]+	Phenylpropanoic acids	1	13.21	199753	276647	286776
Positive	7.998	616.321	Hypaconitine	[M+H]+	Aconitane-type diterpenoid alkaloids	0.78	14.3	Filtered	64838.5	37697.5
Positive	8.019	327.14	Citrusin	[M+H]+	Phenolic glycosides	0.97	18.64	434395	Filtered	Filtered
Positive	8.045	864.433	N-[3-[5,17-bis[3-[acetyl(hydroxy)amino]propyl]-14-benzyl-8-(hydroxymethyl)-11-(2-methylpropyl)-3,6,9,12,15,18-hexaoxo-1,4,7,10,13,16-hexazacyclooctadec-2-yl]propyl]-N-hydroxyacetamide	[M+H]+	Cyclic peptides	0.73	13.17	62378.4	Filtered	162570
Positive	8.048	567.277	2-((11aS)-5-(4-fluorophenyl)-1,3-dioxo-11,11a-dihydro-1H-imidazo[1',5':1,6]pyrido[3,4-b]indol-2(3H,5H,6H)-yl)-N-(6-methylheptan-2-yl)benzamide	[M+H]+	Beta carbolines	0.91	10.26	42055	91100.2	197708
Positive	8.096	351.213	andrographolide	[M+H]+	Gamma butyrolactones	0.93	15.63	142381	270041	1.08612e+06
Positive	8.157	471.262	Ingenol-5,20-acetonide-3-O-angelate	[M+H]+	Fatty acid esters	0.73	30.22	240366	199238	Filtered
Positive	8.165	487.156	4-(3,4-dihydroxyphenyl)-7-hydroxy-5-[(2S,3R,4S,5S,6R)-3,4,5-trihydroxy-6-(hydroxymethyl)oxan-2-yl]oxychromen-2-one	[M+H]+	Coumarin glycosides	0.73	27.3	344491	286791	Filtered
Positive	8.165	363.164	2-Ethylhexyl diphenyl phosphate	[M+H]+	Aryl phosphotriesters	0.82	15.24	303193	251557	Filtered
Positive	8.165	345.154	Mitoridine	[M+Na]+	Ajmaline-sarpagine alkaloids	0.91	13.12	238568	194334	Filtered
Positive	8.165	323.22	8-Gingerol	[M+H]+	Gingerols	1	14.13	83698.9	71388.9	412801
Positive	8.165	471.186	5-[2-(6-hydroxy-4,7-dimethoxy-benzofuran-5-yl)-2-oxo-ethyl]-4-methoxy-6,6-dimethyl-5,6,7,8-tetrahydro-[1,3]dioxolo[4,5-g]isoquinolin-6-ium	[M+H]+	Tetrahydroisoquinolines	1.14	316.7	4.78658e+06	4.31597e+06	71321
Positive	8.165	466.227	NCGC00380726-01_C25H33NO6_(2'R,6'S,8a'S)-4,7'-Dihydroxy-2',5',5',8a'-tetramethyl-6-oxo-3,3',4',4a',5',6,6',7,7',8,8',8a'-dodecahydro-2'H-spiro[furo[2,3-e]isoindole-2,1'-naphthalen]-6'-yl acetate	[M+Na]+	Isoindoles	0.73	94.83	1.29843e+06	1.05033e+06	14713.1
Positive	8.165	449.2	[5-ethenyl-3-hydroxy-4-(3-hydroxyprop-1-en-2-yl)-2-(3-methoxy-3-oxoprop-1-en-2-yl)-5-methylcyclohexyl] 3,4-dihydroxy-2-methylidenebutanoate	[M+H]+	Elemane sesquiterpenoids	0.77	72.5	1.12002e+06	911803	13739
Positive	8.166	493.165	5-[2-(6-hydroxy-4,7-dimethoxy-benzofuran-5-yl)-2-oxo-ethyl]-4-methoxy-6,6-dimethyl-5,6,7,8-tetrahydro-[1,3]dioxolo[4,5-g]isoquinolin-6-ium	[M+Na]+	Tetrahydroisoquinolines	0.91	33.38	349566	333410	10128.3
Positive	8.229	417.211	Spironolactone	[M+H]+	Spironolactones and derivatives	0.91	13.36	191172	191476	Filtered
Positive	8.229	452.249	PHYSOSTIGMINE SALICYLATE	[M+H]+	Pyrroloindoles	0.94	12.48	139715	127903	Filtered
Positive	8.239	457.203	6-[(3E,6E)-2,5-dihydroxy-4,6-dimethyl-7-(1,2,4-trimethyl-3,6-dioxabicyclo[3.1.0]hexan-4-yl)hepta-3,6-dien-2-yl]-4-methoxy-3,5-dimethylpyran-2-one	[M+H]+	Pyranones and derivatives	0.71	130.09	1.83082e+06	1.94836e+06	Filtered
Positive	8.314	688.321	3-Acetylaconitine	[M+H]+	Aconitane-type diterpenoid alkaloids	0.86	25.72	Filtered	137178	825710
Positive	8.394	321.205	3-HYDROXY-4-(SUCCIN-2-YL)-CARYOLANE delta-LACTONE	[M+H]+	Delta valerolactones	0.85	10.42	Filtered	57152.3	171964
Positive	8.401	524.253	[(2S,3R,4S,5S,6R)-3,4,5-trihydroxy-6-(hydroxymethyl)oxan-2-yl] (2S,4aS,6aR,10aS,10bS)-2-(furan-3-yl)-6a,10b-dimethyl-4-oxo-1,2,4a,5,6,9,10,10a-octahydrobenzo[f]isochromene-7-carboxylate	[M+NH4]+	Diterpene glycosides	0.89	27.46	Filtered	109277	437164
Positive	8.454	544.281	PharmaGSID_48511	[M+H]+	Pyrimidodiazepines	0.97	13.99	Filtered	124235	251965
Positive	8.502	271.17	Matrine	[M+Na]+	Matrine alkaloids	0.92	10.9	Filtered	35510.5	Filtered
Positive	8.511	417.21	Spironolactone	[M+H]+	Spironolactones and derivatives	1	11.39	Filtered	Filtered	32881.7
Positive	8.542	353.229	(Z)-5,8,11-trihydroxyoctadec-9-enoic acid	[M+Na]+	Long-chain fatty acids	0.92	18.7	292554	242338	424035
Positive	8.559	626.301	14-Benzoylaconine	[M+Na]+	Aconitane-type diterpenoid alkaloids	0.88	23.35	Filtered	328088	Filtered
Positive	8.568	631.255	reserpine	[M+Na]+	Yohimbine alkaloids	1.24	142.74	Filtered	2.1647e+06	Filtered
Positive	8.586	181.122	Acetylsalicylic acid	[M+H]+	Acylsalicylic acids	0.91	55.05	1.53532e+06	1.3447e+06	Filtered
Positive	8.587	203.104	9-methanesulfinylnonanoic acid	[M-H2O+H]+	Medium-chain fatty acids	0.8	20.59	298242	261828	Filtered
Positive	8.604	760.422	16-{[(2R,3R,4S,5S,6R)-4,5-dihydroxy-6-(hydroxymethyl)-3-{[(2S,3R,4R,5R,6S)-3,4,5-trihydroxy-6-methyloxan-2-yl]oxy}oxan-2-yl]oxy}-5',7,9,13-tetramethyl-5-oxaspiro[pentacyclo[10.8.0.0?,?.0?,?.0??,??]icosane-6,2'-piperidine]-3-one	[M+Na]+	Steroidal saponins	0.81	27.03	268586	106785	Filtered
Positive	8.631	321.205	3-HYDROXY-4-(SUCCIN-2-YL)-CARYOLANE delta-LACTONE	[M+H]+	Delta valerolactones	0.83	12.46	23200	53481.7	181303
Positive	8.664	832.443	Pimecrolimus	[M+Na]+	Macrolide lactams	0.74	17.64	91636.5	67735.3	Filtered
Positive	8.67	598.311	NCGC00380641-01!5-[[4-[5-[[4-[5-[acetyl(hydroxy)amino]pentylamino]-4-oxobutanoyl]-hydroxyamino]pentylamino]-4-oxobutanoyl]-hydroxyamino]pentanoic acid	[M+Na]+	N-acyl amines	0.8	14.76	Filtered	152435	75324.9
Positive	8.701	375.213	(E)-10a-(2-(allyloxy)styryl)-10,10-dimethyl-3,4,10,10a-tetrahydropyrimido[1,2-a]indol-2-ol	[M+H]+	Indoles and derivatives	0.93	11.8	572284	771401	522947
Positive	8.711	451.265	NCGC00347750-02!(E,2S,3R,4R,5S)-4-acetyloxy-2-amino-3,5,14-trihydroxyicos-6-enoic acid [IIN-based on: CCMSLIB00000847931]	[2M+Ca]2+	Long-chain fatty acids	0.74	30.04	Filtered	472305	Filtered
Positive	8.752	761.406	Polyphyllin VI	[M+Na]+	Steroidal saponins	0.92	19.24	Filtered	151050	Filtered
Positive	8.753	819.411	NCGC00384587-01_C41H64O15_1-O-[(3beta,5xi,9xi,16alpha)-16,23-Dihydroxy-23,28-dioxo-3-(beta-D-xylopyranosyloxy)olean-12-en-28-yl]-beta-D-glucopyranose	[M+Na]+	Triterpene saponins	0.89	18.5	Filtered	55166	Filtered
Positive	8.793	596.296	Benzoylhypaconine	[M+Na]+	Aconitane-type diterpenoid alkaloids	0.75	13.85	280494	176959	Filtered
Positive	8.816	485.198	(1R,4R,7S,11E,15S,19R,20R,21S,22S,24R)-7,20,21,22,24-pentahydroxy-11,15-dimethyl-3,5,9,18,23-pentaoxatricyclo[17.3.1.1?,?]tetracos-11-en-10-one	[M+Na]+	Disaccharides	0.91	18.59	Filtered	253546	18675.7
Positive	8.845	574.313	Benzoylhypaconine	[M+H]+	Aconitane-type diterpenoid alkaloids	0.75	14.08	Filtered	194372	Filtered
Positive	8.872	351.213	Alterperylenol	[M+H]+	Perylenequinones	0.94	11.48	121732	152537	238046
Positive	8.873	321.205	3-HYDROXY-4-(SUCCIN-2-YL)-CARYOLANE delta-LACTONE	[M+H]+	Delta valerolactones	0.86	12.93	31163.4	62148.8	233112
Positive	8.898	379.244	Lagochilin	[M+Na]+	Diterpenoids	0.93	13.91	282251	166206	53825.4
Positive	8.933	471.22	atractyloside A	[M+Na]+	Terpene glycosides	0.96	12.18	89712.6	Filtered	Filtered
Positive	8.937	803.416	4-((3S,5R,8R,9S,10S,12R,13S,14S,17R)-3-(((2R,4S,5S,6R)-5-(((2S,4S,5S,6R)-5-(((2S,4S,5S,6R)-4,5-dihydroxy-6-methyltetrahydro-2H-pyran-2-yl)oxy)-4-hydroxy-6-methyltetrahydro-2H-pyran-2-yl)oxy)-4-hydroxy-6-methyltetrahydro-2H-pyran-2-yl)oxy)-12,14-dihydroxy-10,13-dimethylhexadecahydro-1H-cyclopenta[a]phenanthren-17-yl)furan-2(5H)-one	[M+Na]+	Cardenolide glycosides and derivatives	0.95	10.89	46758.6	48174.1	13295.7
Positive	8.951	291.195	Octinoxate	[M+H]+	Cinnamic acid esters	0.85	13.19	132033	192233	190253
Positive	9.016	377.229	5-[5-hydroxy-3-(hydroxymethyl)pentyl]-8a-(hydroxymethyl)-5,6-dimethyl-3,4,4a,6,7,8-hexahydronaphthalene-1-carboxylic acid	[M+Na]+	Colensane and clerodane diterpenoids	0.87	16.79	132513	239671	465304
Positive	9.032	367.135	6-(4-(2,3-dihydrobenzo[b][1,4]dioxin-6-yl)-3-methyl-1H-pyrazol-5-yl)-2,3-dihydrobenzo[b][1,4]dioxin-5-ol	[M+H]+	Benzo-1,4-dioxanes	1.09	126.73	1.8568e+06	1.68289e+06	Filtered
Positive	9.033	383.11	2-(3,4-dihydroxyphenyl)-5-hydroxy-10-isopropyl-9,10-dihydropyrano[2,3-f]chromene-4,8-dione	[M+H]+	Pyranoflavonoids	0.96	17.35	122604	Filtered	Filtered
Positive	9.042	345.153	Mitoridine	[M+Na]+	Ajmaline-sarpagine alkaloids	0.93	22.84	415118	366679	12735.7
Positive	9.06	158.154	N-Tigloylglycine	[M+H]+	N-acyl-alpha amino acids	0.83	14.99	110488	108545	113626
Positive	9.079	1113.43	(3?,9?,16?)-20-Hydroxy-16,23:16,30-diepoxydammar-24-en-3-yl 6-deoxy-?-L-mannopyranosyl-(1->2)-[?-D-glucopyranosyl-(1->6)-?-D-glucopyranosyl-(1->3)]-?-L-arabinopyranoside	[M+H]+	Triterpenoids	0.7	13.75	47856.7	Filtered	Filtered
Positive	9.084	573.193	Tracheloside	[M+Na]+	Lignan glycosides	0.94	37.81	318448	266214	Filtered
Positive	9.088	552.263	NCGC00381147-01_C29H39NO8_2-{(4S,5S,5aS,9aS)-4-Methoxy-6,6,9a-trimethyl-5-[(2E,4E,6E)-2,4,6-octatrienoyloxy]-1-oxo-1,3,4,5,5a,6,7,8,9,9a-decahydro-2H-benzo[e]isoindol-2-yl}pentanedioic acid	[M+Na]+	Glutamic acid and derivatives	0.71	265.86	2.34906e+06	1.92066e+06	20755.2
Positive	9.09	449.201	[5-ethenyl-3-hydroxy-4-(3-hydroxyprop-1-en-2-yl)-2-(3-methoxy-3-oxoprop-1-en-2-yl)-5-methylcyclohexyl] 3,4-dihydroxy-2-methylidenebutanoate	[M+H]+	Elemane sesquiterpenoids	0.83	10.75	144320	122238	Filtered
Positive	9.09	557.222	(1R,5S)-3-(3-(5,9-dimethyl-7-oxo-3-phenyl-7H-furo[3,2-g]chromen-6-yl)propanoyl)-3,4,5,6-tetrahydro-1H-1,5-methanopyrido[1,2-a][1,5]diazocin-8(2H)-one	[M+Na]+	Phenylbenzofurans	1.2	221.46	4.12692e+06	3.73547e+06	43640.3
Positive	9.114	301.14	angoletin	[M+H]+	2'-Hydroxy-dihydrochalcones	0.79	13.54	Filtered	Filtered	94243.8
Positive	9.13	451.266	NCGC00347750-02!(E,2S,3R,4R,5S)-4-acetyloxy-2-amino-3,5,14-trihydroxyicos-6-enoic acid [IIN-based on: CCMSLIB00000847931]	[2M+Ca]2+	Long-chain fatty acids	0.78	12.06	228912	174609	42628.1
Positive	9.136	689.333	[(2S,3R,4S,5S,6R)-3,4,5-trihydroxy-6-(hydroxymethyl)oxan-2-yl] (1R,2R,4aS,6aS,6bR,10R,11R,12aR)-1,10,11-trihydroxy-1,2,6a,6b,9,9,12a-heptamethyl-2,3,4,5,6,6a,7,8,8a,10,11,12,13,14b-tetradecahydropicene-4a-carboxylate	[M+H]+	Triterpene saponins	0.73	56.22	Filtered	356252	786419
Positive	9.142	576.328	Ergocryptinine	[M+H]+	Lysergamides	0.8	18.3	Filtered	147729	149066
Positive	9.142	705.328	2-((7-acetamido-1,2,3-trimethoxy-9-oxo-5,6,7,9-tetrahydrobenzo[a]heptalen-10-yl)amino)-N-(3-(5-isopropyl-1H-1,2,4-triazol-3-yl)phenyl)-4-methylpentanamide	[M+Na]+	Leucine and derivatives	0.78	11.38	Filtered	27095	93544.1
Positive	9.207	543.239	NCGC00384905-01_C24H40O12_(2R,3E)-4-[(1S,6R)-1-Hydroxy-2,2,6-trimethyl-4-oxocyclohexyl]-3-buten-2-yl 6-O-beta-D-xylopyranosyl-beta-D-glucopyranoside	[M+Na]+	Fatty acyl glycosides of mono- and disaccharides	1.25	109.28	1.33025e+06	1.62811e+06	Filtered
Positive	9.209	319.226	isosteviol	[M+H]+	Diterpenoids	0.95	13.99	Filtered	117440	33709.4
Positive	9.212	503.247	NCGC00381101-01_C22H40O11_(3E)-7-Hydroxy-3,7-dimethyl-3-octen-1-yl 6-O-(6-deoxy-alpha-L-mannopyranosyl)-beta-D-glucopyranoside	[M+Na]+	Fatty acyl glycosides of mono- and disaccharides	0.89	25.67	201637	214107	Filtered
Positive	9.22	377.229	5-[5-hydroxy-3-(hydroxymethyl)pentyl]-8a-(hydroxymethyl)-5,6-dimethyl-3,4,4a,6,7,8-hexahydronaphthalene-1-carboxylic acid	[M+Na]+	Colensane and clerodane diterpenoids	0.83	14.64	Filtered	399415	132048
Positive	9.28	413.177	NCGC00380747-01!7-hydroxy-3-[4-hydroxy-3-(3-methylbut-2-enyl)phenyl]-8-(3-methylbut-2-enyl)chromen-4-one [IIN-based on: CCMSLIB00000848794]	[M+Na]+	Isoflavones	0.89	37.05	430220	Filtered	Filtered
Positive	9.318	375.214	(E)-10a-(2-(allyloxy)styryl)-10,10-dimethyl-3,4,10,10a-tetrahydropyrimido[1,2-a]indol-2-ol	[M+H]+	Indoles and derivatives	0.92	14.77	265092	322621	245030
Positive	9.335	717.292	(2R)-2-(2-((S)-2-(3-(4-fluorophenyl)-7-hydroxy-4-oxo-4H-chromene-2-carboxamido)-3-phenylpropanamido)-4-methylpentanamido)-5-guanidinopentanoic acid	[M+H]+	Oligopeptides	1.19	120.15	Filtered	1.36218e+06	Filtered
Positive	9.337	351.252	10-Gingerol	[M+H]+	Gingerols	0.9	12.54	61785.6	109715	313183
Positive	9.376	527.209	NCGC00380661-01_C23H36O12_	[M+Na]+	Saccharolipids	0.85	11.3	Filtered	69395.6	Filtered
Positive	9.402	574.313	Benzoylhypaconine	[M+H]+	Aconitane-type diterpenoid alkaloids	0.77	20.42	591355	Filtered	40124.1
Positive	9.445	842.451	(2S,3S,4S,5R,6R)-6-[[(2S,3R,4R,6aR,6bS,8aS,12aS,14bR)-4-formyl-2-hydroxy-4,6a,6b,11,11,14b-hexamethyl-8a-[(2S,3R,4S,5S,6R)-3,4,5-trihydroxy-6-(hydroxymethyl)oxan-2-yl]oxycarbonyl-1,2,3,4a,5,6,7,8,9,10,12,12a,14,14a-tetradecahydropicen-3-yl]oxy]-3,4,5-trihydroxyoxane-2-carboxylic acid	[M+NH4]+	Triterpene saponins	0.79	12.99	10907.9	Filtered	63991.4
Positive	9.485	291.194	Octinoxate	[M+H]+	Cinnamic acid esters	0.94	36.92	Filtered	455641	1.14153e+06
Positive	9.489	543.256	7-Deacetoxy-7-Oxokhivorin	[M+H]+	Naphthopyrans	0.73	14.42	Filtered	132150	112477
Positive	9.49	331.187	Carnosol	[M+H]+	Diterpene lactones	0.96	12.19	Filtered	238952	583038
Positive	9.505	527.281	NCGC00384828-01!	[M+NH4]+	Steroids and steroid derivatives	0.96	289.83	Filtered	2.33471e+06	2.80974e+06
Positive	9.553	485.199	(1R,4R,7S,11E,15S,19R,20R,21S,22S,24R)-7,20,21,22,24-pentahydroxy-11,15-dimethyl-3,5,9,18,23-pentaoxatricyclo[17.3.1.1?,?]tetracos-11-en-10-one	[M+Na]+	Disaccharides	0.91	11.7	Filtered	105907	Filtered
Positive	9.564	401.229	NCGC00385462-01_C22H34O5_1-Naphthalenepentanoic acid, 4-(acetyloxy)-3,4,4a,5,6,7,8,8a-octahydro-beta,2,5,5,8a-pentamethyl-3-oxo-, (4S,8aS)-	[M+Na]+	Diterpenoids	0.95	10.23	117276	188156	130422
Positive	9.569	379.244	Lagochilin	[M+Na]+	Diterpenoids	0.94	38.27	Filtered	499279	207696
Positive	9.588	377.229	5-[5-hydroxy-3-(hydroxymethyl)pentyl]-8a-(hydroxymethyl)-5,6-dimethyl-3,4,4a,6,7,8-hexahydronaphthalene-1-carboxylic acid	[M+Na]+	Colensane and clerodane diterpenoids	0.85	16.77	Filtered	418544	201427
Positive	9.666	571.235	4-((11aS)-1,3-dioxo-5-(p-tolyl)-11,11a-dihydro-1H-imidazo[1',5':1,6]pyrido[3,4-b]indol-2(3H,5H,6H)-yl)-N-(4-methoxybenzyl)benzamide	[M+H]+	N-benzylbenzamides	0.91	21.8	Filtered	211725	Filtered
Positive	9.691	271.274	Genistein	[M+H]+	Isoflavones	0.81	12.28	Filtered	68062.5	10733.1
Positive	9.698	357.202	Lathyrol	[M+Na]+	Diterpenoids	0.95	22.23	149327	314867	257971
Positive	9.701	299.2	Norethindrone	[M+H]+	Estrogens and derivatives	0.9	10.11	Filtered	257090	206030
Positive	9.715	842.451	(2S,3S,4S,5R,6R)-6-[[(2S,3R,4R,6aR,6bS,8aS,12aS,14bR)-4-formyl-2-hydroxy-4,6a,6b,11,11,14b-hexamethyl-8a-[(2S,3R,4S,5S,6R)-3,4,5-trihydroxy-6-(hydroxymethyl)oxan-2-yl]oxycarbonyl-1,2,3,4a,5,6,7,8,9,10,12,12a,14,14a-tetradecahydropicen-3-yl]oxy]-3,4,5-trihydroxyoxane-2-carboxylic acid	[M+NH4]+	Triterpene saponins	0.79	12.37	Filtered	Filtered	36436.3
Positive	9.719	309.204	albocycline	[M+H]+	Macrolides and analogues	0.71	14.08	71956.7	46690.7	85236.3
Positive	9.742	513.194	(3S,4R,4aS)-3-[(2S,3R,4S,5S,6R)-6-[[(2R,3R,4R)-3,4-dihydroxy-4-(hydroxymethyl)oxolan-2-yl]oxymethyl]-3,4,5-trihydroxyoxan-2-yl]oxy-4-ethenyl-4,4a,5,6-tetrahydro-3H-pyrano[3,4-c]pyran-8-one	[M+H]+	O-glycosyl compounds	0.88	11.27	49545.7	Filtered	Filtered
Positive	9.754	527.281	NCGC00384828-01!	[M+NH4]+	Steroids and steroid derivatives	0.95	157.67	Filtered	663203	1.45171e+06
Positive	9.786	381.26	MMV024829	[M+H]+	Benzamides	0.8	28.66	284729	332067	70909.5
Positive	9.788	323.257	NCGC00169469-03_C20H34O3_1-Naphthalenecarboxylic acid, decahydro-5-(5-hydroxy-3-methylpentyl)-1,4a-dimethyl-6-methylene-, (1R,4aS,5R,8aS)-	[M+H]+	Diterpenoids	0.84	11.19	88267.6	105062	40406.8
Positive	9.795	335.182	8,9-epoxy-3-isobutyryloxy-10-(2-methylbutanoyl)thymol	[M+H]+	Phenol esters	0.94	10.43	Filtered	110709	138767
Positive	9.799	669.307	Garcinolic Acid	[M+Na]+	Pyranoxanthones	0.72	48.95	Filtered	67844.8	Filtered
Positive	9.811	403.245	Gamabufotalin	[M+H]+	Bufanolides and derivatives	0.93	11.35	41424.8	Filtered	19813.9
Positive	9.824	731.31	11-(3,5-disulfooxyphenyl)undecan-4-yl 3,5-dihydroxy-2-undecylbenzoate	[M+H]+	m-Hydroxybenzoic acid esters	0.98	10.82	Filtered	32158.9	Filtered
Positive	9.868	330.263	Putative (3-hydroxyhexadecanoyl)glycine (aka Commendamide)	[M+H]+	N-acyl-alpha amino acids	0.73	20.93	Filtered	49071.8	Filtered
Positive	9.877	717.365	Subsessiline	[M+H]+	Aspidospermatan-type alkaloids	1.02	40.47	Filtered	130757	312912
Positive	9.879	621.274	(E)-6-((7-acetamido-1,2,3-trimethoxy-9-oxo-5,6,7,9-tetrahydrobenzo[a]heptalen-10-yl)amino)-N-(3,4,5,6-tetrahydro-2H-cyclopenta[d]thiazol-2-ylidene)hexanamide	[M+H]+	Tropones	0.9	19.79	327447	257662	Filtered
Positive	9.879	643.259	(E)-6-((7-acetamido-1,2,3-trimethoxy-9-oxo-5,6,7,9-tetrahydrobenzo[a]heptalen-10-yl)amino)-N-(3,4,5,6-tetrahydro-2H-cyclopenta[d]thiazol-2-ylidene)hexanamide	[M+Na]+	Tropones	1.32	405.7	3.53624e+06	3.00337e+06	22171.9
Positive	9.879	638.3	Hypaconitine	[M+Na]+	Aconitane-type diterpenoid alkaloids	0.85	198.77	2.06332e+06	1.66171e+06	15893.5
Positive	9.886	644.312	NCGC00381230-01_C34H42O11_7,11-Methano-2H-cycloocta[3,4]benzo[1,2-c]pyran-8-acetic acid, alpha-(acetyloxy)-4-(3-furanyl)-1,4,4a,5,6,6a,7,8,9,10,11,12-dodecahydro-11-hydroxy-4a,7,9,9-tetramethyl-10-[[(2E)-2-methyl-1-oxo-2-buten-1-yl]oxy]-2,13-dioxo-, methyl ester	[M+NH4]+	Limonoids	1	13.83	48263.7	71852.6	Filtered
Positive	9.917	361.198	Pesticide4_Piperonyl butoxide_C19H30O5_Butacide	[M+Na]+	Benzodioxoles	0.96	12.38	Filtered	59054	55373.3
Positive	9.939	488.275	glycoursodeoxycholic acid	[M+K]+	Glycinated bile acids and derivatives	0.78	10.81	Filtered	Filtered	37790.7
Positive	10.007	553.296	Kukoamine A	[M+Na]+	Catechols	1.01	50.69	148238	420296	1.32805e+06
Positive	10.013	828.47	KITASAMYCIN	[M+H]+	Aminoglycosides	0.8	16.54	34427.1	14249.6	181624
Positive	10.015	578.344	destruxin A	[M+H]+	Cyclic depsipeptides	0.71	21.65	Filtered	25029.7	Filtered
Positive	10.017	819.306	13_-hydroxyterracinolide B	[M+Na]+	Delta valerolactones	1	14.86	Filtered	67254.6	Filtered
Positive	10.019	453.172	5-O-methylvisammioside	[M+H]+	Furanochromones	0.96	13.55	Filtered	202721	Filtered
Positive	10.044	629.276	2-((7-acetamido-1,2,3-trimethoxy-9-oxo-5,6,7,9-tetrahydrobenzo[a]heptalen-10-yl)amino)-N-(4-(5-(methoxymethyl)-1H-1,2,4-triazol-3-yl)phenyl)acetamide	[M+H]+	Alpha amino acid amides	1.01	161.97	1.08165e+06	1.22641e+06	Filtered
Positive	10.05	231.173	Isoleucylvaline	[M+H]+	Dipeptides	0.86	19.02	31964.6	77977.5	441016
Positive	10.05	664.351	Garcinolic Acid	[M+NH4]+	Pyranoxanthones	0.72	46.58	Filtered	50160.2	405716
Positive	10.052	717.365	Subsessiline	[M+H]+	Aspidospermatan-type alkaloids	0.93	19.81	102102	154114	135105
Positive	10.053	669.308	Garcinolic Acid	[M+Na]+	Pyranoxanthones	0.94	318.24	16397.7	320124	2.06769e+06
Positive	10.053	685.282	Yadanzioside A	[M+H]+	Quassinoids	0.75	12.46	Filtered	17974.8	75554.9
Positive	10.055	323.22	8-Gingerol	[M+H]+	Gingerols	0.92	39.35	Filtered	149618	938764
Positive	10.055	351.252	10-Gingerol	[M+H]+	Gingerols	0.96	11.36	66879.1	113057	291433
Positive	10.058	675.267	(2R,3R,4S,5R,7S,8R,9S,13R,15R)-3,5,7,9,14,15-Hexaacetoxy-8-hydroxy-14-oxojatropha-6(17),11E-diene / jatrophane ester isolated from Euphorbia amygdaloides ssp semiperfoliata	[M+Na]+	Jatrophane and cyclojatrophane diterpenoids	0.97	10.91	Filtered	Filtered	79906.7
Positive	10.07	319.226	NCGC00384809-01!5-[5-hydroxy-3-(hydroxymethyl)pentyl]-8a-(hydroxymethyl)-5,6-dimethyl-3,4,4a,6,7,8-hexahydronaphthalene-1-carboxylic acid [IIN-based on: CCMSLIB00000847958]	[M-2H2O+H]+	Colensane and clerodane diterpenoids	0.94	27.99	Filtered	190151	80946.5
Positive	10.076	580.359	NCGC00381110-01!13-hydroxy-6-(1-hydroxyethyl)-3-(hydroxymethyl)-12,14-dimethyl-15-nonyl-9-propan-2-yl-1-oxa-4,7,10-triazacyclopentadecane-2,5,8,11-tetrone [IIN-based on: CCMSLIB00000846388]	[M+Na]+	Cyclic depsipeptides	0.76	10.01	Filtered	80108.5	23740.7
Positive	10.105	474.26	Di-dihydrocaffeoyl spermidine	[M+H]+	Catechols	0.7	12.7	Filtered	14042.4	Filtered
Positive	10.135	272.257	Myristoyl Ethanolamide	[M+H]+	N-acylethanolamines	0.91	27.7	137366	139080	139844
Positive	10.164	440.276	1-Lauroyl-2-hydroxy-sn-glycero-3-phosphocholine	[M+H]+	1-acyl-sn-glycero-3-phosphocholines	1.04	31.36	Filtered	108702	Filtered
Positive	10.165	510.258	[3,4,5-trihydroxy-6-[[3,4,5-trihydroxy-6-(hydroxymethyl)oxan-2-yl]oxymethyl]oxan-2-yl] 2,6,6-trimethylcyclohexene-1-carboxylate	[M+NH4]+	O-glycosyl compounds	0.7	17.34	Filtered	Filtered	84242.9
Positive	10.172	488.275	glycoursodeoxycholic acid	[M+K]+	Glycinated bile acids and derivatives	0.76	23.61	Filtered	16305.4	Filtered
Positive	10.175	167.106	Cyromazine	[M+H]+	N-aliphatic s-triazines	0.95	10.19	63902.9	115979	128842
Positive	10.181	255.174	aloperine	[M+Na]+	Aloperine and related alkaloids	0.87	12.39	58327.6	101837	121239
Positive	10.185	173.132	rac-Glycerol 3-phosphoate disodium salt hexahydrate	[M+H]+	Glycerophosphates	0.98	10.03	41517.6	73429.3	80954.6
Positive	10.187	542.322	NCGC00386071-01![3-methyl-1-[3-methyl-1-oxo-1-(2,3,4,5,6-pentahydroxyhexoxy)pentan-2-yl]oxy-1-oxopentan-2-yl] 2-hydroxy-3-methylpentanoate [IIN-based on: CCMSLIB00000846977]	[M+NH4]+	Depsipeptides	0.7	61.16	Filtered	494471	607589
Positive	10.196	671.323	(S)-2-((S)-2-(((S)-7-acetamido-1,2,3-trimethoxy-9-oxo-5,6,7,9-tetrahydrobenzo[a]heptalen-10-yl)amino)-3-methylbutanamido)-3-(1H-indol-3-yl)propanoic acid	[M+H]+	Dipeptides	1.03	252.88	Filtered	479254	2.0799e+06
Positive	10.199	307.226	NCGC00381375-01!(6E)-heptadeca-6,16-diene-1,2,4-triol [IIN-based on: CCMSLIB00000846358]	[M+Na]+	Long-chain fatty alcohols	0.93	15.1	Filtered	42508.6	180933
Positive	10.226	760.422	16-{[(2R,3R,4S,5S,6R)-4,5-dihydroxy-6-(hydroxymethyl)-3-{[(2S,3R,4R,5R,6S)-3,4,5-trihydroxy-6-methyloxan-2-yl]oxy}oxan-2-yl]oxy}-5',7,9,13-tetramethyl-5-oxaspiro[pentacyclo[10.8.0.0?,?.0?,?.0??,??]icosane-6,2'-piperidine]-3-one	[M+Na]+	Steroidal saponins	0.84	50.88	72607.5	42152.7	Filtered
Positive	10.228	341.135	8-Prenylnaringenin	[M+H]+	8-prenylated flavanones	0.94	13.01	255317	63505.9	Filtered
Positive	10.268	494.259	Imatinib	[M+H]+	Benzanilides	0.79	34.21	254096	Filtered	Filtered
Positive	10.268	477.232	Loperamide	[M+H]+	Diphenylmethanes	0.88	13.17	102780	Filtered	Filtered
Positive	10.406	657.272	Epicatechocorynantheine A	[M+H]+	Corynanthean-type alkaloids	0.83	26.42	207422	191944	Filtered
Positive	10.407	652.317	Indaconitine	[M+Na]+	Aconitane-type diterpenoid alkaloids	0.91	14.67	Filtered	82818.2	Filtered
Positive	10.418	285.289	N-[3-(Dimethylamino)propyl]dodecanamide	[M+H]+	N-acyl amines	0.95	38.32	Filtered	102751	11577.2
Positive	10.437	844.515	Scytophycin D	[M+Na]+	Diterpene lactones	0.88	13.81	35312.7	69961.5	Filtered
Positive	10.438	571.235	4-((11aS)-1,3-dioxo-5-(p-tolyl)-11,11a-dihydro-1H-imidazo[1',5':1,6]pyrido[3,4-b]indol-2(3H,5H,6H)-yl)-N-(4-methoxybenzyl)benzamide	[M+H]+	N-benzylbenzamides	0.87	14.22	Filtered	73653.4	Filtered
Positive	10.456	325.237	allo-Protolichesterinic acid	[M+H]+	Gamma butyrolactones	0.96	143.64	160177	424980	2.55296e+06
Positive	10.458	671.33	(S)-2-((S)-2-(((S)-7-acetamido-1,2,3-trimethoxy-9-oxo-5,6,7,9-tetrahydrobenzo[a]heptalen-10-yl)amino)-3-methylbutanamido)-3-(1H-indol-3-yl)propanoic acid	[M+H]+	Dipeptides	1.03	913.52	668940	2.04871e+06	4.20875e+06
Positive	10.458	307.226	NCGC00381375-01!(6E)-heptadeca-6,16-diene-1,2,4-triol [IIN-based on: CCMSLIB00000846358]	[M+Na]+	Long-chain fatty alcohols	0.95	19.09	38616.4	74161.5	326810
Positive	10.458	687.298	Secoisolariciresinol Diglucoside	[M+H]+	Lignan glycosides	0.85	36.74	31007.4	77418.4	190193
Positive	10.458	668.315	Aconitine	[M+Na]+	Aconitane-type diterpenoid alkaloids	0.8	18.09	Filtered	17824	90469.1
Positive	10.459	666.418	(4aS,6aR,6bR,10S,12aR)-1,2,6b,9,9,12a-hexamethyl-10-[(2R,3R,4S,5S,6R)-3,4,5-trihydroxy-6-(hydroxymethyl)oxan-2-yl]oxy-2,3,4,5,6,6a,7,8,8a,10,11,12,13,14b-tetradecahydro-1H-picene-4a,6a-dicarboxylic acid	[M+NH4]+	Triterpene saponins	1	23.35	Filtered	Filtered	65349.4
Positive	10.46	135.116	Carveol	[M+H-H2O]-	Menthane monoterpenoids	0.84	11.94	57059.2	72554.3	249061
Positive	10.46	992.485	(4aR,6aS,6bR,10S,12aR)-10-[(2R,3R,4R,5S,6R)-3-acetamido-6-[[(2R,3R,4S,5R,6R)-4,5-dihydroxy-6-methyl-3-[(2S,3R,4S,5R)-3,4,5-trihydroxyoxan-2-yl]oxyoxan-2-yl]oxymethyl]-4,5-dihydroxyoxan-2-yl]oxy-5-hydroxy-2,2,6a,6b,9,9,12a-heptamethyl-1,3,4,5,6,6a,7,8,8a,10,11,12,13,14b-tetradecahydropicene-4a-carboxylic acid	[M+K]+	Triterpene saponins	0.81	12.99	Filtered	Filtered	35750.9
Positive	10.52	273.184	Galaxolidone	[M+H]+	2-benzopyrans	0.99	17.36	165306	278852	286087
Positive	10.52	255.173	4-Methylbenzylidene camphor	[M+H]+	Bicyclic monoterpenoids	0.9	24.22	115613	200646	210639
Positive	10.521	562.348	(6aR,8aS)-10-(4-(N-acetylacetamido)-3-methylbutyl)-6a,8a,9-trimethyl-3,4,5,6,6a,6b,7,8,8a,8b,11a,12,12a,12b-tetradecahydro-1H-naphtho[2',1':4,5]indeno[2,1-b]furan-4-yl acetate	[M+Na]+	Furostanes and derivatives	0.96	99.81	Filtered	808860	909170
Positive	10.522	167.106	Cyromazine	[M+H]+	N-aliphatic s-triazines	0.97	17.76	104783	176281	205810
Positive	10.531	545.342	NCGC00384810-01!	[M-H2O+H]+	Bicyclic monoterpenoids	0.92	16.46	Filtered	107433	116994
Positive	10.547	643.284	NCGC00386007-01_C33H48O10_(2alpha,5alpha,9alpha,10beta,14beta)-2,5,9,10-Tetraacetoxytaxa-4(20),11-dien-14-yl 2-methylbutanoate	[M+K]+	Taxanes and derivatives	0.71	11.36	66699.8	90577	40812.5
Positive	10.559	729.377	(2S,3R,4R,5R,6S)-2-{[(2S,3R,4S,5S)-4,5-dihydroxy-2-[(1'S,2R,4'S,7'S,8'R,9'S,13'R,14'R,16'S)-7',9',13'-trimethyl-5-methylidene-5'-oxaspiro[oxane-2,6'-pentacyclo[10.8.0.0?,?.0?,?.0??,??]icosan]-18'-en-14'-oloxy]oxan-3-yl]oxy}-6-methyloxane-3,4,5-triol	[M+Na]+	Steroidal saponins	0.99	29.13	190354	101850	Filtered
Positive	10.571	707.311	(2S,3R)-2-(((S)-7-acetamido-1,2,3-trimethoxy-9-oxo-5,6,7,9-tetrahydrobenzo[a]heptalen-10-yl)amino)-N-(4-(1,1-dioxido-1,2-thiazinan-2-yl)phenyl)-3-methylpentanamide	[M+H]+	Isoleucine and derivatives	0.97	34.56	202973	165992	Filtered
Positive	10.571	729.295	(2S,3R)-2-(((S)-7-acetamido-1,2,3-trimethoxy-9-oxo-5,6,7,9-tetrahydrobenzo[a]heptalen-10-yl)amino)-N-(4-(1,1-dioxido-1,2-thiazinan-2-yl)phenyl)-3-methylpentanamide	[M+Na]+	Isoleucine and derivatives	1.29	568.45	3.13396e+06	2.90909e+06	19015.2
Positive	10.578	725.393	CE-108E	[M+H]+	Aminoglycosides	0.89	13.92	Filtered	50825.4	Filtered
Positive	10.582	490.291	MMV676063	[M+H]+	N-phenylureas	0.76	32.08	Filtered	23052.5	Filtered
Positive	10.609	454.291	1-tridecanoyl-2-hydroxy-sn-glycero-3-phosphocholine	[M+H]+	1-acyl-sn-glycero-3-phosphocholines	1.2	139.09	1.77063e+06	441716	728810
Positive	10.609	476.273	LPE 18:3	[M+H]+	2-acyl-sn-glycero-3-phosphoethanolamines	0.82	39.84	418639	Filtered	277279
Positive	10.63	884.411	(7S,9E,11S,12R,13S,14S,15S,16R,17S,18S,19E,21Z)-26-(4-benzoylpiperazin-1-yl)-2,15,17-trihydroxy-11-methoxy-3,7,12,14,16,18,22-heptamethyl-6,23,27,29-tetraoxo-8,30-dioxa-24-azatetracyclo[23.3.1.1^{4,7}.0^{5,28}]triaconta-1,3,5(28),9,19,21,25-heptaen-13...	[M+H]+	Macrolactams	0.85	92.2	Filtered	398648	Filtered
Positive	10.664	547.307	MMV690028	[M+H]+	Phenyltetrazoles and derivatives	0.71	13.91	54635.6	167838	35454.7
Positive	10.668	324.224	NCGC00380617-01_C16H26O4_1-Oxaspiro[2.5]octan-6-ol, 5-methoxy-4-[(2R,3R)-2-methyl-3-(3-methyl-2-buten-1-yl)oxiranyl]-, (3R,4S,5S,6R)-	[M+ACN+H]+	Cyclic alcohols and derivatives	0.76	15.19	Filtered	23471	73533.3
Positive	10.702	365.229	THE	[M+H]+	21-hydroxysteroids	0.95	22.01	114766	214746	77468.4
Positive	10.717	556.316	Ingenol O-Decatrienoyl, O-Ac or isomer putative	[M+NH4]+	Tigliane and ingenane diterpenoids	0.73	16.13	Filtered	56098.5	97256
Positive	10.725	333.202	Dehydroandrographolide	[M+H]+	Butenolides	0.96	22.45	178596	408181	823718
Positive	10.727	249.184	Matrine	[M+H]+	Matrine alkaloids	0.9	35.63	147575	502364	1.14106e+06
Positive	10.747	579.313	S-((3S,10R,13R)-10,13-dimethyl-17-octyl-2,3,4,7,8,9,10,11,12,13,14,15,16,17-tetradecahydro-1H-cyclopenta[a]phenanthren-3-yl) 2-bromohexanethioate	[M+H]+	Androstane steroids	0.87	22.13	55234.1	189507	433761
Positive	10.75	497.361	Soyasapogenol A	[M+Na]+	Triterpenoids	0.92	11.02	Filtered	14581.3	78858.2
Positive	10.763	710.414	Germbudine	[M+H]+	Cerveratrum-type alkaloids	1	16.22	74254.2	Filtered	Filtered
Positive	10.763	715.313	(2R)-tert-butyl 2-(2-((2S,3S,4S,5R,6S)-6-((5,6-dihydroxy-4-oxo-2-phenyl-4H-chromen-7-yl)oxy)-3,4,5-trihydroxytetrahydro-2H-pyran-2-carboxamido)-3-methylbutanamido)-4-methylpentanoate	[M+H]+	Flavonoid-7-O-glycosides	0.79	155.33	871415	975080	Filtered
Positive	10.804	562.348	(6aR,8aS)-10-(4-(N-acetylacetamido)-3-methylbutyl)-6a,8a,9-trimethyl-3,4,5,6,6a,6b,7,8,8a,8b,11a,12,12a,12b-tetradecahydro-1H-naphtho[2',1':4,5]indeno[2,1-b]furan-4-yl acetate	[M+Na]+	Furostanes and derivatives	0.95	84.05	Filtered	506547	202510
Positive	10.807	777.438	NCGC00380125-01![3-methyl-1-[3-methyl-1-[3-methyl-1-[3-methyl-1-oxo-1-(2,3,4,5,6-pentahydroxyhexoxy)pentan-2-yl]oxy-1-oxopentan-2-yl]oxy-1-oxopentan-2-yl]oxy-1-oxopentan-2-yl] 2-acetyloxy-3-methylpentanoate [IIN-based on: CCMSLIB00000846567]	[M-H2O+H]+	Hexacarboxylic acids and derivatives	0.74	55.45	Filtered	77906.3	Filtered
Positive	10.809	795.449	Chikusetsusaponin IVa	[M+H]+	Triterpene saponins	0.96	16.38	27250.5	13606.7	Filtered
Positive	10.809	315.252	NCGC00381425-01!8-hydroxy-8-(3-octyloxiran-2-yl)octanoic acid [IIN-based on: CCMSLIB00000846585]	[M+H]+	Lineolic acids and derivatives	0.84	21.32	Filtered	10200.7	Filtered
Positive	10.81	849.456	Astragaloside II	[M+Na]+	Cucurbitacin glycosides	1.05	55.62	150695	90771.1	421143
Positive	10.815	456.27	11,12-dihydroxy-13-methoxy-4,5,8-trimethyl-3-(2-methylpropyl)-1H,2H,3H,4H,6aH,9H,10H,11H,12H,13H,14H,15H,15bH-cycloundeca[e]isoindole-1,15-dione	[M+Na]+	Isoindolones	0.76	42.39	Filtered	12052.9	Filtered
Positive	10.818	254.247	1-Dodecyl-2-pyrrolidinone	[M+H]+	N-alkylpyrrolidines	0.93	36.35	209344	254321	30299.9
Positive	10.857	539.208	(R,E)-2-((1-(6-acetyl-7,9-dihydroxy-8,9b-dimethyl-1,3-dioxo-1,9b-dihydrodibenzo[b,d]furan-2(3H)-ylidene)ethyl)amino)-N-(2-(3-isopropyl-1,2,4-oxadiazol-5-yl)ethyl)acetamide	[M+H]+	Alpha amino acid amides	0.94	11.13	Filtered	Filtered	82578.5
Positive	10.879	502.299	Fexofenadine	[M+H]+	Diphenylmethanes	0.81	87.93	Filtered	128481	891911
Positive	10.882	791.454	NCGC00169102-02!2-[5-[2-[2-[5-[2-[2-[5-[2-[2-[5-(2-hydroxybutyl)oxolan-2-yl]propanoyloxy]propyl]oxolan-2-yl]propanoyloxy]propyl]oxolan-2-yl]propanoyloxy]propyl]oxolan-2-yl]propanoic acid [IIN-based on: CCMSLIB00000847528]	[M+Na]+	Tetracarboxylic acids and derivatives	1	10.84	29458.1	25296.8	94193.3
Positive	10.883	760.593	PC(16:0/18:1(9Z))	[M+H]+	Phosphatidylcholines	0.76	149.22	Filtered	Filtered	312506
Positive	10.884	467.263	Smenamide C or D	[M+H]+	N-substituted carboxylic acid imides	0.7	16.22	Filtered	31855.4	151801
Positive	10.884	319.226	hispanolone	[M+H]+	Colensane and clerodane diterpenoids	0.93	10.1	87925.2	233628	39962.8
Positive	10.887	743.399	Stylostatin 1	[M+H]+	Oligopeptides	0.73	58.48	93692.1	56671.1	480396
Positive	10.887	556.234	(2S,3R,4S,5S,6R)-2-[4-[[(3S,4R,5S)-3-hydroxy-5-(4-hydroxy-3-methoxyphenyl)-4-(hydroxymethyl)oxolan-3-yl]methyl]-2-methoxyphenoxy]-6-(hydroxymethyl)oxane-3,4,5-triol	[M+NH4]+	Lignan glycosides	0.7	39.53	80211.4	52000.6	454484
Positive	10.887	334.273	NCGC00380664-01!4-[(E)-3-hydroxy-8,10-dimethyl-2-(methylamino)dodec-6-enyl]phenol [IIN-based: Match]	[M+H]+	Amphetamines and derivatives	0.81	27.49	11760.9	59868.7	280284
Positive	10.887	471.183	NCGC00380450-01!6-[2-hydroxy-3-methyl-3-[(2S,3R,4S,5S,6R)-3,4,5-trihydroxy-6-(hydroxymethyl)oxan-2-yl]oxybutyl]-5,7-dimethoxychromen-2-one [IIN-based: Match]	[M+H]+	Fatty acyl glycosides of mono- and disaccharides	0.99	20.96	22951.8	15919.1	68328.2
Positive	10.887	488.208	"NCGC00160317-01!8-(3,4-Dimethoxy-phenyl)-2,3,10,11-tetramethoxy-5,6,13a-tridehydro-berbinium"	[M+H]+	Benzylisoquinolines	0.99	17.37	18470.8	Filtered	59610.2
Positive	10.887	513.193	Pumiloside	[M+H]+	O-glycosyl compounds	0.99	13.03	10972.6	Filtered	43719.9
Positive	10.888	354.683	NCGC00347633-02!7-benzyl-11,14,20-trimethyl-16-(2-methylpropyl)-10,13-di(propan-2-yl)-17-oxa-1,5,8,11,14-pentazabicyclo[17.3.0]docosane-2,6,9,12,15,18-hexone [IIN-based on: CCMSLIB00000848764]	[M+Ca]2+	Cyclic depsipeptides	0.97	11.79	13727.4	14695.3	36341.3
Positive	10.892	213.163	Caryophyllene [T(-)]	[M+Na]+	Branched unsaturated hydrocarbons	0.76	15.55	21054.3	75144.6	198856
Positive	10.893	476.273	LPE 18:3	[M+H]+	2-acyl-sn-glycero-3-phosphoethanolamines	0.79	137.35	Filtered	933884	421846
Positive	10.894	454.298	1-tridecanoyl-2-hydroxy-sn-glycero-3-phosphocholine	[M+H]+	1-acyl-sn-glycero-3-phosphocholines	1.25	501.57	3.1355e+06	2.71861e+06	2.79954e+06
Positive	10.894	231.173	Isoleucylvaline	[M+H]+	Dipeptides	0.91	41.7	41678	216974	727144
Positive	10.894	417.201	6-[[5-(hydroxymethyl)-2,5,8a-trimethyl-1,4,4a,6,7,8-hexahydronaphthalen-1-yl]methyl]-3-methylidene-7-oxabicyclo[4.1.0]heptane-2,4,5-triol	[M+K]+	Oxepanes	0.85	12.1	Filtered	102692	53375.5
Positive	10.895	323.22	8-Gingerol	[M+H]+	Gingerols	0.92	73.79	82920.7	426801	1.33446e+06
Positive	10.897	492.248	Hypaconine	[M+Na]+	Aconitane-type diterpenoid alkaloids	0.99	11.68	56872.4	36049.4	16366.6
Positive	10.898	633.348	3-methyl-2-(4-methyl-2-(4-oxo-4-(((5aS,6R,12S)-3,6,9-trimethyldecahydro-3H-3,12-epoxy[1,2]dioxepino[4,3-i]isochromen-10-yl)oxy)butanamido)pentanamido)pentanoic acid	[M+Na]+	Peptides	0.88	13.1	Filtered	69923.1	72691.8
Positive	10.899	235.205	Sparteine	[M+H]+	Sparteine, lupanine, and related alkaloids	0.92	13.92	Filtered	173349	151402
Positive	10.899	327.252	Avocadyne Acetate	[M+H]+	Long-chain fatty alcohols	1.11	11.64	Filtered	108555	67313
Positive	10.899	453.171	5-O-methylvisammioside	[M+H]+	Furanochromones	1.03	53.34	813233	589811	14292
Positive	10.9	448.216	(1S,5S)-N-(1-(3,4-dimethoxyphenyl)-2-methylpropyl)-8-oxo-4,5,6,8-tetrahydro-1H-1,5-methanopyrido[1,2-a][1,5]diazocine-3(2H)-carboxamide	[M+Na]+	Cytisine and derivatives	0.93	24.1	456041	361991	Filtered
Positive	10.9	469.146	2-[2-(4-methyl-2-oxo-2h-chromen-7-yloxy)-acetyl]-2,3,4,9-tetrahydro-1h-beta-carboline-3-carboxylic acid methyl ester	[M+Na]+	Beta carbolines	0.82	13.82	84400.6	53122.6	Filtered
Positive	10.907	384.253	NCGC00247500-02!(2E,4E,12E)-13-(1,3-benzodioxol-5-yl)-N-(2-methylpropyl)trideca-2,4,12-trienamide	[M+H]+	Benzodioxoles	0.74	16.38	43161.3	38122.3	182994
Positive	10.907	498.296	(2S,3R,4R,5R,6R)-2-methyl-6-[[(2R,3S,4S,5R,6R)-3,4,5-trihydroxy-6-[(E)-7-hydroxy-3,7-dimethyloct-3-enoxy]oxan-2-yl]methoxy]oxane-3,4,5-triol	[M+NH4]+	Fatty acyl glycosides of mono- and disaccharides	0.97	12.22	18843	Filtered	95460.4
Positive	10.957	564.365	NCGC00381435-01!13-dodecan-2-yl-6-(1-hydroxyethyl)-3-(hydroxymethyl)-12-methyl-9-propan-2-yl-1-oxa-4,7,10-triazacyclotridecane-2,5,8,11-tetrone [IIN-based on: CCMSLIB00000848775]	[M+Na]+	Cyclic depsipeptides	0.76	37.99	Filtered	137848	49546.1
Positive	10.966	459.254	(1S,4S,5R,9S,10R,13R,14R)-14-hydroxy-5,9-dimethyl-14-{[(3-methylbutanoyl)oxy]methyl}tetracyclo[11.2.1.0?,??.0?,?]hexadecane-5-carboxylic acid	[M+K]+	Kaurane diterpenoids	0.71	33.26	154492	303949	352532
Positive	10.966	570.25	ethyl 4-(1-(3,4-diethoxyphenyl)-6,7-diethoxy-3-oxo-3,4-dihydroisoquinolin-2(1H)-yl)benzoate	[M+Na]+	1-phenyltetrahydroisoquinolines	0.98	24.84	34301.1	35098.2	325386
Positive	10.966	527.209	NCGC00380661-01_C23H36O12_	[M+Na]+	Saccharolipids	1	11.95	Filtered	Filtered	29763.1
Positive	10.967	485.198	NCGC00385388-01_C21H34O11_(1R,4S,7S,8S,9R,12E,20R,21R,22S,23S)-7,8,21,22,23-Pentahydroxy-12,16-dimethyl-3,5,10,19,24-pentaoxatricyclo[18.3.1.0~4,9~]tetracos-12-en-11-one	[M+Na]+	Disaccharides	1	10.44	11131.9	11690.7	57128.1
Positive	10.968	379.209	6-beta-Hydroxycortisol	[M+H]+	21-hydroxysteroids	0.98	14.74	39391	42070.2	131900
Positive	10.968	502.224	NCGC00380810-01!	[M-H2O+H]+	Terpene lactones	0.97	12.18	Filtered	Filtered	46751.3
Positive	10.979	317.21	ent-11beta-Hydroxyatis-16-ene-3,14-dione	[M+H]+	Atisane diterpenoids	0.92	16.09	Filtered	249780	74721.6
Positive	10.992	286.273	Pentadecanoyl Ethanolamide	[M+H]+	N-acylethanolamines	0.94	34.11	Filtered	280944	Filtered
Positive	11.001	357.202	Lathyrol	[M+Na]+	Diterpenoids	0.96	24.82	191844	323897	137716
Positive	11.03	473.235	NCGC00169456-02_C21H38O10_(1R,2R,4aS,5S,8S,8aR)-5,8-Dihydroxy-4a-(hydroxymethyl)-2-(2-hydroxy-2-propanyl)-8-methyldecahydro-1-naphthalenyl beta-D-glucopyranoside	[M+Na]+	Terpene glycosides	0.91	12.95	23175.3	34257.6	75010.1
Positive	11.052	743.309	Ritonavir	[M+Na]+	N-carbamoyl-alpha amino acids and derivatives	0.91	36.26	161073	144764	Filtered
Positive	11.053	730.411	Exumolide A	[M+H]+	Cyclic depsipeptides	0.7	49.19	44504.9	17348.1	Filtered
Positive	11.055	514.289	NCGC00380959-01![(2R,3S,4S,5R,6S)-3,4,5-trihydroxy-6-[(2S,3R,4S,5S,6R)-3,4,5-trihydroxy-6-(hydroxymethyl)oxan-2-yl]oxyoxan-2-yl]methyl 8-methylnonanoate [IIN-based: Match]	[M+NH4]+	Saccharolipids	0.72	10.41	15312	Filtered	42533.1
Positive	11.062	285.29	N-[3-(Dimethylamino)propyl]dodecanamide	[M+H]+	N-acyl amines	0.88	17.42	Filtered	41074	Filtered
Positive	11.085	581.299	Cucurbitacin B	[M+Na]+	Cucurbitacins	0.82	16.99	115006	111305	Filtered
Positive	11.088	585.25	(1R,3aR,3bS,4aR,6S,7S,7aR,8R,8aR,9aR)-1,4a,8-tris(acetyloxy)-2,2,3b,6,8a-pentamethyl-4,9-dioxo-tetradecahydro-1H-cyclopenta[a]s-indacen-7-yl butanoate	[M+H]+	Diterpenoids	0.77	74.27	476851	Filtered	Filtered
Positive	11.098	833.461	2,2,6b,9,9,12a-hexamethyl-4a-[3,4,5-trihydroxy-6-(hydroxymethyl)oxan-2-yl]oxycarbonyl-10-(3,4,5-trihydroxy-6-methyloxan-2-yl)oxy-1,3,4,5,6,6a,7,8,8a,10,11,12,13,14b-tetradecahydropicene-6a-carboxylic acid	[M+H]+	Triterpene saponins	0.7	25.51	Filtered	98996.5	Filtered
Positive	11.1	579.314	S-((3S,10R,13R)-10,13-dimethyl-17-octyl-2,3,4,7,8,9,10,11,12,13,14,15,16,17-tetradecahydro-1H-cyclopenta[a]phenanthren-3-yl) 2-bromohexanethioate	[M+H]+	Androstane steroids	0.85	14.95	86683.3	129637	101726
Positive	11.105	509.271	Moroidin-[QLLVWRSH]	[M+2H]+	Oligopeptides	1.13	133.37	Filtered	273375	1.3373e+06
Positive	11.108	307.226	NCGC00381375-01!(6E)-heptadeca-6,16-diene-1,2,4-triol [IIN-based on: CCMSLIB00000846358]	[M+Na]+	Long-chain fatty alcohols	0.88	17.65	28094.3	27038.3	108966
Positive	11.12	762.446	(2S,3R,4R,5R,6S)-2-{[(2R,3R,4S,5S,6R)-4,5-dihydroxy-6-(hydroxymethyl)-2-{5',7,9,13-tetramethyl-5-oxaspiro[pentacyclo[10.8.0.0?,?.0?,?.0??,??]icosane-6,2'-piperidine]-3-oloxy}oxan-3-yl]oxy}-6-methyloxane-3,4,5-triol	[M+Na]+	Steroidal saponins	0.7	10.11	Filtered	47291.7	25244.1
Positive	11.126	299.304	Afrormosin	[M+H]+	4'-O-methylisoflavones	0.87	20.04	Filtered	Filtered	23940.7
Positive	11.136	546.353	LysoPC(0:0/18:0)	[M+Na]+	2-acyl-sn-glycero-3-phosphocholines	0.93	52.62	647730	610670	264402
Positive	11.144	564.364	NCGC00381435-01!13-dodecan-2-yl-6-(1-hydroxyethyl)-3-(hydroxymethyl)-12-methyl-9-propan-2-yl-1-oxa-4,7,10-triazacyclotridecane-2,5,8,11-tetrone [IIN-based on: CCMSLIB00000848775]	[M+Na]+	Cyclic depsipeptides	0.88	46.87	Filtered	802116	348039
Positive	11.155	588.364	DIDECANOYL-GLYCEROPHOSPHOCHOLINE	[M+Na]+	Phosphatidylcholines	0.71	12.01	181561	117014	Filtered
Positive	11.17	744.427	Khasianine	[M+Na]+	Steroidal saponins	0.96	60.44	Filtered	218013	Filtered
Positive	11.171	327.252	Avocadyne Acetate	[M+H]+	Long-chain fatty alcohols	1.15	38.98	129551	316986	774915
Positive	11.171	633.346	3-methyl-2-(4-methyl-2-(4-oxo-4-(((5aS,6R,12S)-3,6,9-trimethyldecahydro-3H-3,12-epoxy[1,2]dioxepino[4,3-i]isochromen-10-yl)oxy)butanamido)pentanamido)pentanoic acid	[M+Na]+	Peptides	0.9	31.3	38127.5	90909.4	301571
Positive	11.172	235.205	ISO E Super	[M+H]+	Ketones	0.92	118.19	363920	950201	2.07119e+06
Positive	11.173	673.346	(3S,4S,6aR,6bS,8R,8aR,12aS,14bR)-8-hydroxy-4,6a,6b,11,11,14b-hexamethyl-3-[(2S,3R,4S,5R)-3,4,5-trihydroxyoxan-2-yl]oxy-1,2,3,4a,5,6,7,8,9,10,12,12a,14,14a-tetradecahydropicene-4,8a-dicarboxylic acid	[M+K]+	Triterpenoids	0.71	1195.05	1.81224e+06	3.81713e+06	4.44778e+06
Positive	11.178	837.311	Crocin II	[M+Na]+	Diterpenoids	0.93	78.92	352188	228157	Filtered
Positive	11.178	793.348	3,3'-(6,7,9,10,17,18,20,21-octahydrodibenzo[b,k][1,4,7,10,13,16]hexaoxacyclooctadecine-2,13-dicarbonyl)bis(3,4,5,6-tetrahydro-1H-1,5-methanopyrido[1,2-a][1,5]diazocin-8(2H)-one)	[M+H]+	N-benzoylpiperidines	0.9	32.54	152685	117048	Filtered
Positive	11.182	815.331	3,3'-(6,7,9,10,17,18,20,21-octahydrodibenzo[b,k][1,4,7,10,13,16]hexaoxacyclooctadecine-2,13-dicarbonyl)bis(3,4,5,6-tetrahydro-1H-1,5-methanopyrido[1,2-a][1,5]diazocin-8(2H)-one)	[M+Na]+	N-benzoylpiperidines	1.39	501.33	3.3586e+06	2.72659e+06	10957.5
Positive	11.184	831.304	[(2S,3S,4S,5R,6S)-6-[[(1aS,2S,6S,6aS)-1a-(hydroxymethyl)-2-[(2S,3R,4S,5S,6R)-3,4,5-trihydroxy-6-(hydroxymethyl)oxan-2-yl]oxy-2,5a,6,6a-tetrahydro-1bH-oxireno[5,6]cyclopenta[1,3-c]pyran-6-yl]oxy]-5-hydroxy-2-methyl-4-[(2S,3R,4S,5S,6R)-3,4,5-trihydroxy-6-(hydroxymethyl)oxan-2-yl]oxyoxan-3-yl] (E)-3-(4-methoxyphenyl)prop-2-enoate	[M+H]+	Cinnamic acid esters	0.79	46.23	272217	193280	Filtered
Positive	11.188	235.233	pentadecane	[M+Na]+	Alkanes	0.77	14.37	66659.6	Filtered	Filtered
Positive	11.192	657.272	Epicatechocorynantheine A	[M+H]+	Corynanthean-type alkaloids	0.88	16.56	Filtered	76965.5	Filtered
Positive	11.192	652.317	Indaconitine	[M+Na]+	Aconitane-type diterpenoid alkaloids	0.89	12.98	Filtered	41697.3	Filtered
Positive	11.258	478.335	N-(4-((6aR,8aS)-4-hydroxy-6a,8a,9-trimethyl-3,4,5,6,6a,6b,7,8,8a,8b,11a,12,12a,12b-tetradecahydro-1H-naphtho[2',1':4,5]indeno[2,1-b]furan-10-yl)-2-methylbutyl)acetamide	[M+Na]+	Furostanes and derivatives	0.93	69.65	188453	Filtered	Filtered
Positive	11.258	295.226	FA 18:3+1O	[M+H]+	Medium-chain fatty acids	0.92	10.95	Filtered	44751.6	84070.4
Positive	11.259	391.244	Periplogenin	[M+H]+	Cardenolides and derivatives	0.93	10.08	Filtered	99625.3	116120
Positive	11.261	335.218	lapidin	[M+H]+	Sesquiterpenoids	0.95	19.58	106278	127689	221459
Positive	11.263	319.225	NCGC00384809-01!5-[5-hydroxy-3-(hydroxymethyl)pentyl]-8a-(hydroxymethyl)-5,6-dimethyl-3,4,4a,6,7,8-hexahydronaphthalene-1-carboxylic acid [IIN-based on: CCMSLIB00000847958]	[M-2H2O+H]+	Colensane and clerodane diterpenoids	0.98	26.97	Filtered	163413	58973.3
Positive	11.264	745.411	Liriopesides B	[M+Na]+	Steroidal saponins	0.98	55.81	Filtered	321679	Filtered
Positive	11.281	285.242	GLYCEROL-MYRISTATE	[M-H2O+H]+	1-monoacylglycerols	0.91	37.29	220505	217733	72670.8
Positive	11.284	729.329	1,1'-(((methylenebis(oxy))bis(4,1-phenylene))bis(methylene))bis(6,7-dimethoxy-2-methyl-1,2,3,4-tetrahydroisoquinolin-2-ium) carboxyformate	[M+H]+	Benzylisoquinolines	0.83	11.59	50946.5	56595.6	Filtered
Positive	11.287	817.43	Tenacissoside H	[M+Na]+	Steroid esters	1.04	113.97	265377	391695	381315
Positive	11.288	661.339	NCGC00381318-01![3-methyl-1-[3-methyl-1-[3-methyl-1-oxo-1-(2,3,4,5,6-pentahydroxyhexoxy)pentan-2-yl]oxy-1-oxopentan-2-yl]oxy-1-oxopentan-2-yl] 2-hydroxy-3-methylpentanoate [IIN-based on: CCMSLIB00000845116]	[M+Na]+	Depsipeptides	0.91	24.63	36996.2	119912	Filtered
Positive	11.299	514.289	NCGC00380959-01![(2R,3S,4S,5R,6S)-3,4,5-trihydroxy-6-[(2S,3R,4S,5S,6R)-3,4,5-trihydroxy-6-(hydroxymethyl)oxan-2-yl]oxyoxan-2-yl]methyl 8-methylnonanoate [IIN-based: Match]	[M+NH4]+	Saccharolipids	0.71	28.82	Filtered	30470.1	194829
Positive	11.314	277.216	h_14_19_norandrosterone	[M+H]+	Estrogens and derivatives	0.81	37.83	45969.2	50794.9	164255
Positive	11.331	336.289	bilobol	[M+NH4]+	Resorcinols	0.74	77.69	Filtered	73989.2	Filtered
Positive	11.335	395.242	NCGC00168796-02_C22H36O7_Grayanotoxane-3,5,6,10,14,16-hexol, 14-acetate, (3beta,6beta,14R,16alpha)-	[M-H2O+H]+	Leucothol and grayanotoxane diterpenoids	0.8	12.98	Filtered	23938.1	Filtered
Positive	11.338	124.999	Minoxidil	[M+H]+	Dialkylarylamines	0.77	17.71	281511	150062	173875
Positive	11.339	490.288	MMV676063	[M+H]+	N-phenylureas	0.83	307.43	2.1659e+06	1.65622e+06	1.10054e+06
Positive	11.339	98.9838	Ortophosphate	[M+H]+	Non-metal phosphates	0.92	14.62	235472	142813	144172
Positive	11.34	431.216	2-hydroxy-4-methoxy-3,5-bis(3-methylbut-2-enyl)-6-(2-phenylethyl)benzoic acid	[M+Na]+	Stilbenes	0.85	13.67	176670	135494	88963
Positive	11.341	1093.57	NCGC00380731-01!3-[6,12,22-tris(2-amino-2-oxoethyl)-19-(hydroxymethyl)-9-[(4-hydroxyphenyl)methyl]-16-(11-methyldodecyl)-2,5,8,11,14,18,21,24-octaoxo-1,4,7,10,13,17,20,23-octazabicyclo[23.3.0]octacosan-3-yl]propanamide	[M+Na]+	Hybrid peptides	0.99	11.84	30872.2	13071.1	Filtered
Positive	11.341	184.073	Phosphocholine	[M+H]+	Phosphocholines	1.16	45.98	1.65876e+06	848591	1.00075e+06
Positive	11.342	468.316	Buprenorphine	[M+H]+	Phenanthrenes and derivatives	0.97	679.36	3.50961e+06	3.65713e+06	2.7584e+06
Positive	11.344	504.316	Methionine conjugated cholic acid	[M-2H2O+H]+	Glycinated bile acids and derivatives	0.75	54.59	Filtered	76544.7	722880
Positive	11.354	325.236	allo-Protolichesterinic acid	[M+H]+	Gamma butyrolactones	0.93	132.17	Filtered	300628	2.00359e+06
Positive	11.355	307.226	h_61_17_epioxandrolone	[M+H]+	Steroid lactones	0.9	21.87	41766.5	47947.8	211136
Positive	11.362	301.219	all-trans-Retinoic acid	[M+H]+	Retinoids	0.94	41.94	Filtered	182703	10491.5
Positive	11.367	588.365	DIDECANOYL-GLYCEROPHOSPHOCHOLINE	[M+Na]+	Phosphatidylcholines	0.81	17.13	Filtered	157903	29158
Positive	11.384	541.216	4-N-methyllyaloside	[M]+	Terpene glycosides	0.99	14.63	85311.5	67114.7	13867.4
Positive	11.389	817.325	Utilin	[M+H]+	Limonoids	0.75	30.95	80127.7	78511.3	Filtered
Positive	11.391	801.35	NCGC00381134-01!	[M+Na]+	Hexacarboxylic acids and derivatives	1.08	317.48	1.01444e+06	1.143e+06	Filtered
Positive	11.393	555.183	O-Methylaloeresin A, 7-	[M+H]+	Phenolic glycosides	0.95	21.47	140060	93914.9	Filtered
Positive	11.394	539.209	(R,E)-2-((1-(6-acetyl-7,9-dihydroxy-8,9b-dimethyl-1,3-dioxo-1,9b-dihydrodibenzo[b,d]furan-2(3H)-ylidene)ethyl)amino)-N-(2-(3-isopropyl-1,2,4-oxadiazol-5-yl)ethyl)acetamide	[M+H]+	Alpha amino acid amides	1.26	100.59	1.57213e+06	1.1718e+06	Filtered
Positive	11.4	353.268	2,3-dihydroxypropyl palmitate	[M+Na]+	1-monoacylglycerols	0.9	31.36	23327	54211.5	Filtered
Positive	11.404	561.323	(2S,3R,4S,5S,6R)-2-[4-[[(3S,4R,5S)-3-hydroxy-5-(4-hydroxy-3-methoxyphenyl)-4-(hydroxymethyl)oxolan-3-yl]methyl]-2-methoxyphenoxy]-6-(hydroxymethyl)oxane-3,4,5-triol	[M+H]+	Lignan glycosides	0.77	68.11	62994.8	261154	42166
Positive	11.42	699.354	3-[(3S,5S,8R,10S,13R,14S,17R)-3-[4,5-dihydroxy-6-(hydroxymethyl)-3-[3,4,5-trihydroxy-6-(hydroxymethyl)oxan-2-yl]oxyoxan-2-yl]oxy-14-hydroxy-10,13-dimethyl-1,2,3,4,5,6,7,8,9,11,12,15,16,17-tetradecahydrocyclopenta[a]phenanthren-17-yl]-2H-furan-5-one	[M+H]+	Cardenolide glycosides and derivatives	0.94	53.42	Filtered	136653	447744
Positive	11.429	317.21	Cafestol	[M+H]+	Naphthofurans	0.95	16.83	Filtered	259399	111152
Positive	11.434	481.291	Harpagoside	[M+H]+	Iridoid O-glycosides	0.81	12.53	156984	104942	Filtered
Positive	11.439	251.199	norambreinolide	[M+H]+	Naphthofurans	0.97	37.4	192105	375478	733860
Positive	11.44	579.313	S-((3S,10R,13R)-10,13-dimethyl-17-octyl-2,3,4,7,8,9,10,11,12,13,14,15,16,17-tetradecahydro-1H-cyclopenta[a]phenanthren-3-yl) 2-bromohexanethioate	[M+H]+	Androstane steroids	0.84	17.68	59239.7	106542	78616.5
Positive	11.451	473.271	Celastrol	[M+Na]+	Triterpenoids	0.75	15.35	39956.2	47279.1	Filtered
Positive	11.467	359.218	NCGC00347515-02_C20H32O4_2-Furanacetic acid, 5-ethenyltetrahydro-alpha,5-dimethyl-, (2Z)-6-hydroxy-2,6-dimethyl-2,7-octadien-1-yl ester	[M+Na]+	Fatty alcohol esters	0.96	41.79	Filtered	444387	329957
Positive	11.477	610.347	pseudojervine	[M+Na]+	Steroidal saponins	0.85	14.27	Filtered	Filtered	36021.6
Positive	11.478	483.299	TRIDESACETOXYKHIVORIN	[M+H]+	Limonoids	0.96	10.67	110652	61248.2	Filtered
Positive	11.483	357.203	Lathyrol	[M+Na]+	Diterpenoids	0.93	23.42	111881	198356	140996
Positive	11.485	335.218	Dihexyl phthalate	[M+H]+	Benzoic acid esters	0.97	32.08	186700	230243	410505
Positive	11.535	625.245	Grossamide or its isomer (not validated)	[M+H]+	2-arylbenzofuran flavonoids	0.74	24.21	177881	Filtered	Filtered
Positive	11.544	480.307	LPE 18:1	[M+H]+	1-acyl-sn-glycero-3-phosphoethanolamines	0.83	46.16	Filtered	Filtered	175734
Positive	11.554	285.241	GLYCEROL-MYRISTATE	[M-H2O+H]+	1-monoacylglycerols	0.94	29.39	254196	338276	219605
Positive	11.579	518.322	(6aR,8aS)-11-(3-acetamido-2-methylpropyl)-6a,8a,9-trimethyl-10-oxo-1,3,4,5,6,6a,6b,7,8,8a,8b,9,10,12,12a,12b-hexadecahydropentaleno[2,1-a]phenanthren-4-yl acetate	[M+Na]+	Steroid esters	0.96	32.23	Filtered	23968.5	Filtered
Positive	11.604	490.359	Valine conjugated cholic acid	[M-H2O+H]+	Glycinated bile acids and derivatives	0.92	57.08	128846	184865	146275
Positive	11.614	1055.67	"2-((4R)-4-((3R,5S,7S,9S,10S,13R,14S,17R)-3,7-dihydroxy-10,13-dimethylhexadecahydro-1H-cyclopenta[a]phenanthren-17-yl)-2,2-dimethylpentanamido)ethane-1-sulfonic acid"	[2M+H]+	Taurinated bile acids and derivatives	0.98	17.88	Filtered	21577.5	Filtered
Positive	11.614	955.084	Chebulagic acid	[M+H]+	Hydrolyzable tannins	0.71	17.5	Filtered	28556.6	15610.2
Positive	11.616	469.392	6a-Acetoxy-17(21)-hopene	[M+H]+	Hopanoids	0.92	78.62	275721	253397	180338
Positive	11.616	469.227	Lomerizine	[M+H]+	Diphenylmethanes	0.99	10.24	Filtered	26109.3	17509.8
Positive	11.617	468.33	2-((4R)-4-((3R,5R,8R,9S,12S,14S,17R)-3,12-dihydroxy-10,13-dimethylhexadecahydro-1H-cyclopenta[a]phenanthren-17-yl)pentanamido)acetic acid hydrate	[M+H]+	Glycinated bile acids and derivatives	0.96	784.43	3.10202e+06	2.93364e+06	2.593e+06
Positive	11.621	251.2	Sclareolide	[M+H]+	Naphthofurans	0.92	10.65	Filtered	106808	221057
Positive	11.622	490.289	MMV676063	[M+H]+	N-phenylureas	0.84	598.83	3.08269e+06	3.42724e+06	2.69501e+06
Positive	11.623	431.216	2-hydroxy-4-methoxy-3,5-bis(3-methylbut-2-enyl)-6-(2-phenylethyl)benzoic acid	[M+Na]+	Stilbenes	0.83	31.69	363201	386699	297035
Positive	11.624	450.297	Peimisine	[M+Na]+	Jerveratrum-type alkaloids	0.86	23.73	147788	157951	124139
Positive	11.626	184.072	Phosphocholine	[M+H]+	Phosphocholines	1.06	25.79	1.37186e+06	1.376e+06	1.20808e+06
Positive	11.626	258.109	sn-Glycero-3-phosphocholine	[M]+	Glycerophosphocholines	0.99	14	100967	102879	82331.5
Positive	11.649	564.304	Fosinopril	[M+H]+	Proline and derivatives	0.79	24.79	Filtered	219109	255203
Positive	11.655	336.264	Nicotinic acid mono nucleotide	[M]+	Nicotinic acid nucleotides	0.73	13.79	Filtered	86419.8	52496.1
Positive	11.673	353.267	2,3-dihydroxypropyl palmitate	[M+Na]+	1-monoacylglycerols	0.9	85.35	85351.8	386951	1.31374e+06
Positive	11.674	261.22	NCGC00381425-01!8-hydroxy-8-(3-octyloxiran-2-yl)octanoic acid [IIN-based on: CCMSLIB00000846585]	[M-3H2O+H]+	Lineolic acids and derivatives	0.97	20.75	45798.9	182926	583725
Positive	11.674	497.31	NCGC00380867-01_C27H46O9_9,12,15-Octadecatrienoic acid, 3-(hexopyranosyloxy)-2-hydroxypropyl ester, (9Z,12Z,15Z)-	[M-H2O+H]+	Glycosylmonoacylglycerols	0.77	11.99	12765.3	30358.6	74366
Positive	11.676	699.355	4-((3S,10R,13R,14S,17R)-3-(((2R,3R,4S,5R,6R)-3,4-dihydroxy-6-methyl-5-(((2S,3R,4S,5S,6R)-3,4,5-trihydroxy-6-(hydroxymethyl)tetrahydro-2H-pyran-2-yl)oxy)tetrahydro-2H-pyran-2-yl)oxy)-14-hydroxy-10-(hydroxymethyl)-13-methylhexadecahydro-1H-cyclopenta[a]phenanthren-17-yl)furan-2(5H)-one	[M+H]+	Cardenolide glycosides and derivatives	1.19	311.72	157862	743482	1.85965e+06
Positive	11.68	335.257	Dihydroxy (3Alpha,12Alpha)Pregnan-20-One	[M+H]+	Gluco/mineralocorticoids, progestogins and derivatives	0.72	25.96	21759.9	49575.2	138962
Positive	11.688	1368.67	(2S,3S,4S,5R,6R)-6-{[(1R,2R,4S,5R,10S,13R,17S,22S,23R)-2,23-dihydroxy-4,5,9,9,13,20,20-heptamethyl-22-{[(2Z)-2-methylbut-2-enoyl]oxy}-24-oxahexacyclo[15.5.2.0?,??.0?,??.0?,??.0?,??]tetracosan-10-yl]oxy}-4-{[(2S,3R,4S,5R,6R)-3-{[(2S,3R,4R,5R,6S)-3-{[(2S,3R,4R)-3,4-dihydroxy-4-(hydroxymethyl)oxolan-2-yl]oxy}-4,5-dihydroxy-6-methyloxan-2-yl]oxy}-4,5-dihydroxy-6-(hydroxymethyl)oxan-2-yl]oxy}-3-hydrox…	[M+NH4]+	Triterpene saponins	0.88	15.58	31451.7	19772.1	Filtered
Positive	11.699	1128.64	NCGC00095987-05!6,18,30-trimethyl-3,9,12,15,21,24,27,33,36-nona(propan-2-yl)-1,7,13,19,25,31-hexaoxa-4,10,16,22,28,34-hexazacyclohexatriacontane-2,5,8,11,14,17,20,23,26,29,32,35-dodecone	[M+NH4]+	Cyclic depsipeptides	0.76	19.36	20161.2	27775.7	Filtered
Positive	11.699	329.268	1,2-dihydroxyheptadec-16-en-4-yl acetate	[M+H]+	Long-chain fatty alcohols	1	11.87	55002.8	43348.2	17833.3
Positive	11.705	525.229	4-[(E)-3-[(2R,3R,4S,5S,6R)-3-[(2S,3R,4R)-3,4-dihydroxy-4-(hydroxymethyl)oxolan-2-yl]oxy-4,5-dihydroxy-6-(hydroxymethyl)oxan-2-yl]oxybut-1-enyl]-3,5,5-trimethylcyclohex-2-en-1-one	[M+H]+	Fatty acyl glycosides of mono- and disaccharides	0.81	15.17	36127.6	50715.6	176078
Positive	11.707	879.386	(7S,9E,11S,12R,13S,14S,15S,16R,17S,18S,19E,21Z)-2,15,17-trihydroxy-11-methoxy-3,7,12,14,16,18,22-heptamethyl-6,23,27,29-tetraoxo-26-[4-(pyridin-2-yl)piperazin-1-yl]-8,30-dioxa-24-azatetracyclo[23.3.1.1^{4,7}.0^{5,28}]triaconta-1,3,5(28),9,19,21,25-hep...	[M+Na]+	Macrolactams	0.94	23.66	92912.7	70957.8	Filtered
Positive	11.713	731.432	h_35_fluoxymesterone-m	[2M+Na]+	Androgens and derivatives	0.82	72.7	122259	179378	816476
Positive	11.713	713.421	(2S,3S,4R,5R,6S)-2-(((6aR,7aS,10R,14aS)-12-hydroxy-3,3,9a,10,14a-pentamethyl-4-(((2S,3R,4S,5R)-3,4,5-trihydroxytetrahydro-2H-pyran-2-yl)oxy)octadecahydro-1H-cyclopropa[1',8a']naphtho[2',1':4,5]indeno[2,1-b]pyran-1-yl)oxy)-6-(hydroxymethyl)tetrahydro-2H-pyran-3,4,5-triol	[M+H]+	Triterpenoids	0.78	51.37	72026.9	107115	438307
Positive	11.714	723.355	(7S,9E,11S,12S,13S,14S,15S,16R,17S,18S,19E,21Z)-2,13,15,17-tetrahydroxy-11-methoxy-3,7,12,14,16,18,22-heptamethyl-26-(pyrrolidin-1-yl)-8,30-dioxa-24-azatetracyclo[23.3.1.1^{4,7}.0^{5,28}]triaconta-1,3,5(28),9,19,21,25-heptaene-6,23,27,29-tetrone	[M+H]+	Macrolactams	0.93	22.51	15149.7	105443	104617
Positive	11.719	311.257	NCGC00385642-01!1,4-dihydroxyheptadec-16-en-2-yl acetate [IIN-based: Match]	[M-H2O+H]+	Long-chain fatty alcohols	1.08	112.45	2.1165e+06	Filtered	32614.8
Positive	11.724	803.45	Saikosaponin B2	[M+Na]+	Triterpene saponins	1.07	168.76	343472	434471	1.00129e+06
Positive	11.729	453.345	gamma-sitosterol	[M+K]+	Stigmastanes and derivatives	0.72	13.3	144797	58848.5	Filtered
Positive	11.74	289.177	Estriol	[M+H]+	Estrogens and derivatives	0.94	15.5	128543	179831	240082
Positive	11.741	474.274	Di-dihydrocaffeoyl spermidine	[M+H]+	Catechols	0.81	32.16	290305	101181	225369
Positive	11.746	480.308	LPE 18:1	[M+H]+	1-acyl-sn-glycero-3-phosphoethanolamines	0.85	20.85	10820.4	10401.4	80950.8
Positive	11.748	473.27	Celastrol	[M+Na]+	Triterpenoids	1.13	130.37	296147	405316	Filtered
Positive	11.749	463.341	"methyl (6R)-2-(hydroxymethyl)-6-((3R,5S,7R,9S,10S,12S,13R,14S,17R)-3,7,12-trihydroxy-10,13-dimethylhexadecahydro-1H-cyclopenta[a]phenanthren-17-yl)heptanoate"	[M-H2O+H]+	Tetrahydroxy bile acids, alcohols and derivatives	1	12.6	26217.4	30703.8	Filtered
Positive	11.753	687.356	[(2R,3R,4S,5S,6R)-3-acetyloxy-2-(acetyloxymethyl)-5-butanoyloxy-6-[(2S,3R)-2,3,4-trihydroxybutoxy]oxan-4-yl] 14-hydroxytetradecanoate	[M+Na]+	Saccharolipids	0.93	17.6	Filtered	114894	28437.6
Positive	11.757	666.331	(3S,6aS,8R,9S,10S,11aR,12S,12aR)-11a-acetoxy-1-ethyl-9-hydroxy-6,10,13-trimethoxy-3-(methoxymethyl)tetradecahydro-1H-3,6a,12-(epiethane[1,1,2]triyl)-7,9-methanonaphtho[2,3-b]azocin-8-yl 4-methoxybenzoate	[M+Na]+	Aconitane-type diterpenoid alkaloids	0.97	83.35	502969	Filtered	Filtered
Positive	11.757	687.262	Nuezhenide	[M+H]+	Saccharolipids	0.73	11.31	47853.2	Filtered	Filtered
Positive	11.758	671.286	[(2S,3R,4R,5S,6S)-2-[[(1aS,1bS,2S,5aR,6S,6aS)-1a-(hydroxymethyl)-2-[(2S,3R,4S,5S,6R)-3,4,5-trihydroxy-6-(hydroxymethyl)oxan-2-yl]oxy-2,5a,6,6a-tetrahydro-1bH-oxireno[5,6]cyclopenta[1,3-c]pyran-6-yl]oxy]-3,5-dihydroxy-6-methyloxan-4-yl] (E)-3-(3,4-dihydroxyphenyl)prop-2-enoate	[M+H]+	Coumaric acids and derivatives	0.77	103.02	506167	Filtered	Filtered
Positive	11.768	494.322	Tiamulin	[M+H]+	Pleuromutilin and derivatives	0.78	50.34	Filtered	54271.8	60771.3
Positive	11.774	495.327	24-epimakisterone A	[M+H]+	Hydroxy bile acids, alcohols and derivatives	0.96	19.21	Filtered	25588.8	31559
Positive	11.779	516.305	Taurocholate	[M+H]+	Trihydroxy bile acids, alcohols and derivatives	0.85	16.53	Filtered	20467	17395.1
Positive	11.783	500.275	Aconine	[M+H]+	Aconitane-type diterpenoid alkaloids	0.95	25.76	45067.1	135948	234673
Positive	11.799	759.464	(2R,3S,4S,5S,6S)-2-(((3R)-3-hydroxy-17-((2S)-3-hydroxy-6-methylheptan-2-yl)-10,13-dimethyl-1-(((3R,4R,5S,6R)-3,4,5-trihydroxy-6-(hydroxymethyl)tetrahydro-2H-pyran-2-yl)oxy)-2,3,4,7,8,9,10,11,12,13,14,15,16,17-tetradecahydro-1H-cyclopenta[a]phenanthren-16-yl)oxy)-6-(hydroxymethyl)tetrahydro-2H-pyran-3,4,5-triol	[M+H]+	Steroidal glycosides	0.79	14.46	44579.4	34863.7	94572.8
Positive	11.805	518.323	LPC 18:3	[M+H]+	1-acyl-sn-glycero-3-phosphocholines	1.26	93.42	Filtered	113460	Filtered
Positive	11.805	743.31	Ritonavir	[M+Na]+	N-carbamoyl-alpha amino acids and derivatives	0.9	19.64	Filtered	48535.8	Filtered
Positive	11.808	359.218	(2E,6E,10Z)-12-hydroxy-10-(hydroxymethyl)-6-methyl-2-(4-methylpent-3-enyl)dodeca-2,6,10-trienoic acid	[M+Na]+	Acyclic diterpenoids	0.95	16.58	249561	172865	102981
Positive	11.816	440.275	1-Lauroyl-2-hydroxy-sn-glycero-3-phosphocholine	[M+H]+	1-acyl-sn-glycero-3-phosphocholines	0.97	32.31	Filtered	136016	Filtered
Positive	11.837	524.313	Guanosine-5'-triphosphate sodium salt	[M+H]+	Purine ribonucleoside triphosphates	0.75	12.07	42441.8	58096.3	71004.4
Positive	11.837	299.257	Ricinoleic acid	[M+H]+	Long-chain fatty acids	0.83	11.74	Filtered	Filtered	11468.6
Positive	11.841	505.231	NCGC00380661-01_C23H36O12_	[M+H]+	Saccharolipids	0.73	41.31	173188	271089	228130
Positive	11.842	543.334	Cucurbitacin IIb	[M+Na]+	Cucurbitacins	1.14	434.07	2.11163e+06	3.31816e+06	3.06674e+06
Positive	11.842	564.304	Fosinopril	[M+H]+	Proline and derivatives	0.85	301.25	1.93486e+06	2.85909e+06	2.32778e+06
Positive	11.844	437.347	NCGC00380239-01!16-hydroxy-4,4,8,10,14-pentamethyl-17-(4,5,6-trihydroxy-6-methylheptan-2-yl)-1,2,5,6,7,9,11,12,15,16-decahydrocyclopenta[a]phenanthren-3-one [IIN-based on: CCMSLIB00000848752]	[M-3H2O+H]+	Triterpenoids	0.86	13.02	Filtered	Filtered	31293.6
Positive	11.848	543.404	3-[(3-OH-myristoyl)oxy]decanoyl glutamine from Cohen et al Nature 549 48 53 2017	[M+H]+	Glutamine and derivatives	0.95	11.31	Filtered	188378	Filtered
Positive	11.852	815.366	NCGC00179905-02!(E)-3-(4-methoxyphenyl)-1-[2,4,6-trimethoxy-3-(3-methylbut-2-enyl)phenyl]prop-2-en-1-one [IIN-based on: CCMSLIB00000846372]	[2M+Na]+	3-prenylated chalcones	0.93	11.57	40890.7	41155.1	Filtered
Positive	11.876	327.252	Avocadyne Acetate	[M+H]+	Long-chain fatty alcohols	1.13	56.87	Filtered	69018.3	180931
Positive	11.883	235.205	ISO E Super	[M+H]+	Ketones	0.92	26.05	Filtered	154050	414567
Positive	11.89	412.281	NCGC00385245-01!(2E,4E,14E)-15-(1,3-benzodioxol-5-yl)-N-(2-methylpropyl)pentadeca-2,4,14-trienamide [IIN-based: Match]	[M+H]+	Benzodioxoles	0.78	38.5	Filtered	284662	277854
Positive	11.899	493.232	[3,4,5-trihydroxy-6-[[3,4,5-trihydroxy-6-(hydroxymethyl)oxan-2-yl]oxymethyl]oxan-2-yl] 2,6,6-trimethylcyclohexene-1-carboxylate	[M+H]+	O-glycosyl compounds	0.92	13.12	Filtered	10684.2	Filtered
Positive	11.905	329.268	1,2-dihydroxyheptadec-16-en-4-yl acetate	[M+H]+	Long-chain fatty alcohols	0.82	28.58	93358.3	121858	171044
Positive	11.908	463.341	"methyl (6R)-2-(hydroxymethyl)-6-((3R,5S,7R,9S,10S,12S,13R,14S,17R)-3,7,12-trihydroxy-10,13-dimethylhexadecahydro-1H-cyclopenta[a]phenanthren-17-yl)heptanoate"	[M-H2O+H]+	Tetrahydroxy bile acids, alcohols and derivatives	0.8	10	76095	70940.6	13885.9
Positive	11.909	361.273	NCGC00347722-02!(2Z)-2-[(E)-6-(hydroxymethyl)-2,4,8,10-tetramethyldodec-2-enylidene]-4-methylpentanedioic acid [IIN-based on: CCMSLIB00000847318]	[M-2H2O+H]+	Acyclic diterpenoids	0.72	20.39	Filtered	82072.9	70752.4
Positive	11.909	643.285	NCGC00386007-01_C33H48O10_(2alpha,5alpha,9alpha,10beta,14beta)-2,5,9,10-Tetraacetoxytaxa-4(20),11-dien-14-yl 2-methylbutanoate	[M+K]+	Taxanes and derivatives	0.97	10.65	Filtered	28128.9	24591.5
Positive	11.911	552.304	(S)-2-((1S,4S)-4-(((S)-2-((tert-butoxycarbonyl)amino)-3-phenylpropanamido)methyl)cyclohexanecarboxamido)-3-phenylpropanoic acid	[M+H]+	Phenylalanine and derivatives	0.88	29.85	Filtered	85983.3	23914.4
Positive	11.917	237.221	Velvione	[M+H]+	Cyclic ketones	0.96	23.68	159268	239356	297662
Positive	11.946	311.257	NCGC00385642-01!1,4-dihydroxyheptadec-16-en-2-yl acetate [IIN-based: Match]	[M-H2O+H]+	Long-chain fatty alcohols	1.01	59.72	Filtered	250604	198041
Positive	11.951	452.276	PF-1052_130138	[M+Na]+	N-alkylpyrrolidines	0.7	123.65	2.15396e+06	658350	43527
Positive	11.954	474.258	Di-dihydrocaffeoyl spermidine	[M+H]+	Catechols	0.84	14.75	178371	64340.3	Filtered
Positive	11.962	372.31	Tetradecanoyl-L-Carnitine	[M+H]+	Acyl carnitines	1	38.78	153429	471663	Filtered
Positive	11.963	454.328	Peimine	[M+Na]+	Cerveratrum-type alkaloids	0.91	38.37	121579	105192	90892.7
Positive	11.963	773.443	Alpha-Hederin	[M+Na]+	Triterpenoids	0.96	11.26	27002.1	24877.2	66083.5
Positive	11.966	487.286	Pristimerin	[M+Na]+	Triterpenoids	0.84	21.14	107399	Filtered	Filtered
Positive	11.968	625.245	NCGC00179019-03!	[M+K]+	Limonoids	1.04	150.78	1.39728e+06	Filtered	Filtered
Positive	11.968	641.22	5-acetamido-2-(acetoxymethyl)-6-((4-cyclopentyl-5-((p-tolyloxy)methyl)-4H-1,2,4-triazol-3-yl)thio)tetrahydro-2H-pyran-3,4-diyl diacetate	[M+Na]+	Thioglycosides	0.81	17.45	134022	Filtered	Filtered
Positive	11.975	345.241	Medroxyprogesterone	[M+H]+	Gluco/mineralocorticoids, progestogins and derivatives	1	16.82	47473.7	61231.2	21611.8
Positive	11.976	725.372	N-((7S)-10-((1-(4-((4-hydroxyquinazolin-2-yl)methyl)piperazin-1-yl)-3-methyl-1-oxopentan-2-yl)amino)-1,2,3-trimethoxy-9-oxo-5,6,7,9-tetrahydrobenzo[a]heptalen-7-yl)acetamide	[M+H]+	Isoleucine and derivatives	0.99	11.04	Filtered	15558	68386.5
Positive	11.986	661.213	NCGC00169094-03_C30H38O15_beta-D-Glucopyranoside, (1aS,1bS,2S,5aR,6S,6aS)-6-[[6-deoxy-3-O-[(2E)-1-oxo-3-phenyl-2-propen-1-yl]-alpha-L-mannopyranosyl]oxy]-1a,1b,2,5a,6,6a-hexahydro-1a-(hydroxymethyl)oxireno[4,5]cyclopenta[1,2-c]pyran-2-yl	[M+Na]+	Cinnamic acid esters	0.88	12.94	Filtered	12303.9	116984
Positive	11.993	489.259	NCGC00381111-01_C23H38N4O6_1-[(2E,4E)-6,7-Dihydroxy-2,4-octadienoyl]prolyl-N-methylvalyl-N~2~-methylalaninamide	[M+Na]+	Dipeptides	0.78	16.06	Filtered	24103.7	106150
Positive	11.995	553.423	Dereplicator Identification - (2R)-beta,beta-Caroten-2-ol	[M+H]+	Xanthophylls	0.77	28.05	Filtered	34262.2	Filtered
Positive	11.995	277.216	FA 18:3+1O	[M+H-H2O]+	Medium-chain fatty acids	0.86	69.96	284800	1.15977e+06	3.5927e+06
Positive	11.995	278.219	Venlafaxine	[M+H]+	Anisoles	0.83	55.66	64672.3	220442	696957
Positive	12.005	518.323	(6aR,8aS)-11-(3-acetamido-2-methylpropyl)-6a,8a,9-trimethyl-10-oxo-1,3,4,5,6,6a,6b,7,8,8a,8b,9,10,12,12a,12b-hexadecahydropentaleno[2,1-a]phenanthren-4-yl acetate	[M+Na]+	Steroid esters	0.96	21.28	Filtered	48478.5	Filtered
Positive	12.005	980.527	2-[[6-[1-[3-[5-(3,5-dihydroxy-4-methoxy-6-methyloxan-2-yl)oxy-4-methoxy-6-methyloxan-2-yl]oxy-14-hydroxy-10,13-dimethyl-1,2,3,4,7,8,9,11,12,15,16,17-dodecahydrocyclopenta[a]phenanthren-17-yl]ethoxy]-3,4,5-trihydroxyoxan-2-yl]methoxy]-6-(hydroxymethyl)oxane-3,4,5-triol	[M+NH4]+	Steroidal glycosides	0.76	14.46	Filtered	33714	63882
Positive	12.007	979.523	Hosenkoside A	[M+H]+	Triterpenoids	0.79	21.66	Filtered	58144.5	120864
Positive	12.01	529.253	Arthoniaic acid	[M+H]+	Depsides and depsidones	0.76	13.17	Filtered	12617.5	71897.1
Positive	12.011	701.418	NCGC00381206-01_C40H60O10_1-Naphthalenebutanoic acid, decahydro-beta,6-dihydroxy-alpha-(2-hydroxyethylidene)-5-(hydroxymethyl)-5,8a-dimethyl-2-methylene-, (4E)-4-[2-[(1R,4aS,5R,6R,8aS)-decahydro-6-hydroxy-5-(hydroxymethyl)-5,8a-dimethyl-2-methylene-1-naphthalenyl]ethylidene]tetrahydro-5-oxo-3-furanyl ester, (alphaE,1R,4aS,5R,6R,8aS)-	[M+H]+	Diterpene lactones	0.85	13.13	Filtered	13792.4	Filtered
Positive	12.012	604.321	14-Benzoylaconine	[M+H]+	Aconitane-type diterpenoid alkaloids	0.81	12.81	Filtered	44269.9	Filtered
Positive	12.014	494.323	Tiamulin	[M+H]+	Pleuromutilin and derivatives	0.85	99.27	Filtered	358736	Filtered
[truncated: 564 more rows]

## Sheet: unique H
									Averaged peak intensities
Mode	Average Rt(min)	Average Mz	Metabolite name	Adduct type	Ontology	Assigned Pathway Category	Total score	S/N average	H	M	P
Negative	13.839	485.267	MGMG 16:3	[M-H]-	Glycosylglycerols	Glycoside metabolism	0.93	1440.53	2.32697e+06	Filtered	Filtered
Positive	5.249	373.146	Perakine	[M+Na]+	Ajmaline-sarpagine alkaloids	Alkaloid biosynthesis	0.92	53.09	2.27948e+06	Filtered	Filtered
Negative	4.087	401.142	Benzyl alcohol + Hex-Pen	[M-H]-	O-glycosyl compounds	Glycoside metabolism	1.05	209.5	1.49845e+06	Filtered	Filtered
Positive	11.968	625.245	NCGC00179019-03!	[M+K]+	Limonoids	Terpenoid metabolism	1.04	150.78	1.39728e+06	Filtered	Filtered
Negative	14.247	213.187	Tridecanoic acid	[M-H]-	Long-chain fatty acids	Lipid metabolism	1.54	422.3	1.3593e+06	Filtered	Filtered
Negative	12.769	555.284	Dronedarone	[M-H]-	Aryl-phenylketones	Aromatic compound metabolism	1.33	1050.51	1.34848e+06	Filtered	Filtered
Positive	12.592	931.576	vina-ginsenoside R3	[M+H]+	Triterpenoids	Terpenoid metabolism	0.77	521.47	1.31163e+06	Filtered	Filtered
Negative	5.753	573.216	5(S)-5-carboxystrictosidine	[M-H]-	Terpene glycosides	Terpenoid metabolism	1.05	277.34	1.02569e+06	Filtered	Filtered
Positive	12.574	711.281	N-((S)-1,2,3-trimethoxy-10-(((R)-4-(methylthio)-1-oxo-1-((1R,5S)-8-oxo-5,6-dihydro-1H-1,5-methanopyrido[1,2-a][1,5]diazocin-3(2H,4H,8H)-yl)butan-2-yl)amino)-9-oxo-5,6,7,9-tetrahydrobenzo[a]heptalen-7-yl)acetamide	[M+Na]+	Methionine and derivatives	Amino acid metabolism	1.22	129.68	791525	Filtered	Filtered
Positive	12.625	843.36	(7S,9E,11S,12S,13S,14S,15S,16R,17S,18S,19E,21Z)-2,13,15,17-tetrahydroxy-11-methoxy-3,7,12,14,16,18,22-heptamethyl-26-[(4-phenylphenyl)amino]-8,30-dioxa-24-azatetracyclo[23.3.1.1^{4,7}.0^{5,28}]triaconta-1,3,5(28),9,19,21,25-heptaene-6,23,27,29-tetrone	[M+Na]+	Macrolactams	Macrolide metabolism	1.07	121.88	550896	Filtered	Filtered
Negative	13.222	243.196	beta-Hydroxymyristic acid	[M-H]-	Long-chain fatty acids	Lipid metabolism	1.23	220.34	513685	Filtered	Filtered
Positive	11.758	671.286	[(2S,3R,4R,5S,6S)-2-[[(1aS,1bS,2S,5aR,6S,6aS)-1a-(hydroxymethyl)-2-[(2S,3R,4S,5S,6R)-3,4,5-trihydroxy-6-(hydroxymethyl)oxan-2-yl]oxy-2,5a,6,6a-tetrahydro-1bH-oxireno[5,6]cyclopenta[1,3-c]pyran-6-yl]oxy]-3,5-dihydroxy-6-methyloxan-4-yl] (E)-3-(3,4-dihydroxyphenyl)prop-2-enoate	[M+H]+	Coumaric acids and derivatives	Phenylpropanoid metabolism	0.77	103.02	506167	Filtered	Filtered
Positive	11.757	666.331	(3S,6aS,8R,9S,10S,11aR,12S,12aR)-11a-acetoxy-1-ethyl-9-hydroxy-6,10,13-trimethoxy-3-(methoxymethyl)tetradecahydro-1H-3,6a,12-(epiethane[1,1,2]triyl)-7,9-methanonaphtho[2,3-b]azocin-8-yl 4-methoxybenzoate	[M+Na]+	Aconitane-type diterpenoid alkaloids	Alkaloid biosynthesis	0.97	83.35	502969	Filtered	Filtered
Positive	11.088	585.25	(1R,3aR,3bS,4aR,6S,7S,7aR,8R,8aR,9aR)-1,4a,8-tris(acetyloxy)-2,2,3b,6,8a-pentamethyl-4,9-dioxo-tetradecahydro-1H-cyclopenta[a]s-indacen-7-yl butanoate	[M+H]+	Diterpenoids	Terpenoid metabolism	0.77	74.27	476851	Filtered	Filtered
Positive	8.019	327.14	Citrusin	[M+H]+	Phenolic glycosides	Phenylpropanoid metabolism	0.97	18.64	434395	Filtered	Filtered
Positive	9.28	413.177	NCGC00380747-01!7-hydroxy-3-[4-hydroxy-3-(3-methylbut-2-enyl)phenyl]-8-(3-methylbut-2-enyl)chromen-4-one [IIN-based on: CCMSLIB00000848794]	[M+Na]+	Isoflavones	Flavonoid metabolism	0.89	37.05	430220	Filtered	Filtered
Positive	5.774	299.202	19-Norethindrone	[M+H]+	Estrogens and derivatives	Hormone metabolism	1	15.06	401613	Filtered	Filtered
Negative	13.448	295.228	9-HODE	[M-H]1-	Lineolic acids and derivatives	Lipid metabolism	1.11	265.36	369797	Filtered	Filtered
Positive	5.252	374.15	Usaramine	[M+Na]+	Macrolides and analogues	Macrolide metabolism	1	16.66	335848	Filtered	Filtered
Positive	10.268	494.259	Imatinib	[M+H]+	Benzanilides	Aromatic compound metabolism	0.79	34.21	254096	Filtered	Filtered
Negative	4.083	315.106	Pinoquercetin	[M-H]-	Flavonols	Flavonoid metabolism	0.73	19.77	214316	Filtered	Filtered
Positive	5.766	591.195	NCGC00142553-05!5,7-dimethoxy-2-phenyl-2,3-dihydrochromen-4-one [IIN-based on: CCMSLIB00000848562]	[2M+Na]+	7-O-methylated flavonoids	Flavonoid metabolism	0.9	13.89	189976	Filtered	Filtered
Positive	11.258	478.335	N-(4-((6aR,8aS)-4-hydroxy-6a,8a,9-trimethyl-3,4,5,6,6a,6b,7,8,8a,8b,11a,12,12a,12b-tetradecahydro-1H-naphtho[2',1':4,5]indeno[2,1-b]furan-10-yl)-2-methylbutyl)acetamide	[M+Na]+	Furostanes and derivatives	Steroid metabolism	0.93	69.65	188453	Filtered	Filtered
Positive	11.535	625.245	Grossamide or its isomer (not validated)	[M+H]+	2-arylbenzofuran flavonoids	Flavonoid metabolism	0.74	24.21	177881	Filtered	Filtered
Negative	0.676	541.154	methyl (2S,3R,4S)-3-ethenyl-4-[2-(3,4,5-trihydroxybenzoyl)oxyethyl]-2-[3,4,5-trihydroxy-6-(hydroxymethyl)oxan-2-yl]oxy-3,4-dihydro-2H-pyran-5-carboxylate	[M-H]-	Terpene glycosides	Terpenoid metabolism	0.91	86.56	166991	Filtered	Filtered
Negative	8.166	103.04	3-HYDROXYBUTANOIC ACID	[M-H]-	Beta hydroxy acids and derivatives	Organic acid metabolism	1.03	12.21	162868	Filtered	Filtered
Positive	5.767	577.208	4-((11aS)-1,3-dioxo-5-(p-tolyl)-11,11a-dihydro-1H-imidazo[1',5':1,6]pyrido[3,4-b]indol-2(3H,5H,6H)-yl)-N-phenethylbenzamide	[M+Na]+	Beta carbolines	Alkaloid biosynthesis	0.73	12.52	139425	Filtered	Filtered
Positive	11.968	641.22	5-acetamido-2-(acetoxymethyl)-6-((4-cyclopentyl-5-((p-tolyloxy)methyl)-4H-1,2,4-triazol-3-yl)thio)tetrahydro-2H-pyran-3,4-diyl diacetate	[M+Na]+	Thioglycosides	Glycoside metabolism	0.81	17.45	134022	Filtered	Filtered
Positive	12.062	711.283	N-((S)-1,2,3-trimethoxy-10-(((R)-4-(methylthio)-1-oxo-1-((1R,5S)-8-oxo-5,6-dihydro-1H-1,5-methanopyrido[1,2-a][1,5]diazocin-3(2H,4H,8H)-yl)butan-2-yl)amino)-9-oxo-5,6,7,9-tetrahydrobenzo[a]heptalen-7-yl)acetamide	[M+Na]+	Methionine and derivatives	Amino acid metabolism	0.94	19.89	123518	Filtered	Filtered
Negative	14.863	267.233	methyl palmitoleate	[M-H]-	Fatty acid methyl esters	Lipid metabolism	0.74	29.68	122695	Filtered	Filtered
Positive	9.033	383.11	2-(3,4-dihydroxyphenyl)-5-hydroxy-10-isopropyl-9,10-dihydropyrano[2,3-f]chromene-4,8-dione	[M+H]+	Pyranoflavonoids	Flavonoid metabolism	0.96	17.35	122604	Filtered	Filtered
Positive	0.779	82.9975	4-Methylpyrazole	[M+H]+	Pyrazoles	Heterocyclic compound metabolism	0.77	13.09	115100	Filtered	Filtered
Positive	5.766	607.167	[(1S,3R,5R,6S,8S)-3-{[(2S,3R,4S,5S,6R)-6-[(benzoyloxy)methyl]-3,4,5-trihydroxyoxan-2-yl]oxy}-6-hydroxy-8-methyl-9,10-dioxatetracyclo[4.3.1.0?,?.0?,?]decan-2-yl]methyl benzoate	[M+Na]+	Terpene glycosides	Terpenoid metabolism	0.8	13.22	111910	Filtered	Filtered
Positive	11.966	487.286	Pristimerin	[M+Na]+	Triterpenoids	Terpenoid metabolism	0.84	21.14	107399	Filtered	Filtered
Negative	1.261	151.026	Xanthine	[M-H]-	Xanthines	Nucleotide metabolism	0.99	11.02	104331	Filtered	Filtered
Positive	12.575	727.258	NCGC00385587-01![3-hydroxy-3-[(4-hydroxyphenyl)methyl]-4-oxo-4-[[4-[3,4,5-trihydroxy-6-(hydroxymethyl)oxan-2-yl]oxyphenyl]methoxy]butan-2-yl] 3-acetyloxy-2-hydroxy-2-[(4-hydroxyphenyl)methyl]butanoate	[M-H2O+H]+	Phenolic glycosides	Phenylpropanoid metabolism	0.77	27.42	103819	Filtered	Filtered
Positive	10.268	477.232	Loperamide	[M+H]+	Diphenylmethanes	Aromatic compound metabolism	0.88	13.17	102780	Filtered	Filtered
Negative	11.373	778.502	PE(16:0/10-HDoHE)	[M-H]-	Phosphatidylethanolamines	Lipid metabolism	1	90.63	99763.5	Filtered	Filtered
Positive	8.933	471.22	atractyloside A	[M+Na]+	Terpene glycosides	Terpenoid metabolism	0.96	12.18	89712.6	Filtered	Filtered
Positive	12.728	461.266	4-[5-[[4-[5-[acetyl(hydroxy)amino]pentylamino]-4-oxobutanoyl]-hydroxyamino]pentylamino]-4-oxobutanoic acid	[M+H]+	N-acyl amines	Peptide metabolism	0.87	11.69	83810.5	Filtered	Filtered
Negative	1.01	347.04	INOSINE 5PHOSPHATE	[M-H]-	Purine ribonucleoside monophosphates	Nucleotide metabolism	1	19.59	82931.7	Filtered	Filtered
Negative	13.222	197.191	5-Dodecenoic acid (12:1(n-7))	[M-H]-	Medium-chain fatty acids	Lipid metabolism	0.72	33.85	81465.6	Filtered	Filtered
Positive	10.763	710.414	Germbudine	[M+H]+	Cerveratrum-type alkaloids	Alkaloid biosynthesis	1	16.22	74254.2	Filtered	Filtered
Positive	13.296	739.314	NCGC00384484-01_C36H44N8O8_Cyclo(glycyltryptophylprolylglycylvalylglycyltyrosyl)	[M+Na]+	Oligopeptides	Peptide metabolism	0.83	22.1	69175.8	Filtered	Filtered
Positive	12.573	713.289	2,3,5,7,15-pentaacetoxy-8-tigloyloxy-9,14-dioxojatropha-6(17),11E-diene	[M+Na]+	Jatrophane and cyclojatrophane diterpenoids	Terpenoid metabolism	0.99	13.55	66947.5	Filtered	Filtered
Positive	11.188	235.233	pentadecane	[M+Na]+	Alkanes	Hydrocarbon metabolism	0.77	14.37	66659.6	Filtered	Filtered
Negative	13.635	549.279	Convallatoxin	[M-H]-	Cardenolide glycosides and derivatives	Cardiac and bile acid metabolism	0.75	22.54	65259.5	Filtered	Filtered
Negative	9.11	743.348	NCGC00380546-01_C35H54O14_	[M+HCOO]-	Steroidal glycosides	Steroid metabolism	0.8	26.19	62212.4	Filtered	Filtered
Negative	14.25	461.268	[(2R,3S,4S,5R,6R)-6-[(2S,3S,4S,5R)-3,4-dihydroxy-2,5-bis(hydroxymethyl)oxolan-2-yl]oxy-3,4,5-trihydroxyoxan-2-yl]methyl 4-hydroxybenzoate	[M-H]-	O-glycosyl compounds	Glycoside metabolism	1	34.49	58759.2	Filtered	Filtered
Negative	9.716	562.315	LPC 18:3	[M+HCOO]-	1-acyl-sn-glycero-3-phosphocholines	Lipid metabolism	0.99	12.34	58615.5	Filtered	Filtered
Positive	12.925	813.294	NCGC00179693-03![(1S,4aS,6S,7R,7aS)-4-methoxycarbonyl-7-methyl-1-[(2S,3R,4S,5S,6R)-3,4,5-trihydroxy-6-(hydroxymethyl)oxan-2-yl]oxy-1,4a,5,6,7,7a-hexahydrocyclopenta[c]pyran-6-yl] (1S,4aS,6S,7R,7aS)-6-acetyloxy-7-methyl-1-[(2S,3R,4S,5S,6R)-3,4,5-trihydroxy-6-(hydroxymethyl)oxan-2-yl]oxy-1,4a,5,6,7,7a-hexahydrocyclopenta[c]pyran-4-carboxylate [IIN-based on: CCMSLIB00000848327]	[M+Na]+	Iridoid O-glycosides	Glycoside metabolism	0.72	12.36	55584.8	Filtered	Filtered
Positive	12.58	689.301	N-((S)-1,2,3-trimethoxy-10-(((R)-4-(methylthio)-1-oxo-1-((1R,5S)-8-oxo-5,6-dihydro-1H-1,5-methanopyrido[1,2-a][1,5]diazocin-3(2H,4H,8H)-yl)butan-2-yl)amino)-9-oxo-5,6,7,9-tetrahydrobenzo[a]heptalen-7-yl)acetamide	[M+H]+	Methionine and derivatives	Amino acid metabolism	1	10.01	54178.1	Filtered	Filtered
Positive	0.684	903.281	NCGC00380496-01!7-[(2S,3R,4S,5S,6R)-4,5-dihydroxy-6-(hydroxymethyl)-3-[(2S,3R,4R,5R,6S)-3,4,5-trihydroxy-6-methyloxan-2-yl]oxyoxan-2-yl]oxy-5-hydroxy-2-(4-hydroxyphenyl)-3-[(2S,3R,4S,5S,6R)-3,4,5-trihydroxy-6-[[(2S,3R,4R,5R,6S)-3,4,5-trihydroxy-6-methyloxan-2-yl]oxymethyl]oxan-2-yl]oxychromen-4-one [IIN-based: Match]	[M+H]+	Flavonoid-7-O-glycosides	Flavonoid metabolism	1	10.03	51635.1	Filtered	Filtered
Positive	9.742	513.194	(3S,4R,4aS)-3-[(2S,3R,4S,5S,6R)-6-[[(2R,3R,4R)-3,4-dihydroxy-4-(hydroxymethyl)oxolan-2-yl]oxymethyl]-3,4,5-trihydroxyoxan-2-yl]oxy-4-ethenyl-4,4a,5,6-tetrahydro-3H-pyrano[3,4-c]pyran-8-one	[M+H]+	O-glycosyl compounds	Glycoside metabolism	0.88	11.27	49545.7	Filtered	Filtered
Positive	9.079	1113.43	(3?,9?,16?)-20-Hydroxy-16,23:16,30-diepoxydammar-24-en-3-yl 6-deoxy-?-L-mannopyranosyl-(1->2)-[?-D-glucopyranosyl-(1->6)-?-D-glucopyranosyl-(1->3)]-?-L-arabinopyranoside	[M+H]+	Triterpenoids	Terpenoid metabolism	0.7	13.75	47856.7	Filtered	Filtered
Positive	11.757	687.262	Nuezhenide	[M+H]+	Saccharolipids	Lipid metabolism	0.73	11.31	47853.2	Filtered	Filtered
Negative	4.089	607.193	Diosmin	[M-H]-	Flavonoid-7-O-glycosides	Flavonoid metabolism	0.73	10.97	47341.6	Filtered	Filtered
Negative	14.248	367.211	NCGC00380425-01!1-(3,5-dihydroxyphenyl)-12-hydroxytridecan-2-one	[M+HCOO]-	Long-chain fatty alcohols	Lipid metabolism	1	11.78	46797	Filtered	Filtered
Negative	13.602	367.247	Dihydropertusaric	[M-H]-	Gamma butyrolactones	Polyketide metabolism	0.85	31.02	41073.9	Filtered	Filtered
Negative	13.564	574.312	NCGC00380641-01!5-[[4-[5-[[4-[5-[acetyl(hydroxy)amino]pentylamino]-4-oxobutanoyl]-hydroxyamino]pentylamino]-4-oxobutanoyl]-hydroxyamino]pentanoic acid	[M-H]-	N-acyl amines	Peptide metabolism	0.98	20.17	35570	Filtered	Filtered
Positive	12.167	342.336	D-(+)-Turanose	[M]+	O-glycosyl compounds	Glycoside metabolism	0.87	21.76	34469.7	Filtered	Filtered
Positive	12.21	680.349	veratroylzygadenine	[M+Na]+	Cerveratrum-type alkaloids	Alkaloid biosynthesis	0.83	11.66	32344.8	Filtered	Filtered
Negative	0.717	444.025	Tritosulfuron	[M-H]-	S-triazinyl-2-sulfonylureas	Xenobiotic metabolism	0.96	13.37	31071.5	Filtered	Filtered
Negative	11.958	901.533	PI(18:0/14,15-EET)	[M-H]-	Phosphatidylinositols	Lipid metabolism	0.77	45.97	31032.5	Filtered	Filtered
Negative	2.604	151.026	Xanthine	[M-H]-	Xanthines	Nucleotide metabolism	0.97	10.26	29466.7	Filtered	Filtered
Negative	8.675	845.428	Rifabutin	[M-H]-	Macrolactams	Macrolide metabolism	0.99	27.26	28953	Filtered	Filtered
Negative	13.78	607.345	Reserpine	[M-H]-	Yohimbine alkaloids	Alkaloid biosynthesis	0.97	10.21	28747.3	Filtered	Filtered
Negative	0.761	423.031	THIAMINE PYROPHOSPHATE	[M-H]-	Thiamine phosphates	Nucleotide metabolism	1	28.01	25585.1	Filtered	Filtered
Negative	2.605	283.069	Inermin	[M-H]-	Pterocarpans	Flavonoid metabolism	1.04	12.37	23106.8	Filtered	Filtered
Negative	13.209	790.562	Phosphatidylcholine 16:0-16:1	[M+CH3COO]-	Phosphatidylcholines	Lipid metabolism	1	310.8	22809.3	Filtered	Filtered
Positive	13.025	317.239	h_68_calusterone	[M+H]+	Androgens and derivatives	Hormone metabolism	0.75	11.49	21743.7	Filtered	Filtered
Negative	0.711	664.118	NADH	[M-H]-	(5'->5')-dinucleotides	Nucleotide metabolism	1	12.47	21628	Filtered	Filtered
Negative	8.622	825.46	Saikosaponin a	[M+HCOO]-	Triterpene saponins	Terpenoid metabolism	0.97	12.02	20111.4	Filtered	Filtered
Negative	0.682	292.104	N-Acetylmuramic Acid	[M-H]-	Acylaminosugars	Peptide metabolism	1	15.18	18443.9	Filtered	Filtered
Negative	13.671	393.188	NCGC00381207-01_C20H28O5_2(5H)-Furanone, 3-[2-[(1R,4aS,5R,6R,8aS)-decahydro-6-hydroxy-5-(hydroxymethyl)-5,8a-dimethyl-2-methylene-1-naphthalenyl]acetyl]-	[M+HCOO]-	Diterpene lactones	Terpenoid metabolism	0.91	20.03	17263.7	Filtered	Filtered
Negative	10.779	223.207	Sinapic acid	[M-H]-	Hydroxycinnamic acids	Phenylpropanoid metabolism	0.96	58.19	17172.9	Filtered	Filtered
Positive	12.931	325.227	Denatonium	[M]+	Alpha amino acid amides	Amino acid metabolism	0.85	20.42	16966.7	Filtered	Filtered
Negative	0.67	637.185	Isoflavone base + 1O, 1MeO, O-Hex-Hex	[M+HCOO]-	Isoflavonoid O-glycosides	Flavonoid metabolism	0.94	14.8	16140	Filtered	Filtered
Negative	6.651	297.171	7-hydroxy-3-(2-methylbut-3-en-2-yl)-6-(3-methylbut-2-enyl)chromen-2-one	[M-H]-	7-hydroxycoumarins	Phenylpropanoid metabolism	0.94	12.5	16087.2	Filtered	Filtered
Negative	2.398	266.09	Adenosine	[M-H]-	Purine nucleosides	Nucleotide metabolism	1	10.16	15711.1	Filtered	Filtered
Negative	12.42	270.208	N-Dodecanoyl-N-methylglycine	[M-H]-	N-acyl-alpha amino acids	Peptide metabolism	1	28.37	15257.5	Filtered	Filtered
Negative	8.713	781.401	2-[1-[1-hydroxy-10,13-dimethyl-3-[3,4,5-trihydroxy-6-[[3,4,5-trihydroxy-6-(hydroxymethyl)oxan-2-yl]oxymethyl]oxan-2-yl]oxy-2,3,4,7,8,9,11,12,14,15,16,17-dodecahydro-1H-cyclopenta[a]phenanthren-17-yl]ethyl]-4-(hydroxymethyl)-5-methyl-2,3-dihydropyran-6-one	[M-H]-	Withanolide glycosides and derivatives	Steroid metabolism	1	19.99	14695	Filtered	Filtered
Positive	14.658	1053.52	2-({5-[(3,4-dihydroxy-6-methyl-5-{[3,4,5-trihydroxy-6-(hydroxymethyl)oxan-2-yl]oxy}oxan-2-yl)oxy]-4-hydroxy-6-methyl-2-{5,7',9',13'-tetramethyl-5'-oxaspiro[oxane-2,6'-pentacyclo[10.8.0.0?,?.0?,?.0??,??]icosan]-18'-en-8'-oloxy}oxan-3-yl}oxy)-6-methyloxane-3,4,5-triol	[M+Na]+	Steroidal saponins	Steroid metabolism	1	10.31	14457.8	Filtered	Filtered
Negative	13.801	494.323	Alpha-Ergocryptine	[M-H]-	Lysergamides	Alkaloid biosynthesis	0.83	19.68	13812.5	Filtered	Filtered
Negative	11.809	383.242	[4,5-dihydroxy-3,4-bis(hydroxymethyl)-4a,8,8-trimethyl-5,6,7,8a-tetrahydro-1H-naphthalen-1-yl] hexanoate	[M-H]-	Fatty acid esters	Lipid metabolism	0.98	19.6	13218.2	Filtered	Filtered
Positive	14.592	967.488	"(4R)-4-((3R,5R,8R,9S,10S,12S,13R,17R)-12-hydroxy-10,13-dimethyl-3-(sulfooxy)hexadecahydro-1H-cyclopenta[a]phenanthren-17-yl)pentanoic acid"	[2M+Na]+	Monohydroxy bile acids, alcohols and derivatives	Cardiac and bile acid metabolism	1	16.7	12565	Filtered	Filtered
Negative	0.753	236.957	(2S,6R,8aS)-6-(2-hydroxypropan-2-yl)-8a-methyl-4-methylidene-1,2,3,4a,5,6,7,8-octahydronaphthalen-2-ol	[M-H]-	Eudesmane, isoeudesmane or cycloeudesmane sesquiterpenoids	Terpenoid metabolism	0.97	18.43	12284.2	Filtered	Filtered
Negative	8.661	173.118	FA 9:0+1O	[M-H]-	Medium-chain hydroxy acids and derivatives	Lipid metabolism	1	19.79	11241.4	Filtered	Filtered
Negative	11.554	849.502	PI(16:0/13-HODE)	[M-H]-	Phosphatidylinositols	Lipid metabolism	0.82	1248.32	11228.7	Filtered	Filtered
Negative	14.172	352.288	Oleyl sarcosine	[M-H]-	N-acyl-alpha amino acids	Peptide metabolism	0.98	27.71	10897.6	Filtered	Filtered
Negative	9.673	331.25	2'-Deoxyinosine-5'-monophosphate sodium salt	[M-H]-	Purine 2'-deoxyribonucleoside monophosphates	Nucleotide metabolism	1	21.56	10438.7	Filtered	Filtered
Negative	11.978	405.206	Lincomycin	[M-H]-	Proline and derivatives	Amino acid metabolism	1	15.78	10165.3	Filtered	Filtered

## Sheet: unique M
									Averaged peak intensities
Mode	Average Rt(min)	Average Mz	Metabolite name	Adduct type	Ontology	Assigned Pathway Category	Total score	S/N average	H	M	P
Negative	12.945	555.303	Dronedarone	[M-H]-	Aryl-phenylketones	Phenylpropanoid metabolism	1.46	4701.36	Filtered	7.23117e+06	Filtered
Positive	6.675	459.182	NCGC00384865-01!5-hydroxy-7-[4-hydroxy-2-methoxy-3-(3-methylbut-2-enyl)phenyl]-2,2-dimethyl-7,8-dihydropyrano[3,2-g]chromen-6-one [IIN-based on: CCMSLIB00000846956]	[M+Na]+	3'-prenylated isoflavanones	Flavonoid metabolism	1.13	175.64	Filtered	4.13865e+06	Filtered
Positive	7.685	545.219	NCGC00347732-02!methyl 3-[3,4-dihydroxy-5-(3-methylbut-2-enyl)phenyl]-2-[[4-hydroxy-3-(3-methylbut-2-enyl)phenyl]methyl]-4-methoxy-5-oxofuran-2-carboxylate [IIN-based on: CCMSLIB00000845233]	[M+Na]+	Catechols	Phenylpropanoid metabolism	1.14	185.46	Filtered	3.16582e+06	Filtered
Positive	5.45	373.146	Perakine	[M+Na]+	Ajmaline-sarpagine alkaloids	Alkaloid biosynthesis	1.03	201.49	Filtered	3.07874e+06	Filtered
Positive	8.568	631.255	reserpine	[M+Na]+	Yohimbine alkaloids	Alkaloid biosynthesis	1.24	142.74	Filtered	2.1647e+06	Filtered
Positive	3.899	287.109	Salicin	[M+H]+	Phenolic glycosides	Phenylpropanoid metabolism	0.96	112.93	Filtered	2.12376e+06	Filtered
Positive	12.311	314.304	Heptadecanoyl Ethanolamide	[M+H]+	N-acylethanolamines	Lipid metabolism	0.98	351.37	Filtered	1.685e+06	Filtered
Negative	12.812	645.304	Garcinolic Acid	[M-H]-	Pyranoxanthones	Flavonoid metabolism	0.99	1034.31	Filtered	1.5837e+06	Filtered
Negative	12.752	507.273	(2E,4E)-1-[(2R,6S,14S,22S,25R)-25-(3,3-dimethyloxiran-2-yl)-15-methyl-1,3,13,15-tetraazaheptacyclo[18.4.1.0?,?.0?,??.0?,??.0??,??.0??,??]pentacosa-7,9,11,16(21),17,19-hexaen-3-yl]hexa-2,4-dien-1-one	[M-H]-	Alpha carbolines	Alkaloid biosynthesis	0.98	1108.63	Filtered	1.53198e+06	Filtered
Positive	9.335	717.292	(2R)-2-(2-((S)-2-(3-(4-fluorophenyl)-7-hydroxy-4-oxo-4H-chromene-2-carboxamido)-3-phenylpropanamido)-4-methylpentanamido)-5-guanidinopentanoic acid	[M+H]+	Oligopeptides	Peptide metabolism	1.19	120.15	Filtered	1.36218e+06	Filtered
Negative	11.832	455.241	NCGC00381251-01_C27H36O6_Benzoic acid, 4-hydroxy-, 1,2,3,3a,4,5,8,8a-octahydro-3-hydroxy-6,8a-dimethyl-3-(1-methylethyl)-8-[[(2E)-2-methyl-1-oxo-2-buten-1-yl]oxy]-4-azulenyl ester	[M-H]-	Sesquiterpenoids	Terpenoid metabolism	1.16	363.24	Filtered	1.16181e+06	Filtered
Positive	15.264	607.326	Fulvestrant	[M+H]+	Estrogens and derivatives	Hormone metabolism	1.13	179.18	Filtered	1.14542e+06	Filtered
Negative	2.469	665.214	Tetrasaccharides (Hex-Hex-Hex-Hex)	[M-H]-	Oligosaccharides	Glycoside metabolism	1.03	288.96	Filtered	1.0708e+06	Filtered
Positive	1.383	527.157	maltotriose	[M+Na]+	Oligosaccharides	Glycoside metabolism	0.97	46.9	Filtered	997407	Filtered
Positive	12.439	520.338	LPC 18:2	[M+H]+	1-acyl-sn-glycero-3-phosphocholines	Lipid metabolism	1.23	175.06	Filtered	726249	Filtered
Positive	1.042	123.055	Niacinamide	[M+H]+	Nicotinamides	Nucleotide metabolism	1.04	18.9	Filtered	718840	Filtered
Positive	12.199	440.275	1-Lauroyl-2-hydroxy-sn-glycero-3-phosphocholine	[M+H]+	1-acyl-sn-glycero-3-phosphocholines	Lipid metabolism	0.96	65.55	Filtered	670811	Filtered
Negative	12.838	343.228	16-HDoHE	[M-H]1-	Very long-chain fatty acids	Lipid metabolism	1.14	1463.69	Filtered	648657	Filtered
Negative	13.289	483.358	Dihydrogedunin	[M-H]-	Limonoids	Terpenoid metabolism	1	935.19	Filtered	646361	Filtered
Negative	13.658	580.362	Phosphatidylcholine lyso 18:1	[M+CH3COO]-	2-acyl-sn-glycero-3-phosphocholines	Lipid metabolism	0.91	249.5	Filtered	643372	Filtered
Negative	12.655	621.304	[(2R,3S,4S,5R,6R)-6-[1,7-bis(4-hydroxyphenyl)-5-oxoheptan-3-yl]oxy-3,4,5-trihydroxyoxan-2-yl]methyl (E)-3-(4-hydroxyphenyl)prop-2-enoate	[M-H]-	Curcuminoids	Polyketide metabolism	0.91	219.82	Filtered	622289	Filtered
Negative	14.246	466.294	Phosphatidylethanolamine lyso 17:0	[M-H]-	2-acyl-sn-glycero-3-phosphoethanolamines	Lipid metabolism	0.84	238.87	Filtered	592594	Filtered
Negative	9.74	333.207	14-(hydroxymethyl)-5,9-dimethyl-15-oxapentacyclo[11.3.1.0?,??.0?,?.0??,??]heptadecane-5-carboxylic acid	[M-H]-	Kaurane diterpenoids	Terpenoid metabolism	0.94	101.25	Filtered	580435	Filtered
Positive	8.711	451.265	NCGC00347750-02!(E,2S,3R,4R,5S)-4-acetyloxy-2-amino-3,5,14-trihydroxyicos-6-enoic acid [IIN-based on: CCMSLIB00000847931]	[2M+Ca]2+	Long-chain fatty acids	Lipid metabolism	0.74	30.04	Filtered	472305	Filtered
Positive	13.249	467.276	(19R)-9-acetyl-19-hydroxy-10,14-dimethyl-20-oxopentacyclo[11.8.0.0<2,10>.0<4,9 >.0<14,19>]henicos-17-yl acetate	[M+Na]+	Steroid esters	Steroid metabolism	0.83	27.4	Filtered	470681	Filtered
Positive	6.474	459.183	NCGC00384865-01!5-hydroxy-7-[4-hydroxy-2-methoxy-3-(3-methylbut-2-enyl)phenyl]-2,2-dimethyl-7,8-dihydropyrano[3,2-g]chromen-6-one [IIN-based on: CCMSLIB00000846956]	[M+Na]+	3'-prenylated isoflavanones	Flavonoid metabolism	0.85	27.52	Filtered	450425	Filtered
Positive	12.31	255.231	Chrysin	[M+H]+	Flavones	Flavonoid metabolism	0.84	67.96	Filtered	437627	Filtered
Positive	0.746	123.055	Niacinamide	[M+H]+	Nicotinamides	Nucleotide metabolism	1.04	17.13	Filtered	426965	Filtered
Positive	12.621	518.319	(6aR,8aS)-11-(3-acetamido-2-methylpropyl)-6a,8a,9-trimethyl-10-oxo-1,3,4,5,6,6a,6b,7,8,8a,8b,9,10,12,12a,12b-hexadecahydropentaleno[2,1-a]phenanthren-4-yl acetate	[M+Na]+	Steroid esters	Steroid metabolism	0.95	61.87	Filtered	409114	Filtered
Positive	12.138	663.354	ACARBOSE	[M+H]+	Aminocyclitol glycosides	Amino sugar metabolism	0.91	54.65	Filtered	403805	Filtered
Positive	10.63	884.411	(7S,9E,11S,12R,13S,14S,15S,16R,17S,18S,19E,21Z)-26-(4-benzoylpiperazin-1-yl)-2,15,17-trihydroxy-11-methoxy-3,7,12,14,16,18,22-heptamethyl-6,23,27,29-tetraoxo-8,30-dioxa-24-azatetracyclo[23.3.1.1^{4,7}.0^{5,28}]triaconta-1,3,5(28),9,19,21,25-heptaen-13...	[M+H]+	Macrolactams	Macrolide metabolism	0.85	92.2	Filtered	398648	Filtered
Positive	7.686	540.264	NCGC00347732-02!methyl 3-[3,4-dihydroxy-5-(3-methylbut-2-enyl)phenyl]-2-[[4-hydroxy-3-(3-methylbut-2-enyl)phenyl]methyl]-4-methoxy-5-oxofuran-2-carboxylate [IIN-based on: CCMSLIB00000845233]	[M+NH4]+	Catechols	Phenylpropanoid metabolism	0.91	20.35	Filtered	365646	Filtered
Positive	12.014	494.323	Tiamulin	[M+H]+	Pleuromutilin and derivatives	Macrolide metabolism	0.85	99.27	Filtered	358736	Filtered
Positive	15.296	564.394	Canthaxanthin	[M+H]+	Xanthophylls	Terpenoid metabolism	0.81	50.35	Filtered	337461	Filtered
Negative	12.968	152.996	Diethyl phosphate	[M-H]-	Dialkyl phosphates	Lipid metabolism	0.88	21.18	Filtered	328477	Filtered
Positive	8.559	626.301	14-Benzoylaconine	[M+Na]+	Aconitane-type diterpenoid alkaloids	Alkaloid biosynthesis	0.88	23.35	Filtered	328088	Filtered
Positive	11.264	745.411	Liriopesides B	[M+Na]+	Steroidal saponins	Steroid metabolism	0.98	55.81	Filtered	321679	Filtered
Negative	14.251	480.31	Phosphatidylethanolamine lyso 18:0	[M-H]-	2-acyl-sn-glycero-3-phosphoethanolamines	Lipid metabolism	0.83	111.18	Filtered	306999	Filtered
Negative	14.582	341.142	NCGC00347453-02!(E)-1,7-bis(4-hydroxyphenyl)hept-4-en-3-one	[M+HCOO]-	Linear diarylheptanoids	Polyketide metabolism	0.81	111.1	Filtered	304984	Filtered
Positive	2.475	689.21	2-Acetylacteoside	[M+Na]+	Coumaric acids and derivatives	Phenylpropanoid metabolism	0.88	18.55	Filtered	287042	Filtered
Negative	13.292	152.996	Diethyl phosphate	[M-H]-	Dialkyl phosphates	Lipid metabolism	0.88	26.85	Filtered	285761	Filtered
Negative	8.801	809.43	NCGC00180255-02_C42H66O15_1-O-[(2alpha,3beta,5xi,9xi)-3-(Hexopyranuronosyloxy)-2-hydroxy-28-oxoolean-12-en-28-yl]hexopyranose	[M-H]-	Triterpene saponins	Terpenoid metabolism	1.28	70.19	Filtered	284536	Filtered
Positive	12.808	447.249	CHOLIC ACID	[M+K]+	Trihydroxy bile acids, alcohols and derivatives	Bile acid metabolism	0.73	146.46	Filtered	283851	Filtered
Negative	12.391	452.278	LPE 16:0	[M-H]-	1-acyl-sn-glycero-3-phosphoethanolamines	Lipid metabolism	1.07	309.6	Filtered	283244	Filtered
Positive	12.804	328.32	Stearoyl Ethanolamide	[M+H]+	N-acylethanolamines	Lipid metabolism	0.89	47.22	Filtered	281217	Filtered
Positive	10.992	286.273	Pentadecanoyl Ethanolamide	[M+H]+	N-acylethanolamines	Lipid metabolism	0.94	34.11	Filtered	280944	Filtered
Positive	3.199	232.154	Butyryl carnitine (isomer of 920)	[M+H]+	Acyl carnitines	Lipid metabolism	0.96	19.76	Filtered	278976	Filtered
Positive	12.353	532.338	(1S,2S,6S,9S,10S,11R,12R,13S,14S,15S,16R,18S,19S,22S,23R,25R)-6,10,19-trimethyl-24-oxa-4-azaheptacyclo[12.12.0.0?,??.0?,?.0??,??.0??,??.0??,??]hexacosane-10,12,13,14,16,22,23-heptol	[M+H]+	Cerveratrum-type alkaloids	Alkaloid biosynthesis	0.91	90.25	Filtered	261729	Filtered
Positive	13.864	546.351	LysoPC(0:0/18:0)	[M+Na]+	2-acyl-sn-glycero-3-phosphocholines	Lipid metabolism	1.02	47.63	Filtered	246985	Filtered
Positive	12.668	510.318	(3S,4S,4aS,6R,6aS,6bS,7S,8R,8aR,9S,9aS,12S,15aS,15bS,16aR,16bS)-9,12,16b-trimethyldocosahydro-1H-4,16a-epoxybenzo[4,5]indeno[1,2-h]pyrido[1,2-b]isoquinoline-3,4,6,6b,7,8,9-heptaol	[M+H]+	Cerveratrum-type alkaloids	Alkaloid biosynthesis	0.81	27.22	Filtered	235486	Filtered
Negative	11.961	253.217	Palmitoleic acid	[M-H]-	Long-chain fatty acids	Lipid metabolism	1.31	137.07	Filtered	235304	Filtered
Positive	13.836	522.353	(2aS,6aS,8aS)-10-(4-acetamido-3-methylbutyl)-6a,8a,9-trimethyl-2,2a,3,4,5,6,6a,6b,7,8,8a,8b,11a,12,12a,12b-hexadecahydro-1H-naphtho[2',1':4,5]indeno[2,1-b]furan-4-yl acetate	[M+Na]+	Furostanes and derivatives	Steroid metabolism	0.9	48.92	Filtered	234321	Filtered
Positive	5.486	143.07	Ectoine	[M+H]+	Alpha amino acids and derivatives	Amino acid metabolism	0.75	10.84	Filtered	231759	Filtered
Negative	11.042	441.226	methyl 8-hydroxy-4,5,7,10,14,14-hexamethyl-6,17-dioxo-16-oxapentacyclo[13.2.2.0?,??.0?,??.0?,?]nonadeca-3,7-diene-9-carboxylate	[M-H]-	Naphthopyrans	Flavonoid metabolism	1.15	220.98	Filtered	231251	Filtered
Negative	2.463	779.208	[(2R,3S,4S,5R,6R)-3,4-dihydroxy-6-[(2S,3S,4S,5R)-3-hydroxy-2,5-bis(hydroxymethyl)-4-[(E)-3-(4-hydroxyphenyl)prop-2-enoyl]oxyoxolan-2-yl]oxy-5-[(E)-3-(4-hydroxyphenyl)prop-2-enoyl]oxyoxan-2-yl]methyl (E)-3-(4-hydroxyphenyl)prop-2-enoate	[M-H]-	Coumaric acid esters	Phenylpropanoid metabolism	0.82	113.54	Filtered	222652	Filtered
Positive	14.463	625.424	h_49_ethisterone	[2M+H]+	Androgens and derivatives	Hormone metabolism	1	30.74	Filtered	222557	Filtered
Positive	11.17	744.427	Khasianine	[M+Na]+	Steroidal saponins	Steroid metabolism	0.96	60.44	Filtered	218013	Filtered
Positive	9.666	571.235	4-((11aS)-1,3-dioxo-5-(p-tolyl)-11,11a-dihydro-1H-imidazo[1',5':1,6]pyrido[3,4-b]indol-2(3H,5H,6H)-yl)-N-(4-methoxybenzyl)benzamide	[M+H]+	N-benzylbenzamides	Xenobiotic metabolism	0.91	21.8	Filtered	211725	Filtered
Positive	12.575	468.343	Xefoampeptide D	[M+H]+	Cyclic depsipeptides	Peptide metabolism	0.98	38.33	Filtered	204542	Filtered
Positive	10.019	453.172	5-O-methylvisammioside	[M+H]+	Furanochromones	Polyketide metabolism	0.96	13.55	Filtered	202721	Filtered
Negative	14.706	411.184	[4,8-dihydroxy-3-(3-methoxy-3-oxoprop-1-en-2-yl)-8a-methyl-5-oxo-1,2,3,4,4a,6,7,8-octahydronaphthalen-2-yl] 3,4-dihydroxy-2-methylidenebutanoate	[M-H]-	Beta hydroxy acids and derivatives	Fatty acid metabolism	0.79	40.96	Filtered	194499	Filtered
Positive	8.845	574.313	Benzoylhypaconine	[M+H]+	Aconitane-type diterpenoid alkaloids	Alkaloid biosynthesis	0.75	14.08	Filtered	194372	Filtered
Positive	6.674	475.157	5-O-methylvisammioside	[M+Na]+	Furanochromones	Polyketide metabolism	0.92	11.72	Filtered	194262	Filtered
Negative	8.479	417.205	[3,4,5-trihydroxy-6-(hydroxymethyl)oxan-2-yl] 2,4-dihydroxy-6-[(E)-2-phenylethenyl]benzoate	[M-H]-	Stilbenes	Phenylpropanoid metabolism	0.79	17.1	Filtered	189853	Filtered
Positive	11.848	543.404	3-[(3-OH-myristoyl)oxy]decanoyl glutamine from Cohen et al Nature 549 48 53 2017	[M+H]+	Glutamine and derivatives	Amino acid metabolism	0.95	11.31	Filtered	188378	Filtered
Negative	12.148	639.36	3-{[(2S,3R,4S,5R,6R)-3-{[(2S,3S,4R,5R,6S)-3,5-dihydroxy-4-methoxy-6-methyloxan-2-yl]oxy}-4,5-dihydroxy-6-methyloxan-2-yl]oxy}-8-hydroxy-15-methyl-11,18-dioxapentacyclo[10.6.2.0?,?.0?,??.0??,??]icosa-1,3,5,7,9(19),12(20),13,15-octaene-10,17-dione	[M-H]-	Naphthopyranone glycosides	Glycoside metabolism	0.8	67.09	Filtered	181217	Filtered
Positive	12.435	545.431	12-Desoxydiacetylpyxinol	[M+H]+	Triterpene saponins	Terpenoid metabolism	0.86	88.74	Filtered	177729	Filtered
Positive	7.684	561.194	NCGC00347812-02_C26H34O12_beta-D-Glucopyranoside, 2-methoxy-4-[(1S,2S,3S)-1,2,3,4-tetrahydro-3,7-dihydroxy-2,3-bis(hydroxymethyl)-6-methoxy-1-naphthalenyl]phenyl	[M+Na]+	Lignan glycosides	Glycoside metabolism	0.89	13.53	Filtered	177115	Filtered
Positive	13.344	291.231	(5S)-17-hydroxy-10,13-dimethyltetradecahydro-1H-cyclopenta[a]phenanthren-3(2H)-one	[M+H]+	Androgens and derivatives	Hormone metabolism	0.93	15.85	Filtered	169197	Filtered
Negative	14.247	497.289	(1R,19R,20S)-19-ethenyl-18-{[(2S,3R,4S,5S,6R)-3,4,5-trihydroxy-6-(hydroxymethyl)oxan-2-yl]oxy}-17-oxa-3,13-diazapentacyclo[11.8.0.0?,??.0?,?.0??,??]henicosa-2(10),4(9),5,7,15-pentaen-14-one	[M-H]-	Beta carbolines	Alkaloid biosynthesis	0.94	54.22	Filtered	168070	Filtered
Positive	0.683	543.131	Melezitose	[M+K]+	Oligosaccharides	Glycoside metabolism	0.85	11.66	Filtered	166790	Filtered
Positive	12.137	664.358	Garcinolic Acid	[M+NH4]+	Pyranoxanthones	Flavonoid metabolism	0.7	26.39	Filtered	160980	Filtered
Positive	12.791	311.257	NCGC00385642-01!1,4-dihydroxyheptadec-16-en-2-yl acetate [IIN-based: Match]	[M-H2O+H]+	Long-chain fatty alcohols	Lipid metabolism	0.97	33.87	Filtered	159737	Filtered
Positive	12.528	592.336	Cevadine	[M+H]+	Cerveratrum-type alkaloids	Alkaloid biosynthesis	0.74	27.5	Filtered	158846	Filtered
Positive	14.256	867.593	"(5R)-5-((3R,5S,7R,9S,10S,12S,13R,14S,17R)-3,7,12-trihydroxy-10,13-dimethylhexadecahydro-1H-cyclopenta[a]phenanthren-17-yl)hexanoic acid"	[2M+Na]+	7-hydroxysteroids	Hormone metabolism	0.98	14.13	Filtered	158481	Filtered
Positive	12.414	373.257	(5R)-5-hydroxy-1-(4-hydroxy-3-methoxyphenyl)tetradecan-3-one	[M+H]+	Gingerols	Phenylpropanoid metabolism	0.9	41.48	Filtered	158301	Filtered
Positive	8.752	761.406	Polyphyllin VI	[M+Na]+	Steroidal saponins	Steroid metabolism	0.92	19.24	Filtered	151050	Filtered
Negative	12.515	507.273	(2E,4E)-1-[(2R,6S,14S,22S,25R)-25-(3,3-dimethyloxiran-2-yl)-15-methyl-1,3,13,15-tetraazaheptacyclo[18.4.1.0?,?.0?,??.0?,??.0??,??.0??,??]pentacosa-7,9,11,16(21),17,19-hexaen-3-yl]hexa-2,4-dien-1-one	[M-H]-	Alpha carbolines	Alkaloid biosynthesis	0.93	167.92	Filtered	150155	Filtered
Negative	8.068	385.223	2-[5-[2-[2-[5-(2-hydroxypropyl)oxolan-2-yl]propanoyloxy]propyl]oxolan-2-yl]propanoic acid	[M-H]-	Dicarboxylic acids and derivatives	Organic acid metabolism	0.81	12.96	Filtered	147575	Filtered
Negative	13.856	497.29	Epoxygedunin	[M-H]-	Limonoids	Terpenoid metabolism	0.78	52.8	Filtered	140946	Filtered
Positive	12.054	343.331	Melibiose	[M+H]+	O-glycosyl compounds	Glycoside metabolism	0.74	35.89	Filtered	140809	Filtered
Negative	12.734	279.233	Linoelaidic acid	[M-H]-	Lineolic acids and derivatives	Lipid metabolism	1.17	82.19	Filtered	136907	Filtered
Positive	11.816	440.275	1-Lauroyl-2-hydroxy-sn-glycero-3-phosphocholine	[M+H]+	1-acyl-sn-glycero-3-phosphocholines	Lipid metabolism	0.97	32.31	Filtered	136016	Filtered
Negative	8.105	371.244	TXB1	[M-H]1-	Thromboxanes	Lipid metabolism	0.79	24.21	Filtered	134739	Filtered
Negative	11.68	468.273	3-hydroxy-2-[[1-[2-[(4-hydroxybenzoyl)amino]-3-methylbutanoyl]pyrrolidine-2-carbonyl]amino]benzoic acid	[M-H]-	Dipeptides	Peptide metabolism	0.73	90.34	Filtered	130919	Filtered
Negative	2.473	503.162	D(+)-Melezitose	[M-H]-	Oligosaccharides	Glycoside metabolism	0.96	15.01	Filtered	127762	Filtered
Negative	13.513	421.236	3-(3,4-dihydroxyphenyl)-5,7-dihydroxy-6,8-bis(3-methylbut-2-enyl)chromen-4-one	[M-H]-	6-prenylated isoflavanones	Flavonoid metabolism	0.93	32.73	Filtered	124487	Filtered
Negative	12.795	253.217	Palmitoleic acid	[M-H]-	Long-chain fatty acids	Lipid metabolism	1.05	166.19	Filtered	123533	Filtered
Positive	1.512	203.022	Caffeic acid	[M+Na]+	Hydroxycinnamic acids	Phenylpropanoid metabolism	0.86	10.99	Filtered	120008	Filtered
Negative	13.608	299.259	12-Hydroxyoctadecanoic acid	[M-H]-	Long-chain fatty acids	Lipid metabolism	1.35	309.84	Filtered	118648	Filtered
Negative	12.523	603.286	6-(furan-3-yl)-6,8,12,16,21-pentahydroxy-7,15-dimethyl-9-oxo-3,17,19-trioxaheptacyclo[9.9.3.0?,??.0?,?.0?,?.0??,??.0??,??]tricosan-14-yl 2-methylbutanoate	[M-H]-	Limonoids	Terpenoid metabolism	0.74	55.88	Filtered	114408	Filtered
Positive	11.805	518.323	LPC 18:3	[M+H]+	1-acyl-sn-glycero-3-phosphocholines	Lipid metabolism	1.26	93.42	Filtered	113460	Filtered
Positive	12.371	364.319	3-[(Z)-heptadec-10-enyl]benzene-1,2-diol	[M+NH4]+	Catechols	Phenylpropanoid metabolism	0.73	97.69	Filtered	112193	Filtered
Negative	10.897	213.186	Tridecanoic acid	[M-H]-	Long-chain fatty acids	Lipid metabolism	1	44.77	Filtered	109810	Filtered
Positive	12.365	388.32	NCGC00380898-01!(2E,4E,14E)-13-hydroperoxy-1-piperidin-1-ylicosa-2,4,14-trien-1-one	[M-H2O+H]+	N-acylpiperidines	Alkaloid biosynthesis	0.83	37.02	Filtered	109445	Filtered
Positive	10.164	440.276	1-Lauroyl-2-hydroxy-sn-glycero-3-phosphocholine	[M+H]+	1-acyl-sn-glycero-3-phosphocholines	Lipid metabolism	1.04	31.36	Filtered	108702	Filtered
Negative	12.93	225.008	Myristoleate	[M-H]-	Long-chain fatty acids	Lipid metabolism	0.8	26.15	Filtered	108160	Filtered
Negative	1.256	540.054	NAD+	[M-H]-	(5'->5')-dinucleotides	Nucleotide metabolism	0.79	40.45	Filtered	106654	Filtered
Positive	12.169	487.286	Pristimerin	[M+Na]+	Triterpenoids	Terpenoid metabolism	0.83	19.08	Filtered	106217	Filtered
Positive	9.553	485.199	(1R,4R,7S,11E,15S,19R,20R,21S,22S,24R)-7,20,21,22,24-pentahydroxy-11,15-dimethyl-3,5,9,18,23-pentaoxatricyclo[17.3.1.1?,?]tetracos-11-en-10-one	[M+Na]+	Disaccharides	Carbohydrate metabolism	0.91	11.7	Filtered	105907	Filtered
Positive	12.331	327.336	henicosanoic acid	[M+H]+	Long-chain fatty acids	Lipid metabolism	0.83	41.01	Filtered	104151	Filtered
Negative	12.891	245.043	2,2`,4,4`-Tetrahydroxybenzophenone	[M-H]-	Benzophenones	Phenylpropanoid metabolism	0.9	61.13	Filtered	103047	Filtered
Negative	8.056	507.236	Argatroban	[M-H]-	Dipeptides	Peptide metabolism	0.78	17.23	Filtered	102276	Filtered
Negative	11.93	269.212	Baicalein	[M-H]-	Flavones	Flavonoid metabolism	0.83	103.16	Filtered	100162	Filtered
Negative	12.975	227.033	N-FORMYLGLYCINE	[2M-2H+Na]-	N-formyl-alpha amino acids	Amino acid metabolism	0.94	20.59	Filtered	100132	Filtered
Positive	11.098	833.461	2,2,6b,9,9,12a-hexamethyl-4a-[3,4,5-trihydroxy-6-(hydroxymethyl)oxan-2-yl]oxycarbonyl-10-(3,4,5-trihydroxy-6-methyloxan-2-yl)oxy-1,3,4,5,6,6a,7,8,8a,10,11,12,13,14b-tetradecahydropicene-6a-carboxylic acid	[M+H]+	Triterpene saponins	Terpenoid metabolism	0.7	25.51	Filtered	98996.5	Filtered
Negative	11.858	468.274	3-hydroxy-2-[[1-[2-[(4-hydroxybenzoyl)amino]-3-methylbutanoyl]pyrrolidine-2-carbonyl]amino]benzoic acid	[M-H]-	Dipeptides	Peptide metabolism	0.72	120.42	Filtered	97619.2	Filtered
Negative	14.238	285.243	Luteolin	[M-H]-	Flavones	Flavonoid metabolism	0.8	32.78	Filtered	96399.3	Filtered
Negative	11.415	721.365	DGMG 18:3	[M+HCOO]-	Glycosylmonoacylglycerols	Lipid metabolism	1.2	144.59	Filtered	92646.7	Filtered
Negative	8.318	489.227	Glimepiride	[M-H]-	Benzenesulfonamides	Miscellaneous xenobiotics metabolism	0.77	26.11	Filtered	91391.7	Filtered
Negative	8.968	793.436	(2S,3S,4S,5R,6R)-6-[[(3S,6aR,6bS,8aS,14bR)-4,4,6a,6b,11,11,14b-heptamethyl-8a-[(2S,3R,4S,5S,6R)-3,4,5-trihydroxy-6-(hydroxymethyl)oxan-2-yl]oxycarbonyl-1,2,3,4a,5,6,7,8,9,10,12,12a,14,14a-tetradecahydropicen-3-yl]oxy]-3,4,5-trihydroxyoxane-2-carboxylic acid	[M-H]-	Triterpene saponins	Terpenoid metabolism	0.83	11.06	Filtered	89924.3	Filtered
Negative	13.3	583.199	Bilirubin	[M-H]-	Bilirubins	Porphyrin and chlorophyll metabolism	1	43.52	Filtered	89824.1	Filtered
Negative	2.9	477.173	Oregonin	[M-H]-	Linear diarylheptanoids	Polyketide metabolism	0.82	32	Filtered	89590.3	Filtered
Negative	1.381	539.139	maltotriose	[M+Cl]-	Oligosaccharides	Glycoside metabolism	0.73	11.91	Filtered	86487.1	Filtered
Negative	12.426	438.264	1-Lauroyl-2-hydroxy-sn-glycero-3-phosphocholine	[M-H]-	1-acyl-sn-glycero-3-phosphocholines	Lipid metabolism	0.74	25.76	Filtered	84159.9	Filtered
Negative	13.847	606.378	Phosphatidylcholine lyso 20:2	[M+CH3COO]-	2-acyl-sn-glycero-3-phosphocholines	Lipid metabolism	0.99	37.54	Filtered	83645.3	Filtered
Negative	8.798	441.204	NCGC00381274-01_C18H34O12_3-Hydroxy-3-(hydroxymethyl)-4-methylpentyl 6-O-[(2S,3R,4R)-3,4-dihydroxy-4-(hydroxymethyl)tetrahydro-2-furanyl]-beta-D-glucopyranoside	[M-H]-	Fatty acyl glycosides of mono- and disaccharides	Lipid metabolism	0.85	10.08	Filtered	83049.7	Filtered
Positive	10.407	652.317	Indaconitine	[M+Na]+	Aconitane-type diterpenoid alkaloids	Alkaloid biosynthesis	0.91	14.67	Filtered	82818.2	Filtered
Negative	14.134	297.244	FA 18:1+1O	[M-H]-	Long-chain fatty acids	Lipid metabolism	1.06	272.85	Filtered	82676	Filtered
Positive	13.238	572.494	Tricaprin (C10:0)	[M+NH4]+	Triacylglycerols	Lipid metabolism	0.93	36.44	Filtered	82039.6	Filtered
Positive	14.273	736.457	Phosphatidylethanolamine (16:1/18:2) Abbr: PoLPE	[M+Na]+	Phosphatidylethanolamines	Lipid metabolism	1	10.61	Filtered	79626.6	Filtered
Negative	12.376	951.546	glycohyodeoxycholic acid	[M-H]-	Glycinated bile acids and derivatives	Bile acid metabolism	0.79	1306.88	Filtered	79278.1	Filtered
Positive	10.807	777.438	NCGC00380125-01![3-methyl-1-[3-methyl-1-[3-methyl-1-[3-methyl-1-oxo-1-(2,3,4,5,6-pentahydroxyhexoxy)pentan-2-yl]oxy-1-oxopentan-2-yl]oxy-1-oxopentan-2-yl]oxy-1-oxopentan-2-yl] 2-acetyloxy-3-methylpentanoate [IIN-based on: CCMSLIB00000846567]	[M-H2O+H]+	Hexacarboxylic acids and derivatives	Organic acid metabolism	0.74	55.45	Filtered	77906.3	Filtered
Negative	14.582	565.411	UDP-glucose Disodium Salt	[M-H]-	Pyrimidine nucleotide sugars	Nucleotide metabolism	0.78	641.8	Filtered	77882.5	Filtered
Negative	14.244	578.289	destruxin A	[M-H]-	Cyclic depsipeptides	Peptide metabolism	0.98	25.59	Filtered	77400	Filtered
Positive	11.192	657.272	Epicatechocorynantheine A	[M+H]+	Corynanthean-type alkaloids	Alkaloid biosynthesis	0.88	16.56	Filtered	76965.5	Filtered
Negative	11.417	675.36	DGMG 18:3	[M-H]-	Glycosylmonoacylglycerols	Lipid metabolism	0.96	83.05	Filtered	75466.9	Filtered
Negative	14.187	289.217	Epiandrosterone	[M-H]-	Androgens and derivatives	Hormone metabolism	0.74	446.99	Filtered	75055	Filtered
Negative	14.395	253.217	Palmitoleic acid	[M-H]-	Long-chain fatty acids	Lipid metabolism	1.12	39.08	Filtered	74464.8	Filtered
Positive	11.331	336.289	bilobol	[M+NH4]+	Resorcinols	Phenylpropanoid metabolism	0.74	77.69	Filtered	73989.2	Filtered
Positive	10.438	571.235	4-((11aS)-1,3-dioxo-5-(p-tolyl)-11,11a-dihydro-1H-imidazo[1',5':1,6]pyrido[3,4-b]indol-2(3H,5H,6H)-yl)-N-(4-methoxybenzyl)benzamide	[M+H]+	N-benzylbenzamides	Xenobiotic metabolism	0.87	14.22	Filtered	73653.4	Filtered
Positive	13.442	354.308	Oleyl sarcosine	[M+H]+	N-acyl-alpha amino acids	Amino acid metabolism	0.72	11.12	Filtered	73165.6	Filtered
Negative	9.284	443.221	Mitragynine	[M+HCOO]-	Corynanthean-type alkaloids	Alkaloid biosynthesis	0.99	14.75	Filtered	72744.7	Filtered
Negative	5.009	173.082	SUBERIC ACID	[M-H]-	Medium-chain fatty acids	Lipid metabolism	1.02	38.22	Filtered	71837.5	Filtered
Negative	6.524	343.213	FA 18:2+4O	[M-H]-	Long-chain fatty acids	Lipid metabolism	0.93	172.92	Filtered	70129	Filtered
Positive	9.376	527.209	NCGC00380661-01_C23H36O12_	[M+Na]+	Saccharolipids	Lipid metabolism	0.85	11.3	Filtered	69395.6	Filtered
Negative	11.162	545.265	7,15-bis(3,4-dimethoxyphenyl)-19-oxa-4,18-diazahexacyclo[10.6.1.0?,?.0?,?.0??,??.0??,??]nonadec-8-en-12-ol	[M-H]-	Linear diarylheptanoids	Polyketide metabolism	1	35.16	Filtered	69370.9	Filtered
Positive	12.232	447.25	CHOLIC ACID	[M+K]+	Trihydroxy bile acids, alcohols and derivatives	Bile acid metabolism	0.74	11.07	Filtered	68933	Filtered
Negative	6.742	159.103	N-Methyllysine	[M-H]-	L-alpha-amino acids	Amino acid metabolism	0.71	23.13	Filtered	68833.5	Filtered
Negative	7.805	301.202	1-(2,4-dihydroxyphenyl)-2-(3,5-dimethoxyphenyl)propan-1-one	[M-H]-	Alpha-methyldeoxybenzoin flavonoids	Flavonoid metabolism	0.78	17.07	Filtered	68468.5	Filtered
Positive	12.807	269.247	L-Homocystine	[M+H]+	Alpha amino acids	Amino acid metabolism	0.84	15.41	Filtered	68000.6	Filtered
Positive	9.799	669.307	Garcinolic Acid	[M+Na]+	Pyranoxanthones	Flavonoid metabolism	0.72	48.95	Filtered	67844.8	Filtered
Negative	12.593	241.013	alpha-L-(-)-Fucose 1-phosphate bis(cyclohexylammonium) salt	[M-H]-	Monosaccharide phosphates	Carbohydrate metabolism	1	11.33	Filtered	67647.4	Filtered
Negative	4.107	257.064	ONONETIN	[M-H]-	Stilbenes	Phenylpropanoid metabolism	0.71	14.11	Filtered	67288.7	Filtered
Positive	10.017	819.306	13_-hydroxyterracinolide B	[M+Na]+	Delta valerolactones	Organic acid metabolism	1	14.86	Filtered	67254.6	Filtered
Negative	12.598	315.049	Pannaric acid	[M-H]-	Dibenzofurans	Polyketide metabolism	1	19.48	Filtered	66960.9	Filtered
Negative	6.921	201.113	Sebacic acid	[M-H]-	Medium-chain fatty acids	Lipid metabolism	1	15.13	Filtered	65725.5	Filtered
Positive	13.862	710.437	[(2R,3R,4S,5S,6R)-3-acetyloxy-2-(acetyloxymethyl)-5-hexanoyloxy-6-[(2S,3R)-2,3,4-trihydroxybutoxy]oxan-4-yl] 14-hydroxytetradecanoate	[M+H]+	Saccharolipids	Lipid metabolism	0.7	31.16	Filtered	64271.1	Filtered
Negative	0.677	297.082	7,4'-Dimethoxy-3-hydroxyflavone	[M-H]-	Flavonols	Flavonoid metabolism	1.12	61.11	Filtered	64048.9	Filtered
Positive	12.525	593.34	NCGC00381139-01!6-benzyl-3-butan-2-yl-9-(7-hydroxy-6-oxooctyl)-1,4,7,10-tetrazabicyclo[10.4.0]hexadecane-2,5,8,11-tetrone [IIN-based on: CCMSLIB00000845831]	[M+Na]+	Oligopeptides	Peptide metabolism	0.73	15.7	Filtered	62757.8	Filtered
Negative	11.635	569.274	NCGC00386071-01![3-methyl-1-[3-methyl-1-oxo-1-(2,3,4,5,6-pentahydroxyhexoxy)pentan-2-yl]oxy-1-oxopentan-2-yl] 2-hydroxy-3-methylpentanoate	[M+HCOO]-	Depsipeptides	Peptide metabolism	0.74	36.77	Filtered	61192.6	Filtered
Negative	8.323	373.17	1,7-bis(3,4-dihydroxyphenyl)heptan-3-yl acetate	[M-H]-	Linear diarylheptanoids	Polyketide metabolism	0.9	16.07	Filtered	61150.6	Filtered
Negative	12.598	951.547	glycohyodeoxycholic acid	[M-H]-	Glycinated bile acids and derivatives	Bile acid metabolism	0.79	974.68	Filtered	60959.6	Filtered
Positive	12.573	618.336	(3,4,5-trimethoxyphenyl)methanaminium (10S,13R,17S)-3,5,14-trihydroxy-13-methyl-17-(5-oxo-2,5-dihydrofuran-3-yl)hexadecahydro-1H-cyclopenta[a]phenanthrene-10-carboxylate	[M+H]+	Cardenolides and derivatives	Steroid metabolism	0.87	20.92	Filtered	60505	Filtered
Negative	12.661	305.249	11.14.17-eicosatrienoic acid	[M-H]-	Long-chain fatty acids	Lipid metabolism	0.78	121.1	Filtered	58567.4	Filtered
Positive	13.673	522.354	(2aS,6aS,8aS)-10-(4-acetamido-3-methylbutyl)-6a,8a,9-trimethyl-2,2a,3,4,5,6,6a,6b,7,8,8a,8b,11a,12,12a,12b-hexadecahydro-1H-naphtho[2',1':4,5]indeno[2,1-b]furan-4-yl acetate	[M+Na]+	Furostanes and derivatives	Steroid metabolism	0.9	76.28	Filtered	57994.6	Filtered
Positive	12.602	1060.57	[3,4,5-trihydroxy-6-(hydroxymethyl)oxan-2-yl] 10-[3-hydroxy-6-(hydroxymethyl)-5-(3,4,5-trihydroxy-6-methyloxan-2-yl)oxy-4-(3,4,5-trihydroxyoxan-2-yl)oxyoxan-2-yl]oxy-6a,6b,9,9,12a-pentamethyl-2-methylidene-1,3,4,5,6,6a,7,8,8a,10,11,12,13,14b-tetradecahydropicene-4a-carboxylate	[M+NH4]+	Diterpene glycosides	Terpenoid metabolism	1	23.54	Filtered	56656.6	Filtered
Negative	0.679	539.14	maltotriose	[M-H]-	Oligosaccharides	Glycoside metabolism	0.73	18.46	Filtered	56229.5	Filtered
Positive	8.753	819.411	NCGC00384587-01_C41H64O15_1-O-[(3beta,5xi,9xi,16alpha)-16,23-Dihydroxy-23,28-dioxo-3-(beta-D-xylopyranosyloxy)olean-12-en-28-yl]-beta-D-glucopyranose	[M+Na]+	Triterpene saponins	Terpenoid metabolism	0.89	18.5	Filtered	55166	Filtered
Negative	14.226	409.236	NCGC00385436-01!	[M-H]-	1-hydroxy-4-unsubstituted benzenoids	Phenylpropanoid metabolism	1.02	47.73	Filtered	54612.6	Filtered
Negative	13.002	563.259	Isovitexin 2''-O-arabinoside	[M-H]-	Flavonoid C-glycosides	Flavonoid metabolism	0.96	11.01	Filtered	54611.2	Filtered
Negative	12.66	864.578	Phosphatidylcholine 16:0-22:6	[M+CH3COO]-	Phosphatidylcholines	Lipid metabolism	0.91	81.79	Filtered	53718.7	Filtered
Negative	5.01	195.064	2,4,5-Trimethoxybenzaldehyde	[M-H]-	Benzoyl derivatives	Phenylpropanoid metabolism	0.94	18.32	Filtered	52199.6	Filtered
Negative	10.057	624.352	NCGC00381061-01_C30H51N5O9_Pyrrolo[1,2-d][1,4,7,10,13,16]oxapentaazacyclononadecine-1,4,7,10,14,17(11H,16H)-hexone, 16-(2,3-dihydroxypropyl)dodecahydro-5,8,9,21-tetramethyl-6-(1-methylethyl)-3-(1-methylpropyl)-	[M-H]-	Cyclic depsipeptides	Peptide metabolism	0.81	21.41	Filtered	52035.4	Filtered
Negative	9.222	489.213	Glimepiride	[M-H]-	Benzenesulfonamides	Miscellaneous xenobiotics metabolism	0.97	17.97	Filtered	51173.9	Filtered
Positive	13.904	704.449	Enniatin A	[M+H]+	Cyclic depsipeptides	Peptide metabolism	0.91	18.03	Filtered	51059.1	Filtered
Positive	10.578	725.393	CE-108E	[M+H]+	Aminoglycosides	Antibiotic metabolism	0.89	13.92	Filtered	50825.4	Filtered
Positive	0.673	455.115	Asperulosidic acid	[M+Na]+	Iridoid O-glycosides	Glycoside metabolism	0.93	26.4	Filtered	49609.3	Filtered
Negative	12.685	888.575	PC 40:8	[M+CH3COOH-H]-	Phosphatidylcholines	Lipid metabolism	1	395.55	Filtered	49472.7	Filtered
Positive	9.868	330.263	Putative (3-hydroxyhexadecanoyl)glycine (aka Commendamide)	[M+H]+	N-acyl-alpha amino acids	Amino acid metabolism	0.73	20.93	Filtered	49071.8	Filtered
Positive	11.805	743.31	Ritonavir	[M+Na]+	N-carbamoyl-alpha amino acids and derivatives	Amino acid metabolism	0.9	19.64	Filtered	48535.8	Filtered
Positive	12.005	518.323	(6aR,8aS)-11-(3-acetamido-2-methylpropyl)-6a,8a,9-trimethyl-10-oxo-1,3,4,5,6,6a,6b,7,8,8a,8b,9,10,12,12a,12b-hexadecahydropentaleno[2,1-a]phenanthren-4-yl acetate	[M+Na]+	Steroid esters	Steroid metabolism	0.96	21.28	Filtered	48478.5	Filtered
Negative	14.27	509.252	NCGC00169113-03!2-[(2R,4aS,8S,8aS)-8-[2-[(4aS,7R,8aR)-7-(1-carboxyethenyl)-1-hydroxy-4a-methyl-2-oxo-6,7,8,8a-tetrahydro-5H-naphthalen-1-yl]ethyl]-4a-methyl-7-oxo-1,2,3,4,8,8a-hexahydronaphthalen-2-yl]prop-2-enoic acid	[M-H]-	Eudesmane, isoeudesmane or cycloeudesmane sesquiterpenoids	Terpenoid metabolism	1	21.74	Filtered	48227.3	Filtered
Positive	16.154	609.508	Uvarigrin	[M+H]+	Annonaceous acetogenins	Polyketide metabolism	0.92	11.92	Filtered	48121.6	Filtered
Negative	14.559	757.474	Isomurolic acid	[2M-2H+Na]-	Long-chain fatty alcohols	Lipid metabolism	0.74	51.66	Filtered	47728.7	Filtered
Negative	10.1	489.211	(1R,2R,4S,7S,8R,9R,10S,11R,12S,13S,14R,17R,18R,19R)-8-(acetyloxy)-10,19-dihydroxy-1,9,18-trimethyl-15-oxo-16,20-dioxahexacyclo[15.3.2.0?,??.0?,??.0?,??.0??,??]docos-5-ene-5-carboxylic acid	[M-H]-	Prostaglandins and related compounds	Lipid metabolism	0.83	11.72	Filtered	47015	Filtered
Negative	13.681	439.226	auranticin A	[M-H]-	Depsides and depsidones	Polyketide metabolism	0.93	20.42	Filtered	46969.6	Filtered
Positive	13.192	943.414	(7S,9E,11S,12R,13S,14S,15S,16R,17S,18S,19E,21Z)-2,15,17-trihydroxy-11-methoxy-3,7,12,14,16,18,22-heptamethyl-26-[4-(2-methylquinolin-4-yl)piperazin-1-yl]-6,23,27,29-tetraoxo-8,30-dioxa-24-azatetracyclo[23.3.1.1^{4,7}.0^{5,28}]triaconta-1,3,5(28),9,19,...	[M+Na]+	Macrolactams	Macrolide metabolism	0.99	15.29	Filtered	46579.6	Filtered
Negative	13.512	881.492	(4aS,6aS,6bR,9R,10S,12aR,14bS)-10-[(2S,3R,4S,5S)-3-[(2S,3R,4R,5S,6S)-3,5-dihydroxy-6-methyl-4-[(2S,3R,4S,5R)-3,4,5-trihydroxyoxan-2-yl]oxyoxan-2-yl]oxy-4,5-dihydroxyoxan-2-yl]oxy-9-(hydroxymethyl)-2,2,6a,6b,9,12a-hexamethyl-1,3,4,5,6,6a,7,8,8a,10,11,12,13,14b-tetradecahydropicene-4a-carboxylic acid	[M-H]-	Triterpenoids	Terpenoid metabolism	1	15.43	Filtered	46175.7	Filtered
Negative	13.296	619.25	NCGC00347608-02_C30H38O11_7,11-Methano-2H,4H-oxireno[1,8]cycloocta[1,2-f][2]benzopyran-8-acetic acid, 4-(3-furanyl)dodecahydro-alpha,11-dihydroxy-4a,7,9,9-tetramethyl-2,13-dioxo-10-(1-oxopropoxy)-, methyl ester, (alphaR,4R,4aR,7S,8S,10S,11S,11aR,12aS)-	[M+HCOO]-	Limonoids	Terpenoid metabolism	0.79	26.15	Filtered	46062.6	Filtered
Positive	12.012	604.321	14-Benzoylaconine	[M+H]+	Aconitane-type diterpenoid alkaloids	Alkaloid biosynthesis	0.81	12.81	Filtered	44269.9	Filtered
Negative	0.676	665.146	Vulpinic acid	[2M-2H+Na]-	Butenolides	Polyketide metabolism	0.99	53.37	Filtered	43806.1	Filtered
Positive	12.596	1038.59	Microcystin-RR	[M+H]+	Hybrid peptides	Peptide metabolism	0.78	17.71	Filtered	43777.3	Filtered
Positive	0.59	426.246	(1S,5S)-N-(1-(3,4-dimethoxyphenyl)-2-methylpropyl)-8-oxo-4,5,6,8-tetrahydro-1H-1,5-methanopyrido[1,2-a][1,5]diazocine-3(2H)-carboxamide	[M+H]+	Cytisine and derivatives	Alkaloid biosynthesis	0.88	13.66	Filtered	42911.7	Filtered
Negative	6.671	481.193	NCGC00384865-01!5-hydroxy-7-[4-hydroxy-2-methoxy-3-(3-methylbut-2-enyl)phenyl]-2,2-dimethyl-7,8-dihydropyrano[3,2-g]chromen-6-one	[M+HCOO]-	3'-prenylated isoflavanones	Flavonoid metabolism	0.74	15.26	Filtered	42469.7	Filtered
Negative	12.318	815.37	CHOLIC ACID	[M-H]-	Trihydroxy bile acids, alcohols and derivatives	Bile acid metabolism	0.76	37.55	Filtered	41886.3	Filtered
Negative	11.501	283.228	16-Heptadecyne-1,2,4-triol	[M-H]-	Long-chain fatty alcohols	Lipid metabolism	0.85	30.55	Filtered	41756.5	Filtered
Positive	11.192	652.317	Indaconitine	[M+Na]+	Aconitane-type diterpenoid alkaloids	Alkaloid biosynthesis	0.89	12.98	Filtered	41697.3	Filtered
Positive	12.656	369.299	Docosapentaenoic acid (DPA; cis-22:5n-3)	[M+H]+	Very long-chain fatty acids	Lipid metabolism	0.74	18.25	Filtered	41565.4	Filtered
Positive	11.062	285.29	N-[3-(Dimethylamino)propyl]dodecanamide	[M+H]+	N-acyl amines	Peptide metabolism	0.88	17.42	Filtered	41074	Filtered
Positive	13.011	646.371	8-Deacetyl yunaconitine	[M+H]+	Aconitane-type diterpenoid alkaloids	Alkaloid biosynthesis	0.71	15.73	Filtered	41062.3	Filtered
Positive	13.733	1201.52	(3?,5?,9?,16?,18?,22?)-22-Acetoxy-16-hydroxy-13,28-epoxyoleanan-3-yl 6-deoxy-?-L-mannopyranosyl-(1->2)-?-D-galactopyranosyl-(1->3)-[?-D-glucopyranosyl-(1->2)]-?-D-glucopyran osiduronic acid	[M+K]+	Triterpene saponins	Terpenoid metabolism	0.8	18.79	Filtered	40788.6	Filtered
Negative	13.728	574.316	5-[[4-[5-[[4-[5-[acetyl(hydroxy)amino]pentylamino]-4-oxobutanoyl]-hydroxyamino]pentylamino]-4-oxobutanoyl]-hydroxyamino]pentanoic acid	[M-H]-	N-acyl amines	Peptide metabolism	1	29.83	Filtered	40197.2	Filtered
Negative	13.228	892.608	Phosphatidylcholine 18:0-22:6	[M+CH3COO]-	Phosphatidylcholines	Lipid metabolism	0.84	31.42	Filtered	40182.7	Filtered
Negative	12.674	245.043	2,2',4,4'-Tetrahydroxybenzophenone	[M-H]-	Benzophenones	Phenylpropanoid metabolism	0.94	174.58	Filtered	39532.2	Filtered
Positive	16.046	459.386	Soyasapogenol B	[M+H]+	Triterpenoids	Terpenoid metabolism	0.85	17.9	Filtered	39448.4	Filtered
Negative	12.661	597.306	Phosphatidylinositol lyso 18:1	[M-H]-	2-acyl-sn-glycerol-3-phosphoinositols	Lipid metabolism	0.88	79.64	Filtered	39393.2	Filtered
Negative	14.134	335.26	(Z)-5-[(1S,2R,4aR,8aR)-5-(hydroxymethyl)-1,2,4a-trimethyl-2,3,4,7,8,8a-hexahydronaphthalen-1-yl]-3-(hydroxymethyl)pent-2-enoic acid	[M-H]-	Colensane and clerodane diterpenoids	Terpenoid metabolism	0.9	25.07	Filtered	39264.5	Filtered
Negative	9.262	339.218	YOHIMBIC ACID HYDRATE	[M-H]-	Corynanthean-type alkaloids	Alkaloid biosynthesis	0.85	10.19	Filtered	38756.4	Filtered
Negative	13.873	521.254	NCGC00385224-01_C24H42O12_6-Hydroxy-2,6,10,10-tetramethyl-1-oxaspiro[4.5]dec-8-yl 6-O-[(2R,3R,4R)-3,4-dihydroxy-4-(hydroxymethyl)tetrahydro-2-furanyl]-beta-D-glucopyranoside	[M-H]-	O-glycosyl compounds	Glycoside metabolism	0.95	14.85	Filtered	38663.1	Filtered
Negative	13.875	508.341	Phosphatidylethanolamine lyso 20:0	[M-H]-	2-acyl-sn-glycero-3-phosphoethanolamines	Lipid metabolism	1	54.32	Filtered	38490	Filtered
Negative	13.915	494.325	Alpha-Ergocryptine	[M-H]-	Lysergamides	Alkaloid biosynthesis	0.95	74.6	Filtered	37415.9	Filtered
Negative	14.003	765.386	NCGC00347539-02![2-[4-hydroxy-2,5-bis(hydroxymethyl)-3-(3-methylbutanoyloxy)oxolan-2-yl]oxy-6-(hydroxymethyl)-4,5-bis(2-methylpropanoyloxy)oxan-3-yl] decanoate	[M+HCOO]-	Saccharolipids	Lipid metabolism	0.99	17.94	Filtered	37109.2	Filtered
Positive	13.077	574.376	2-(21-amino-3,20-dihydroxydocosan-2-yl)oxy-6-(hydroxymethyl)oxane-3,4,5-triol	[M+K]+	Fatty acyl glycosides of mono- and disaccharides	Lipid metabolism	0.92	13.1	Filtered	37061.3	Filtered
Negative	11.829	241.217	Pentadecanoic acid	[M-H]-	Long-chain fatty acids	Lipid metabolism	0.95	99.04	Filtered	36238.4	Filtered
Negative	12.735	578.347	Phosphatidylcholine lyso 18:2	[M+CH3COO]-	2-acyl-sn-glycero-3-phosphocholines	Lipid metabolism	0.81	614.87	Filtered	36188.2	Filtered
Negative	6.741	341.195	(2E,4E)-12-hydroxy-13-(hydroxymethyl)-3,5,7-trimethyltetradeca-2,4-dienedioic acid	[M-H]-	Long-chain fatty acids	Lipid metabolism	0.81	11.39	Filtered	35969.6	Filtered
Positive	8.502	271.17	Matrine	[M+Na]+	Matrine alkaloids	Alkaloid biosynthesis	0.92	10.9	Filtered	35510.5	Filtered
Positive	12.965	409.198	Kushenol A	[M+H]+	8-prenylated flavanones	Flavonoid metabolism	0.87	10.12	Filtered	35458.4	Filtered
Negative	1.329	643.173	NCGC00347692-02!5,6-dibenzoyloxy-7-methoxycarbonyl-1-[3,4,5-trihydroxy-6-(hydroxymethyl)oxan-2-yl]oxy-1,4a,5,6,7,7a-hexahydrocyclopenta[c]pyran-4-carboxylic acid	[M-H]-	Iridoid O-glycosides	Glycoside metabolism	0.7	12.51	Filtered	35342.9	Filtered
Negative	8.649	437.171	Suxibuzone	[M-H]-	Fatty acid esters	Lipid metabolism	1	10.33	Filtered	35185.1	Filtered
Positive	14.679	867.583	"(5R)-5-((3R,5S,7R,9S,10S,12S,13R,14S,17R)-3,7,12-trihydroxy-10,13-dimethylhexadecahydro-1H-cyclopenta[a]phenanthren-17-yl)hexanoic acid"	[2M+Na]+	7-hydroxysteroids	Hormone metabolism	0.76	11.74	Filtered	35120.4	Filtered
Positive	13.77	596.385	Astaxanthin	[M+H]+	Xanthophylls	Terpenoid metabolism	0.7	13.58	Filtered	34911.9	Filtered
Negative	15.468	663.356	[(2R,3R,4S,5S,6R)-3-acetyloxy-2-(acetyloxymethyl)-5-butanoyloxy-6-[(2S,3R)-2,3,4-trihydroxybutoxy]oxan-4-yl] 14-hydroxytetradecanoate	[M-H]-	Saccharolipids	Lipid metabolism	0.99	22.24	Filtered	34666.1	Filtered
Negative	10.897	488.255	(2E,6E,11E,13E)-18-(2,6-dioxopiperidin-4-yl)-9-hydroxy-8-methoxy-10,12,14-trimethyl-15-oxooctadeca-2,6,11,13-tetraenoic acid	[M-H]-	Lineolic acids and derivatives	Lipid metabolism	0.7	46.34	Filtered	34500.2	Filtered
Negative	10.398	213.15	2-Deoxyribose-5-phosphate sodium salt	[M-H]-	Pentose phosphates	Carbohydrate metabolism	1	18.48	Filtered	34438.8	Filtered
Negative	10.522	635.327	NCGC00180673-03!1,12,23-trihydroxy-1,6,12,17,23,28-hexazacyclotritriacontane-2,5,13,16,24,27-hexone	[M+Cl]-	Macrolactams	Macrolide metabolism	0.78	15.28	Filtered	34324.4	Filtered
Positive	11.995	553.423	Dereplicator Identification - (2R)-beta,beta-Caroten-2-ol	[M+H]+	Xanthophylls	Terpenoid metabolism	0.77	28.05	Filtered	34262.2	Filtered
Negative	12.653	840.577	Phosphatidylcholine 16:0-20:4	[M+CH3COO]-	Phosphatidylcholines	Lipid metabolism	0.91	47.89	Filtered	33779.2	Filtered
Positive	12.672	579.281	Dronedarone	[M+Na]+	Aryl-phenylketones	Phenylpropanoid metabolism	0.79	24.25	Filtered	33556.5	Filtered
Negative	14.248	357.265	Neodihydroprotolichesterinic acid	[M-H]-	Gamma butyrolactones	Polyketide metabolism	1	10.28	Filtered	33526	Filtered
Negative	2.399	971.311	NCGC00381088-01_C42H54O23_alpha-D-Glucopyranoside, 3-O-[(2E)-3-(4-hydroxyphenyl)-1-oxo-2-propen-1-yl]-beta-D-fructofuranosyl O-6-deoxy-alpha-L-mannopyranosyl-(1->4)-O-6-deoxy-alpha-L-mannopyranosyl-(1->3)-4-O-[(2E)-3-(4-hydroxyphenyl)-1-oxo-2-propen-1-yl]-	[M+HCOO]-	Oligosaccharides	Glycoside metabolism	0.99	29.03	Filtered	33067.8	Filtered
Positive	16.878	560.507	Ceramide (d18:1/16:0)	[M+Na]+	Ceramides	Lipid metabolism	0.88	16.23	Filtered	33035.5	Filtered
Negative	14.878	385.296	Bourgeanic acid	[M-H]-	3-(3-hydroxyalkanoyloxy)alkanoic acids	Lipid metabolism	0.99	23.45	Filtered	32845.2	Filtered
Positive	9.824	731.31	11-(3,5-disulfooxyphenyl)undecan-4-yl 3,5-dihydroxy-2-undecylbenzoate	[M+H]+	m-Hydroxybenzoic acid esters	Phenylpropanoid metabolism	0.98	10.82	Filtered	32158.9	Filtered
Negative	1.744	130.087	Leucine	[M-H]-	Leucine and derivatives	Amino acid metabolism	0.97	14.74	Filtered	32091	Filtered
Negative	13.669	570.333	NCGC00380724-01_C28H47NO8_(3R,5R,6S,7S,9R,11E,13S,14R)-14-Ethyl-13-hydroxy-3,5,7,9,13-pentamethyl-2,4,10-trioxooxacyclotetradec-11-en-6-yl 3,4,6-trideoxy-3-(dimethylamino)-D-xylo-hexopyranoside	[M+HCOO]-	Aminoglycosides	Antibiotic metabolism	0.9	50.74	Filtered	31734.2	Filtered
Negative	14.569	443.211	21-hydroxy-10-methoxy-1,4,14,19,19-pentamethyl-2,7,18-trioxapentacyclo[11.9.0.0?,??.0?,?.0??,??]docosa-3(11),4,9-triene-8,17-dione	[M-H]-	Xanthenes	Heterocyclic compound metabolism	0.97	10.34	Filtered	30863.2	Filtered
Negative	13.665	882.622	PC 39:4	[M+CH3COOH-H]-	Phosphatidylcholines	Lipid metabolism	0.97	24.1	Filtered	30857.9	Filtered
Negative	0.713	151.026	XANTHINE	[M-H]-	Xanthines	Nucleotide metabolism	1	10.08	Filtered	30582.3	Filtered
Negative	6.288	191.075	4-oxo-5-phenylpentanoic acid	[M-H]-	Medium-chain keto acids and derivatives	Lipid metabolism	0.81	19.25	Filtered	29694.9	Filtered
Negative	13.181	890.591	Phosphatidylcholine 18:1-22:6	[M+CH3COO]-	Phosphatidylcholines	Lipid metabolism	1	14.05	Filtered	29654.1	Filtered
Positive	12.272	526.328	NCGC00380724-01_C28H47NO8_(3R,5R,6S,7S,9R,11E,13S,14R)-14-Ethyl-13-hydroxy-3,5,7,9,13-pentamethyl-2,4,10-trioxooxacyclotetradec-11-en-6-yl 3,4,6-trideoxy-3-(dimethylamino)-D-xylo-hexopyranoside	[M+H]+	Aminoglycosides	Antibiotic metabolism	0.76	10.58	Filtered	29125	Filtered
Negative	2.608	687.198	Flavone base + 3O, 2MeO, O-guaiacylglycerol-Hex	[M-H]-	Lignan glycosides	Glycoside metabolism	0.77	12.86	Filtered	28392.5	Filtered
Positive	13.695	391.262	NCGC00385006-01_C25H36O2_Dicyclopenta[a,d]cycloocten-3(3aH)-one, 7-[(2Z)-1,5-dimethyl-2,4-hexadien-1-yl]-6,6a,7,8,9,9a,10,10a-octahydro-4-(hydroxymethyl)-1,9a-dimethyl-, (4E,6aS,7R,9aR,10aS)-	[M+Na]+	Ophiobolane sesterterpenoids	Terpenoid metabolism	0.9	19.44	Filtered	28383.9	Filtered
Negative	8.047	522.32	Guanosine-5'-triphosphate sodium salt	[M-H]-	Purine ribonucleoside triphosphates	Nucleotide metabolism	1	28.99	Filtered	27916.8	Filtered
Negative	12.912	852.577	Phosphatidylcholine 17:0-20:5	[M+CH3COO]-	Phosphatidylcholines	Lipid metabolism	0.99	65.23	Filtered	26891.4	Filtered
Negative	12.785	140.012	ETHANOLAMINE PHOSPHATE	[M-H]-	Phosphoethanolamines	Lipid metabolism	1	19.57	Filtered	26496.9	Filtered
Positive	12.563	494.322	Tiamulin	[M+H]+	Pleuromutilin and derivatives	Macrolide metabolism	0.81	116.66	Filtered	26332.7	Filtered
Negative	9.144	560.3	NCGC00380724-01_C28H47NO8_(3R,5R,6S,7S,9R,11E,13S,14R)-14-Ethyl-13-hydroxy-3,5,7,9,13-pentamethyl-2,4,10-trioxooxacyclotetradec-11-en-6-yl 3,4,6-trideoxy-3-(dimethylamino)-D-xylo-hexopyranoside	[M+Cl]-	Aminoglycosides	Antibiotic metabolism	1	25.15	Filtered	25823.3	Filtered
Negative	14.16	379.147	4-amino-5-(5-hydroxy-2',6-dimethyl-5'-prop-1-en-2-ylspiro[7-oxabicyclo[4.1.0]heptane-3,1'-cyclopentane]-2-yl)oxy-5-oxopentanoic acid	[M-H]-	Glutamic acid and derivatives	Amino acid metabolism	0.93	32.07	Filtered	25770.8	Filtered
Negative	6.82	167.108	Chrysanthemic Acid	[M-H]-	Monocyclic monoterpenoids	Terpenoid metabolism	0.97	16.26	Filtered	25694.7	Filtered
Negative	3.856	312.122	feruloyltyramine	[M-H]-	Hydroxycinnamic acids and derivatives	Phenylpropanoid metabolism	0.8	19.21	Filtered	25404.8	Filtered
Negative	14.797	241.217	Pentadecanoic acid	[M-H]-	Long-chain fatty acids	Lipid metabolism	0.93	94.98	Filtered	25375.1	Filtered
Negative	2.5	89.0245	GLYCERALDEHYDE	[M-H]-	Monosaccharides	Carbohydrate metabolism	1	11.47	Filtered	25057.3	Filtered
Positive	10.015	578.344	destruxin A	[M+H]+	Cyclic depsipeptides	Peptide metabolism	0.71	21.65	Filtered	25029.7	Filtered
Negative	14.258	307.264	sclareol	[M-H]-	Diterpenoids	Terpenoid metabolism	1	10.09	Filtered	25016.4	Filtered
Positive	12.787	414.336	Solasodin	[M+H]+	Spirosolanes and derivatives	Steroid metabolism	0.92	17.45	Filtered	25000.8	Filtered
Positive	16.42	473.401	alpha-TOCHOPHERYL ACETATE	[M+H]+	Vitamin E compounds	Lipid metabolism	0.73	12.87	Filtered	24805.3	Filtered
Positive	13.82	1375.55	[(2S,3R,4S,5S)-3-[(2S,3R,4R,5R,6S)-3,4-dihydroxy-6-methyl-5-[(2S,3R,4S,5S,6R)-3,4,5-trihydroxy-6-(hydroxymethyl)oxan-2-yl]oxyoxan-2-yl]oxy-4,5-dihydroxyoxan-2-yl] (4aR,5R,6aS,6bR,10S,12aR,14bS)-5-hydroxy-10-[(2R,3R,4S,5S,6R)-4-hydroxy-6-(hydroxymethyl)-3-[(2S,3R,4R,5R,6S)-3,4,5-trihydroxy-6-methyloxan-2-yl]oxy-5-[(2S,3R,4S,5R)-3,4,5-trihydroxyoxan-2-yl]oxyoxan-2-yl]oxy-2,2,6a,6b,9,9,12a-heptameth…	[M+H]+	Triterpene saponins	Terpenoid metabolism	0.91	14.55	Filtered	24458.1	Filtered
Negative	12.628	814.562	Phosphatidylcholine 16:0-18:3	[M+CH3COO]-	Phosphatidylcholines	Lipid metabolism	1	36.43	Filtered	24410.4	Filtered
Negative	0.678	167.997	Cysteic Acid	[M-H]-	Alpha amino acids	Amino acid metabolism	1	11.57	Filtered	24162.1	Filtered
Positive	13.198	1202.7	CYCLOSPORINE	[M+H]+	Cyclosporins	Polyketide metabolism	1	17.5	Filtered	24011.2	Filtered
Positive	11.579	518.322	(6aR,8aS)-11-(3-acetamido-2-methylpropyl)-6a,8a,9-trimethyl-10-oxo-1,3,4,5,6,6a,6b,7,8,8a,8b,9,10,12,12a,12b-hexadecahydropentaleno[2,1-a]phenanthren-4-yl acetate	[M+Na]+	Steroid esters	Steroid metabolism	0.96	32.23	Filtered	23968.5	Filtered
Positive	11.335	395.242	NCGC00168796-02_C22H36O7_Grayanotoxane-3,5,6,10,14,16-hexol, 14-acetate, (3beta,6beta,14R,16alpha)-	[M-H2O+H]+	Leucothol and grayanotoxane diterpenoids	Terpenoid metabolism	0.8	12.98	Filtered	23938.1	Filtered
Negative	11.752	797.422	Sphingomyelin d18:1-C24:1	[M-CH3]-	Phosphosphingolipids	Lipid metabolism	0.99	12.78	Filtered	23889.4	Filtered
Negative	10.903	717.332	Sphingomyelin d18:0-C18:0	[M-CH3]-	Phosphosphingolipids	Lipid metabolism	0.84	16.19	Filtered	23876.2	Filtered
Negative	1.163	172.977	Shikimic Acid	[M-H]-	Shikimic acids and derivatves	Aromatic amino acid metabolism	0.89	13.55	Filtered	23638.3	Filtered
Negative	13.152	769.379	Sphingomyelin d18:1-C22:1	[M-CH3]-	Phosphosphingolipids	Lipid metabolism	1	21.39	Filtered	23625.6	Filtered
Negative	12.624	790.561	Phosphatidylcholine 16:0-16:1	[M+CH3COO]-	Phosphatidylcholines	Lipid metabolism	0.81	47.86	Filtered	23309.4	Filtered
Negative	10.243	421.178	NCGC00347584-02!5-chloro-2,4-dihydroxy-3-[(E)-4-hydroxy-3-methyl-5-(1,2,6-trimethyl-3-oxocyclohexyl)pent-2-enyl]-6-methylbenzaldehyde	[M-H]-	Hydroxybenzaldehydes	Phenylpropanoid metabolism	1	10.76	Filtered	23108.6	Filtered
Positive	10.582	490.291	MMV676063	[M+H]+	N-phenylureas	Xenobiotic metabolism	0.76	32.08	Filtered	23052.5	Filtered
Negative	0.678	749.213	NCGC00180378-02!	[M-H]-	Lignans, neolignans and related compounds	Phenylpropanoid metabolism	0.99	34.84	Filtered	23034	Filtered
Positive	12.919	722.4	Fumonisin B1	[M+H]+	Fumonisins	Polyketide metabolism	0.96	23.38	Filtered	22967.5	Filtered
Negative	12.571	429.246	NCGC00347582-02![4,5-dihydroxy-3,4-bis(hydroxymethyl)-4a,8,8-trimethyl-5,6,7,8a-tetrahydro-1H-naphthalen-1-yl] hexanoate	[M+HCOO]-	Fatty acid esters	Lipid metabolism	0.95	10.29	Filtered	22943.7	Filtered
Negative	10.022	815.312	Utilin	[M-H]-	Limonoids	Terpenoid metabolism	1	23.04	Filtered	22879.7	Filtered
Negative	10.438	321.207	neobavaisoflavone	[M-H]-	Isoflavones	Flavonoid metabolism	0.88	16.76	Filtered	22827.9	Filtered
Negative	11.713	349.203	4-acetyloxy-8-(3-oxo-2-pent-2-enylcyclopenten-1-yl)octanoic acid	[M-H]-	Medium-chain fatty acids	Lipid metabolism	1	23.98	Filtered	22792.5	Filtered
Positive	13.178	416.351	Hupehenine	[M+H]+	Cerveratrum-type alkaloids	Alkaloid biosynthesis	0.92	15.06	Filtered	22759.8	Filtered
Negative	12.626	806.503	PS 38:6	[M-H]-	Phosphatidylserines	Lipid metabolism	1	46.51	Filtered	22651.5	Filtered
Negative	12.73	563.261	Isovitexin 2''-O-arabinoside	[M-H]-	Flavonoid C-glycosides	Flavonoid metabolism	0.91	12.82	Filtered	22385.2	Filtered
Negative	14.289	324.263	5-OxoETE-[d7]	[M-H]1-	Long-chain fatty acids	Lipid metabolism	0.81	160.18	Filtered	22331.7	Filtered
Negative	10.82	313.239	Octadecanedioic acid	[M-H]-	Long-chain fatty acids	Lipid metabolism	1	20.32	Filtered	22069.7	Filtered
Negative	14.58	455.283	Lobaric Acid	[M-H]-	Depsides and depsidones	Polyketide metabolism	1	11.39	Filtered	21650.6	Filtered
Negative	13.633	207.14	3,4-Dimethoxycinnamic Acid	[M-H]-	Coumaric acids and derivatives	Phenylpropanoid metabolism	0.99	10.1	Filtered	21599.9	Filtered
Positive	11.614	1055.67	"2-((4R)-4-((3R,5S,7S,9S,10S,13R,14S,17R)-3,7-dihydroxy-10,13-dimethylhexadecahydro-1H-cyclopenta[a]phenanthren-17-yl)-2,2-dimethylpentanamido)ethane-1-sulfonic acid"	[2M+H]+	Taurinated bile acids and derivatives	Bile acid metabolism	0.98	17.88	Filtered	21577.5	Filtered
Positive	12.353	1168.67	3-oxo-3-[[(10E,20E)-5,7,9,19,23,25,27,31,33,34,35-undecahydroxy-8,10,14,18,22,26,30-heptamethyl-15-[(Z)-4-methyl-10-[(N'-methylcarbamimidoyl)amino]dec-4-en-2-yl]-17-oxo-16,37-dioxabicyclo[31.3.1]heptatriaconta-10,20-dien-3-yl]oxy]propanoic acid	[M+K]+	Macrolides and analogues	Macrolide metabolism	0.88	13.11	Filtered	21507.7	Filtered
Negative	13.621	669.17	NCGC00385367-01!5,7-dihydroxy-2-(4-hydroxy-3-methoxyphenyl)-6-methoxy-3-[(2S,3R,4S,5S,6R)-3,4,5-trihydroxy-6-[[(2R,3R,4S,5S,6R)-3,4,5-trihydroxy-6-(hydroxymethyl)oxan-2-yl]oxymethyl]oxan-2-yl]oxychromen-4-one	[M-H]-	Flavonoid-3-O-glycosides	Flavonoid metabolism	1	12.82	Filtered	21395.6	Filtered
Positive	12.503	423.273	7-[2,6-dimethyl-8-(2-methylbutanoyloxy)-1,2,6,7,8,8a-hexahydronaphthalen-1-yl]-3,5-dihydroxyheptanoic acid	[M+H]+	Medium-chain hydroxy acids and derivatives	Lipid metabolism	0.8	21.68	Filtered	21380.8	Filtered
Negative	11.926	270.216	N-Dodecanoyl-N-methylglycine	[M-H]-	N-acyl-alpha amino acids	Amino acid metabolism	0.7	21.18	Filtered	21324.9	Filtered
Negative	0.737	535.039	UDP-xylose	[M-H]-	Pyrimidine ribonucleoside diphosphates	Nucleotide metabolism	1	13.02	Filtered	20991.9	Filtered
Negative	12.274	818.555	Phosphatidylethanolamine 20:0-22:6	[M-H]-	Phosphatidylethanolamines	Lipid metabolism	0.7	218.09	Filtered	20846.6	Filtered
Negative	13.281	669.171	NCGC00385367-01!5,7-dihydroxy-2-(4-hydroxy-3-methoxyphenyl)-6-methoxy-3-[(2S,3R,4S,5S,6R)-3,4,5-trihydroxy-6-[[(2R,3R,4S,5S,6R)-3,4,5-trihydroxy-6-(hydroxymethyl)oxan-2-yl]oxymethyl]oxan-2-yl]oxychromen-4-one	[M-H]-	Flavonoid-3-O-glycosides	Flavonoid metabolism	0.99	12.92	Filtered	20839.7	Filtered
Negative	0.668	843.262	NCGC00381241-01![2-[6-[4-[3,4-dihydroxy-5-(hydroxymethyl)oxolan-2-yl]oxy-2,6-dihydroxy-3-[3-(4-hydroxyphenyl)propanoyl]phenyl]-4,5-dihydroxy-2-methyloxan-3-yl]oxy-3,5-dihydroxy-6-methyloxan-4-yl] (E)-3-(4-hydroxyphenyl)prop-2-enoate	[M-H]-	2'-Hydroxy-dihydrochalcones	Flavonoid metabolism	0.87	25.6	Filtered	20752.5	Filtered
Negative	10.121	910.546	PC 42:11	[M+CH3COOH-H]-	Phosphatidylcholines	Lipid metabolism	0.76	21.96	Filtered	20644.8	Filtered
Negative	12.604	782.498	PS 36:4	[M-H]-	Phosphatidylserines	Lipid metabolism	1	58.97	Filtered	20471.4	Filtered
Negative	10.443	297.243	(9Z,12R)-12-Hydroxyoctadec-9-enoic acid	[M-H]-	Long-chain fatty acids	Lipid metabolism	1	46.6	Filtered	20219.7	Filtered
Negative	10.156	912.561	PC 42:10	[M+CH3COOH-H]-	Phosphatidylcholines	Lipid metabolism	0.88	31.11	Filtered	20213.6	Filtered
Positive	13.652	1341.61	Tubeimoside I	[M+Na]+	Triterpenoids	Terpenoid metabolism	1	11.61	Filtered	20103.2	Filtered
Negative	12.994	1073.55	[(2S,3R,4S,5S,6R)-3,4,5-trihydroxy-6-(hydroxymethyl)oxan-2-yl] (4aS,6aS,6bR,9R,10S,12aR,14bS)-9-(hydroxymethyl)-10-[(2S,3R,4R,5R)-3-hydroxy-4-[(2S,3R,4S,5S,6R)-3,4,5-trihydroxy-6-(hydroxymethyl)oxan-2-yl]oxy-5-[(2S,3R,4R,5R,6S)-3,4,5-trihydroxy-6-methyloxan-2-yl]oxyoxan-2-yl]oxy-2,2,6a,6b,9,12a-hexamethyl-1,3,4,5,6,6a,7,8,8a,10,11,12,13,14b-tetradecahydropicene-4a-carboxylate	[M-H]-	Triterpene saponins	Terpenoid metabolism	1	40.95	Filtered	19944	Filtered
Negative	12.896	840.577	PC(16:0e/11,12-EpETE)	[M+CH3COO]-	1-alkyl,2-acylglycero-3-phosphocholines	Lipid metabolism	1	30.61	Filtered	19727.5	Filtered
Negative	2.471	718.127	Phosphatidylcholine 16:0-16:0	[M-CH3]-	Phosphatidylcholines	Lipid metabolism	0.73	33.07	Filtered	19692	Filtered
Negative	12.71	610.309	Dihydroergocristine	[M-H]-	Lysergamides	Alkaloid biosynthesis	0.91	37.27	Filtered	19270.9	Filtered
Positive	14.041	1459.63	Soyasaponin Ab	[M+Na]+	Triterpene saponins	Terpenoid metabolism	1	12.52	Filtered	19232.2	Filtered
Negative	12.657	253.217	Palmitoleic acid	[M-H]-	Long-chain fatty acids	Lipid metabolism	0.97	101.32	Filtered	19056.3	Filtered
Negative	6.594	431.184	3-hydroxy-3-methyl-5-oxo-5-[[(2R,3S,4S,5R,6S)-3,4,5-trihydroxy-6-(2-methyl-4-oxopyran-3-yl)oxyoxan-2-yl]methoxy]pentanoic acid	[M-H]-	Saccharolipids	Lipid metabolism	0.96	11.73	Filtered	18976.3	Filtered
Negative	13.099	558.313	NCGC00380158-01!2-[2-[2-[[2-[2-(2-hydroxypropanoylamino)-3-methylbutanoyl]oxy-3-methylbutanoyl]amino]-3-methylbutanoyl]oxypropanoylamino]-3-methylbutanoic acid	[M-H]-	Depsipeptides	Peptide metabolism	0.74	58.7	Filtered	18973.4	Filtered
Negative	13.31	604.362	Phosphatidylcholine lyso 20:3	[M+CH3COO]-	2-acyl-sn-glycero-3-phosphocholines	Lipid metabolism	0.91	52.37	Filtered	18967	Filtered
Negative	14.16	375.148	(E)-1-[2,4-dihydroxy-3-[(2-hydroxyphenyl)methyl]-6-methoxyphenyl]-3-phenylprop-2-en-1-one	[M-H]-	Linear diarylheptanoids	Polyketide metabolism	0.86	19.93	Filtered	18711.3	Filtered
Positive	14.27	600.416	Cucurbitachrome A	[M+H]+	Xanthophylls	Terpenoid metabolism	0.74	21.09	Filtered	18705.8	Filtered
Negative	11.624	830.556	PC(16:1/13-HODE)	[M+CH3COO]-	Phosphatidylcholines	Lipid metabolism	1	24.44	Filtered	18686.5	Filtered
Negative	0.716	575.144	NCGC00384751-01!5-hydroxy-2-(4-hydroxyphenyl)-3-[(2S,3R,4S,5S,6R)-3,4,5-trihydroxy-6-(hydroxymethyl)oxan-2-yl]oxy-7-[(2S,3R,4R,5R,6S)-3,4,5-trihydroxy-6-methyloxan-2-yl]oxychromen-4-one	[M-H2O-H]-	Flavonoid-7-O-glycosides	Flavonoid metabolism	0.99	14.06	Filtered	18583	Filtered
Negative	7.007	829.422	1,2,6b,9,9,12a-hexamethyl-4a-[3,4,5-trihydroxy-6-(hydroxymethyl)oxan-2-yl]oxycarbonyl-10-(3,4,5-trihydroxy-6-methyloxan-2-yl)oxy-2,3,4,5,6,6a,7,8,8a,10,11,12,13,14b-tetradecahydro-1H-picene-6a-carboxylic acid	[M+Cl]-	Triterpene saponins	Terpenoid metabolism	0.92	11.5	Filtered	18507.3	Filtered
Positive	12.365	1249.49	[(2R,3R,4S,6S)-6-[(2R,3S,4R)-6-[(2R,3R,4R,6S)-6-[[(2S,3S)-6-[(2S,4R,5R,6R)-4-[(2S,4R,5S,6R)-5-acetyloxy-4-hydroxy-6-methyloxan-2-yl]oxy-5-methoxy-6-methyloxan-2-yl]oxy-3-[(1S,3S,4R)-3,4-dihydroxy-1-methoxy-2-oxopentyl]-8,9-dihydroxy-7-methyl-1-oxo-3,4-dihydro-2H-anthracen-2-yl]oxy]-3-hydroxy-2-methyloxan-4-yl]oxy-3-hydroxy-2-methyloxan-4-yl]oxy-4-hydroxy-2,4-dimethyloxan-3-yl] 2-methylpropanoate	[M+K]+	Oligosaccharides	Glycoside metabolism	0.81	10.45	Filtered	18414.5	Filtered
Negative	12.672	171.006	rac-Glycerol 3-phosphoate	[M-H]-	Glycerophosphates	Lipid metabolism	0.99	31.54	Filtered	18336.1	Filtered
Negative	12.299	771.381	Sphingomyelin d18:1-C22:0	[M-H]-	Phosphosphingolipids	Lipid metabolism	1	17.84	Filtered	17954.7	Filtered
Negative	11.902	289.217	Epiandrosterone	[M-H]-	Androgens and derivatives	Hormone metabolism	1	19.09	Filtered	16864	Filtered
Negative	0.684	826.216	Phosphatidylcholine 18:1-22:1 / 20:1-20:1	[M-CH3]-	Phosphatidylcholines	Lipid metabolism	0.98	22.57	Filtered	16862.6	Filtered
Negative	0.684	746.182	Phosphatidylcholine 18:0-16:0	[M-CH3]-	Phosphatidylcholines	Lipid metabolism	0.76	17.17	Filtered	16683.9	Filtered
Negative	13.188	419.154	3-(2,4-dihydroxyphenyl)-5-hydroxy-8,8-dimethyl-6-(3-methylbut-2-enyl)pyrano[2,3-h]chromen-4-one	[M-H]-	6-prenylated isoflavanones	Flavonoid metabolism	0.95	11.24	Filtered	16641.9	Filtered
Positive	13.268	1201.49	Kurahamide B	[M+NH4]+	Cyclic depsipeptides	Peptide metabolism	0.91	10.51	Filtered	16543.5	Filtered
Negative	6.658	725.361	NCGC00381314-01![3-methyl-1-[3-methyl-1-[3-methyl-1-oxo-1-(2,3,4,5,6-pentahydroxyhexoxy)pentan-2-yl]oxy-1-oxopentan-2-yl]oxy-1-oxopentan-2-yl] 2-acetyloxy-3-methylpentanoate	[M+HCOO]-	Depsipeptides	Peptide metabolism	0.73	11.93	Filtered	16329.9	Filtered
Positive	10.172	488.275	glycoursodeoxycholic acid	[M+K]+	Glycinated bile acids and derivatives	Bile acid metabolism	0.76	23.61	Filtered	16305.4	Filtered
Negative	12.245	816.54	Phosphatidylethanolamine 20:1-22:6	[M-H]-	Phosphatidylethanolamines	Lipid metabolism	0.85	13.38	Filtered	16217.5	Filtered
Positive	12.06	422.325	AgelasineE/F	[M]+	Diterpenoids	Terpenoid metabolism	0.84	20.2	Filtered	16214.4	Filtered
Negative	12.824	788.546	2-amino-3-[hydroxy-[3-octadecanoyloxy-2-[octadec-11-enoyl]oxypropoxy]phosphoryl]oxypropanoic acid	[M-H]-	Phosphatidylserines	Lipid metabolism	1	378.43	Filtered	16206.3	Filtered
Negative	11.412	871.543	Phosphatidylinositol 17:0-20:4	[M-H]-	Phosphatidylinositols	Lipid metabolism	0.79	515.07	Filtered	16193.3	Filtered
Negative	10.935	669.385	Saquinavir	[M-H]-	Quinoline carboxamides	Heterocyclic compound metabolism	0.83	16.42	Filtered	16092.7	Filtered
Negative	5.611	351.097	2',4',11-trioxaspiro[tricyclo[4.4.1.0?,?]undecane-2,3'-tricyclo[7.3.1.0?,??]tridecane]-1'(12'),3,5',7',8,9'(13'),10'-heptaene-5,7,10-triol	[M-H]-	Naphthalenes	Aromatic compound metabolism	0.79	11.68	Filtered	15934.8	Filtered
Negative	11.271	837.415	NCGC00380465-01_C38H64O17_Hexopyranoside, 1-[7-[[4-O-(6-deoxy-alpha-L-mannopyranosyl)-beta-D-glucopyranosyl]oxy]-1,2,3,4,4a,4b,5,6,7,8,8a,9-dodecahydro-2,4b,8,8-tetramethyl-2-phenanthrenyl]-2-hydroxyethyl	[M+HCOO]-	Diterpene glycosides	Terpenoid metabolism	1	18.45	Filtered	15900.9	Filtered
Positive	13.169	611.284	NCGC00386085-01_C32H44O10_	[M+Na]+	Oxepanes	Heterocyclic compound metabolism	1.06	57.78	Filtered	15894.9	Filtered
Negative	10.688	477.226	[3,4,5-trihydroxy-6-[[(E)-3-(4-hydroxyphenyl)prop-2-enoyl]oxymethyl]oxan-2-yl] 3,4,5-trihydroxybenzoate	[M-H]-	Tannins	Polyketide metabolism	0.7	125.86	Filtered	15772.5	Filtered
Negative	12.786	602.347	Phosphatidylcholine lyso 20:4	[M+CH3COO]-	2-acyl-sn-glycero-3-phosphocholines	Lipid metabolism	0.97	43.13	Filtered	15724.1	Filtered
Negative	12.567	939.547	(2S,3S,4S,5R,6R)-6-[[(3S,6aR,6bS,8aR,9R,12aS,14bR)-9-hydroxy-4,4,6a,6b,8a,11,11,14b-octamethyl-1,2,3,4a,5,6,7,8,9,10,12,12a,14,14a-tetradecahydropicen-3-yl]oxy]-5-[(2R,3R,4S,5R,6S)-6-carboxy-4,5-dihydroxy-3-[(2S,3R,4R,5R,6S)-3,4,5-trihydroxy-6-methyloxan-2-yl]oxyoxan-2-yl]oxy-3,4-dihydroxyoxane-2-carboxylic acid	[M-H]-	Triterpene saponins	Terpenoid metabolism	0.85	34.63	Filtered	15690.6	Filtered
Negative	14.179	335.223	(Z)-5-[(1S,2R,4aR,8aR)-5-(hydroxymethyl)-1,2,4a-trimethyl-2,3,4,7,8,8a-hexahydronaphthalen-1-yl]-3-(hydroxymethyl)pent-2-enoic acid	[M-H]-	Colensane and clerodane diterpenoids	Terpenoid metabolism	1	11.56	Filtered	15644.8	Filtered
Positive	13.737	705.452	NCGC00381058-01![3-hydroxy-1-[3-hydroxy-1-oxo-1-(2,3,4,5,6-pentahydroxyhexoxy)decan-5-yl]oxy-1-oxodecan-5-yl] 3,5-dihydroxydecanoate [IIN-based on: CCMSLIB00000846752]	[M-2H2O+H]+	Tricarboxylic acids and derivatives	TCA cycle	0.79	11.39	Filtered	15412.3	Filtered
Negative	5.284	204.067	Indolelactic acid	[M-H]-	Indolyl carboxylic acids and derivatives	Alkaloid biosynthesis	0.92	12.58	Filtered	15215.3	Filtered
Negative	13.01	422.305	2-hydroxy-6-pentadecyl-N-phenylbenzamide	[M-H]-	Benzanilides	Xenobiotic metabolism	1	20.06	Filtered	15191.3	Filtered
Negative	13.748	631.243	(1S,2S,3R,4S,7R,10S,12R,15S)-4,12-bis(acetyloxy)-1,9,15-trihydroxy-10,14,17,17-tetramethyl-11-oxo-6-oxatetracyclo[11.3.1.0?,??.0?,?]heptadec-13-en-2-yl benzoate	[M+HCOO]-	Taxanes and derivatives	Terpenoid metabolism	0.82	18.91	Filtered	15009	Filtered
Negative	12.785	327.196	hirsutanone	[M-H]-	Linear diarylheptanoids	Polyketide metabolism	0.92	19.63	Filtered	14995.1	Filtered
Negative	11.721	901.533	PI(18:0/14,15-EET)	[M-H]-	Phosphatidylinositols	Lipid metabolism	0.76	87.2	Filtered	14606	Filtered
Negative	12.162	677.247	15-(carbamoylmethyl)-10,11,23-trihydroxy-18-(3-methyl-2-oxopentanamido)-9,14,17-trioxo-N-[(1Z)-prop-1-en-1-yl]-8,13,16-triazatetracyclo[18.3.1.0?,?.0?,??]tetracosa-1(23),2(7),3,5,20(24),21-hexaene-12-carboxamide	[M-H]-	Oligopeptides	Peptide metabolism	0.98	11.01	Filtered	14254.1	Filtered
Positive	10.105	474.26	Di-dihydrocaffeoyl spermidine	[M+H]+	Catechols	Phenylpropanoid metabolism	0.7	12.7	Filtered	14042.4	Filtered
Negative	14.165	367.25	Isorangiformic acid	[M-H2O-H]-	Tricarboxylic acids and derivatives	TCA cycle	0.98	23.04	Filtered	13890.3	Filtered
Negative	12.39	564.205	methyl (2S,3R,4S)-4-[[(1R)-2-acetyl-6,7-dihydroxy-3,4-dihydro-1H-isoquinolin-1-yl]methyl]-3-ethenyl-2-[(2S,3R,4S,5S,6R)-3,4,5-trihydroxy-6-(hydroxymethyl)oxan-2-yl]oxy-3,4-dihydro-2H-pyran-5-carboxylate	[M-H]-	Terpene glycosides	Terpenoid metabolism	0.96	19.19	Filtered	13847.3	Filtered
Negative	12.6	564.204	methyl (2S,3R,4S)-4-[[(1R)-2-acetyl-6,7-dihydroxy-3,4-dihydro-1H-isoquinolin-1-yl]methyl]-3-ethenyl-2-[(2S,3R,4S,5S,6R)-3,4,5-trihydroxy-6-(hydroxymethyl)oxan-2-yl]oxy-3,4-dihydro-2H-pyran-5-carboxylate	[M-H]-	Terpene glycosides	Terpenoid metabolism	0.93	18.45	Filtered	13814.9	Filtered
Positive	12.011	701.418	NCGC00381206-01_C40H60O10_1-Naphthalenebutanoic acid, decahydro-beta,6-dihydroxy-alpha-(2-hydroxyethylidene)-5-(hydroxymethyl)-5,8a-dimethyl-2-methylene-, (4E)-4-[2-[(1R,4aS,5R,6R,8aS)-decahydro-6-hydroxy-5-(hydroxymethyl)-5,8a-dimethyl-2-methylene-1-naphthalenyl]ethylidene]tetrahydro-5-oxo-3-furanyl ester, (alphaE,1R,4aS,5R,6R,8aS)-	[M+H]+	Diterpene lactones	Terpenoid metabolism	0.85	13.13	Filtered	13792.4	Filtered
Positive	0.601	292.975	galangin	[M+H]+	Flavonols	Flavonoid metabolism	0.92	10.13	Filtered	13572.8	Filtered
Negative	13.04	667.356	NCGC00380800-01_C36H50N2O7_(5R,13S,14R,15R)-15,22-Dihydroxy-5-methoxy-14,16-dimethyl-3-oxo-2-azabicyclo[18.3.1]tetracosa-1(24),6,8,10,16,20,22-heptaen-13-yl N-(cyclohexylcarbonyl)-D-alaninate	[M+HCOO]-	N-acyl-alpha amino acids and derivatives	Amino acid metabolism	1	15.76	Filtered	13453.4	Filtered
Negative	10.542	826.523	PC(14:0/11,12-EpETE)	[M+CH3COO]-	Phosphatidylcholines	Lipid metabolism	1	19.59	Filtered	13213.7	Filtered
Negative	13.711	609.214	RUTOSIDE (rutin)	[M-H]-	Flavonoid-3-O-glycosides	Flavonoid metabolism	1	10.68	Filtered	13151.6	Filtered
Negative	13.735	678.436	2-amino-3-[[2,3-di(tetradecanoyloxy)propoxy]-hydroxyphosphoryl]oxypropanoic acid	[M-H]-	Phosphatidylserines	Lipid metabolism	1	27.75	Filtered	13063.1	Filtered
Negative	12.458	848.545	Phosphatidylserine 19:0-22:6	[M-H]-	Phosphatidylserines	Lipid metabolism	0.95	40.18	Filtered	12909.9	Filtered
Negative	2.474	723.173	NCGC00385628-01![(2S,3S,4S,5R,6S)-6-[5,7-dihydroxy-2-(4-hydroxyphenyl)-4-oxochromen-3-yl]oxy-5-hydroxy-4-[(E)-3-(4-hydroxyphenyl)prop-2-enoyl]oxy-2-methyloxan-3-yl] (E)-3-(4-hydroxyphenyl)prop-2-enoate	[M-H]-	Flavonoid-3-O-glycosides	Flavonoid metabolism	1	10.75	Filtered	12879	Filtered
Negative	11.617	758.499	PS 34:2	[M-H]-	Phosphatidylserines	Lipid metabolism	0.97	1317.08	Filtered	12840.3	Filtered
Negative	12.498	1003.5	Asiaticoside	[M+HCOO]-	Triterpene saponins	Terpenoid metabolism	0.99	20.6	Filtered	12696.7	Filtered
Negative	13.08	331.264	Docosatetraenoic acid	[M-H]-	Very long-chain fatty acids	Lipid metabolism	0.86	22.28	Filtered	12573.8	Filtered
Negative	13.138	800.58	Phosphatidylethanolamine alkenyl 20:1-22:6	[M-H]-	1-(1Z-alkenyl),2-acylglycerophosphoethanolamines	Lipid metabolism	0.75	167.55	Filtered	12524.2	Filtered
Positive	5.286	374.227	SH373-1	[M+H]+	Peptides	Peptide metabolism	0.9	12.39	Filtered	12480	Filtered
Negative	12.717	721.366	DGMG 18:3	[M+HCOO]-	Glycosylmonoacylglycerols	Lipid metabolism	1	24.06	Filtered	12286.5	Filtered
Negative	10.49	911.502	Soyasapogenol B base + O-HexA-Pen-dHex	[M-H]-	Triterpene saponins	Terpenoid metabolism	0.99	103.65	Filtered	12188.5	Filtered
Negative	0.693	300.005	N-Acetylglucosamine 1-phosphate	[M-H]-	N-acyl-alpha-hexosamines	Amino sugar metabolism	0.94	20.46	Filtered	12171.7	Filtered
Positive	12.661	631.397	3-(dimethyl(3-((4R)-4-((3R,7R,12S,17R)-3,7,12-trihydroxy-10,13-dimethylhexadecahydro-1H-cyclopenta[a]phenanthren-17-yl)pentanamido)propyl)ammonio)-2-hydroxypropane-1-sulfonate	[M+H]+	Trihydroxy bile acids, alcohols and derivatives	Bile acid metabolism	0.9	28.95	Filtered	12159.9	Filtered
Negative	0.716	108.021	HYPOTAURINE	[M-H]-	Sulfinic acids	Sulfur metabolism	0.72	10.24	Filtered	12103.9	Filtered
Positive	10.815	456.27	11,12-dihydroxy-13-methoxy-4,5,8-trimethyl-3-(2-methylpropyl)-1H,2H,3H,4H,6aH,9H,10H,11H,12H,13H,14H,15H,15bH-cycloundeca[e]isoindole-1,15-dione	[M+Na]+	Isoindolones	Alkaloid biosynthesis	0.76	42.39	Filtered	12052.9	Filtered
Negative	9.105	689.413	MONENSIN SODIUM (monensin A is shown)	[M-H]-	Ketals	Lipid metabolism	0.73	186.18	Filtered	12037.2	Filtered
Negative	9.489	811.485	Ginsenoside Rg6	[M+HCOO]-	Triterpenoids	Terpenoid metabolism	0.87	67.93	Filtered	11853.1	Filtered
Negative	0.697	170.045	Phenacylamine Hydrochloride	[M-H]-	Alkyl-phenylketones	Phenylpropanoid metabolism	0.79	12.87	Filtered	11674.4	Filtered
Negative	0.978	693.119	AMP	[2M-H]-	Purine ribonucleoside monophosphates	Nucleotide metabolism	0.9	22.1	Filtered	11390.7	Filtered
Negative	13.045	203.181	HUMULENE (alpha)	[M-H]-	Sesquiterpenoids	Terpenoid metabolism	1	12.48	Filtered	11304.6	Filtered
Positive	12.928	1117.57	(2S,3R,4S,5S,6R)-2-[(2R,3R,4S,5S,6R)-2-[[(3S,8R,10R,12R,14R,17S)-17-[(2S)-2-[(2S,3R,4S,5S,6R)-6-[[(2R,3R,4R,5S)-3,4-dihydroxy-5-(hydroxymethyl)oxolan-2-yl]oxymethyl]-3,4,5-trihydroxyoxan-2-yl]oxy-6-methylhept-5-en-2-yl]-12-hydroxy-4,4,8,10,14-pentamethyl-2,3,5,6,7,9,11,12,13,15,16,17-dodecahydro-1H-cyclopenta[a]phenanthren-3-yl]oxy]-4,5-dihydroxy-6-(hydroxymethyl)oxan-3-yl]oxy-6-(hydroxymethyl)ox…	[M+K]+	Triterpene saponins	Terpenoid metabolism	0.91	11.34	Filtered	11242.6	Filtered
Negative	11.696	225.223	L-Carnosine	[M-H]-	Hybrid peptides	Peptide metabolism	0.77	411.73	Filtered	11122.4	Filtered
Positive	11.899	493.232	[3,4,5-trihydroxy-6-[[3,4,5-trihydroxy-6-(hydroxymethyl)oxan-2-yl]oxymethyl]oxan-2-yl] 2,6,6-trimethylcyclohexene-1-carboxylate	[M+H]+	O-glycosyl compounds	Glycoside metabolism	0.92	13.12	Filtered	10684.2	Filtered
Negative	11.076	633.269	(1R,21S,23R)-6,7,8,11,12,13,22,23-octahydroxy-3,16-dioxo-2,17,20-trioxatetracyclo[17.3.1.0?,?.0??,??]tricosa-4(9),5,7,10(15),11,13-hexaen-21-yl 3,4,5-trihydroxybenzoate	[M-H]-	Hydrolyzable tannins	Polyketide metabolism	0.83	14.66	Filtered	10678.7	Filtered
Negative	6.959	389.255	Ilicicolin A	[M-H]-	Sesquiterpenoids	Terpenoid metabolism	0.94	14.19	Filtered	10206.6	Filtered
Positive	10.809	315.252	NCGC00381425-01!8-hydroxy-8-(3-octyloxiran-2-yl)octanoic acid [IIN-based on: CCMSLIB00000846585]	[M+H]+	Lineolic acids and derivatives	Lipid metabolism	0.84	21.32	Filtered	10200.7	Filtered

## Sheet: unique P
									Averaged peak intensities
Mode	Average Rt(min)	Average Mz	Metabolite name	Adduct type	Ontology	Assigned Pathway Category	Total score	S/N average	H	M	P
Negative	12.842	555.309	NCGC00380113-01!2,3,14-trihydroxy-10,13-dimethyl-17-(2,3,6,7-tetrahydroxy-5,6-dimethylheptan-2-yl)-2,3,4,5,9,11,12,15,16,17-decahydro-1H-cyclopenta[a]phenanthren-6-one	[M+HCOO]-	Hydroxy bile acids, alcohols and derivatives	Bile acid metabolism	0.76	2890.68	Filtered	Filtered	8.46444e+06
Positive	13.934	678.505	Soy bean phospholipid	[M+H]+	Phosphatidylcholines	Lipid metabolism	0.93	350.59	Filtered	Filtered	4.99072e+06
Positive	14.013	607.259	3-[(1R,3S,5S,10R,11R,13R,14S,17R)-1,5,11,14-tetrahydroxy-10-(hydroxymethyl)-13-methyl-3-[(2R,3S,4S,5R,6R)-3,4,5-trihydroxy-6-methyloxan-2-yl]oxy-2,3,4,6,7,8,9,11,12,15,16,17-dodecahydro-1H-cyclopenta[a]phenanthren-17-yl]-2H-furan-5-one	[M+Na]+	Cardenolide glycosides and derivatives	Steroid metabolism	1.12	423.37	Filtered	Filtered	3.11555e+06
Positive	14.704	593.287	NCGC00384582-01_C29H46O11_	[M+Na]+	Diterpene glycosides	Terpenoid metabolism	1.09	336.26	Filtered	Filtered	2.83386e+06
Positive	13.924	700.487	Soy bean phospholipid	[M+Na]+	Phosphatidylcholines	Lipid metabolism	0.95	502.95	Filtered	Filtered	2.82772e+06
Positive	14.181	551.274	Ganoderenic acid E	[M+Na]+	Triterpenoids	Terpenoid metabolism	1.36	400.47	Filtered	Filtered	2.14736e+06
Negative	10.773	247.17	(3aR,5aR,9bR)-3a-hydroxy-5a,9-dimethyl-3-methylidene-4,5,6,7,8,9b-hexahydrobenzo[g][1]benzofuran-2-one	[M-H]-	Eudesmanolides, secoeudesmanolides, and derivatives	Terpenoid metabolism	0.89	82.19	Filtered	Filtered	1.48201e+06
Negative	13.195	321.243	(1R,4aS,5R,8aS)-5-(5-hydroxy-3-methylpentyl)-1,4a-dimethyl-6-methylidene-3,4,5,7,8,8a-hexahydro-2H-naphthalene-1-carboxylic acid	[M-H]-	Diterpenoids	Terpenoid metabolism	1.26	1171.91	Filtered	Filtered	804525
Positive	14.453	600.415	Luteoxanthin	[M+H]+	Xanthophylls	Terpenoid metabolism	0.77	65.59	Filtered	Filtered	743898
Positive	6.648	539.245	2-((6-((6,7-dimethoxy-3,4-dihydroisoquinolin-2(1H)-yl)methyl)-4-oxo-4H-pyran-3-yl)oxy)-N-(3,4-dimethoxyphenethyl)acetamide	[M+H]+	Tetrahydroisoquinolines	Alkaloid biosynthesis	0.87	18.38	Filtered	Filtered	629853
Negative	13.383	407.221	2-hydroxy-4-methoxy-3,5-bis(3-methylbut-2-enyl)-6-(2-phenylethyl)benzoic acid	[M-H]-	Stilbenes	Phenylpropanoid metabolism	0.89	195.41	Filtered	Filtered	578746
Negative	8.076	279.16	(1R,2E,7R,10E,12S,13S,15R)-12,15-dihydroxy-7-methyl-8-oxabicyclo[11.3.0]hexadeca-2,10-dien-9-one	[M-H]-	Macrolides and analogues	Polyketide metabolism	0.82	64.24	Filtered	Filtered	540598
Positive	14.105	600.416	Luteoxanthin	[M+H]+	Xanthophylls	Terpenoid metabolism	0.74	43.65	Filtered	Filtered	427670
Negative	14.573	607.256	Isoreserpin	[M-H]-	Yohimbine alkaloids	Alkaloid biosynthesis	0.88	131.01	Filtered	Filtered	394596
Negative	13.297	325.185	Dodecylbenzenesulfonic acid	[M-H]-	Benzenesulfonic acids and derivatives	Xenobiotic metabolism	1.53	558.95	Filtered	Filtered	393774
Positive	13.945	639.244	(S)-3-(4-fluorophenyl)-4-oxo-4H-chromen-7-yl 2-(6-((tert-butoxycarbonyl)amino)hexanamido)-3-phenylpropanoate	[M+Na]+	Isoflavones	Flavonoid metabolism	0.9	36.78	Filtered	Filtered	368030
Positive	14.625	582.406	Cyclodiadinoxanthin	[M+H]+	Triterpenoids	Terpenoid metabolism	0.71	42.72	Filtered	Filtered	361830
Positive	14.663	621.269	(E)-6-((7-acetamido-1,2,3-trimethoxy-9-oxo-5,6,7,9-tetrahydrobenzo[a]heptalen-10-yl)amino)-N-(3,4,5,6-tetrahydro-2H-cyclopenta[d]thiazol-2-ylidene)hexanamide	[M+H]+	Tropones	Polyketide metabolism	1.18	37.55	Filtered	Filtered	358338
Negative	13.816	621.235	[(2R,3S,4S,5R,6R)-6-[1,7-bis(4-hydroxyphenyl)-5-oxoheptan-3-yl]oxy-3,4,5-trihydroxyoxan-2-yl]methyl (E)-3-(4-hydroxyphenyl)prop-2-enoate	[M-H]-	Curcuminoids	Phenylpropanoid metabolism	0.77	78.8	Filtered	Filtered	314317
Positive	10.883	760.593	PC(16:0/18:1(9Z))	[M+H]+	Phosphatidylcholines	Lipid metabolism	0.76	149.22	Filtered	Filtered	312506
Negative	10.614	498.283	taurohyodeoxycholic acid	[M-H]-	Taurinated bile acids and derivatives	Bile acid metabolism	0.98	365.09	Filtered	Filtered	311789
Negative	14.574	429.194	(1-acetyloxy-3-hydroxy-6,8a-dimethyl-7-oxo-3-propan-2-yl-2,3a,4,8-tetrahydro-1H-azulen-4-yl) 4-hydroxybenzoate	[M-H]-	Sesquiterpenoids	Terpenoid metabolism	1.2	107.72	Filtered	Filtered	308520
Negative	8.848	253.093	2'-Hydroxy-4'-methoxychalcone	[M-H]-	2'-Hydroxychalcones	Flavonoid metabolism	0.77	19.04	Filtered	Filtered	307685
Negative	12.749	581.183	methyl (4S,5Z,6S)-5-(2-acetyloxyethylidene)-4-[2-[2-(4-hydroxyphenyl)ethoxy]-2-oxoethyl]-6-[(2S,3R,4S,5S,6R)-3,4,5-trihydroxy-6-(hydroxymethyl)oxan-2-yl]oxy-4H-pyran-3-carboxylate	[M-H]-	Terpene glycosides	Terpenoid metabolism	0.71	137.84	Filtered	Filtered	284016
Negative	0.669	341.109	Trehalose	[M-H]-	O-glycosyl compounds	Carbohydrate metabolism	1.25	103.9	Filtered	Filtered	225991
Negative	12.874	152.996	Diethyl phosphate	[M-H]-	Dialkyl phosphates	Lipid metabolism	0.88	25.31	Filtered	Filtered	218794
Positive	2.982	350.207	MMV690103	[M+H]+	Tetralins	Aromatic compound metabolism	0.88	12.83	Filtered	Filtered	194170
Negative	13.288	479.278	neoandrographolide	[M-H]-	Diterpene glycosides	Terpenoid metabolism	0.79	103.2	Filtered	Filtered	175765
Positive	11.544	480.307	LPE 18:1	[M+H]+	1-acyl-sn-glycero-3-phosphoethanolamines	Lipid metabolism	0.83	46.16	Filtered	Filtered	175734
Positive	14.7	594.369	7,8-Didehydroastaxanthin	[M+H]+	Triterpenoids	Terpenoid metabolism	1.11	33.06	Filtered	Filtered	167263
Negative	8.281	415.146	NCGC00385778-01!5,7-dihydroxy-2-[4-hydroxy-3-methoxy-5-(3-methylbut-2-enyl)phenyl]-2,3-dihydrochromen-4-one	[M+HCOO]-	3'-prenylated flavanones	Flavonoid metabolism	0.84	17.4	Filtered	Filtered	167004
Positive	12.954	623.249	[(2R,3S,4S,5R,6R)-6-[1,7-bis(4-hydroxyphenyl)-5-oxoheptan-3-yl]oxy-3,4,5-trihydroxyoxan-2-yl]methyl (E)-3-(4-hydroxyphenyl)prop-2-enoate	[M+H]+	Curcuminoids	Phenylpropanoid metabolism	0.77	20.64	Filtered	Filtered	162274
Positive	12.825	547.445	(3S,10R,13R)-10,13-dimethyl-17-octyl-2,3,4,7,8,9,10,11,12,13,14,15,16,17-tetradecahydro-1H-cyclopenta[a]phenanthren-3-yl 3-cyclohexylpropanoate	[M+Na]+	Steroid esters	Steroid metabolism	1	87.31	Filtered	Filtered	161691
Positive	14.083	699.337	NCGC00179885-03_C36H52O12_(4R,9beta,16alpha,23E)-16,20,25-Trihydroxy-9,10,14-trimethyl-1,11,22-trioxo-4,9-cyclo-9,10-secocholesta-2,5,23-trien-2-yl beta-D-glucopyranoside	[M+Na]+	Cucurbitacin glycosides	Steroid metabolism	0.87	24.17	Filtered	Filtered	159445
Positive	13.119	425.288	NCGC00385003-01!4-[3-methyl-5-(5,6,7-trihydroxy-1,2,4a,5-tetramethyl-3,4,6,7,8,8a-hexahydro-2H-naphthalen-1-yl)pentoxy]-4-oxobutanoic acid [IIN-based: Match]	[M-H2O+H]+	Colensane and clerodane diterpenoids	Terpenoid metabolism	0.94	19.17	Filtered	Filtered	153469
Negative	12.141	559.313	MGMG 18:3	[M+HCOO]-	Glycosylmonoacylglycerols	Lipid metabolism	0.98	73.64	Filtered	Filtered	139395
Negative	1.317	257.027	norlichexanthone	[M-H]-	Xanthones	Flavonoid metabolism	0.84	14.92	Filtered	Filtered	138821
Positive	13.275	588.333	3-[(Z)-5-[6-hydroxy-5,5,8a-trimethyl-2-methylidene-3-[3,4,5-trihydroxy-6-(hydroxymethyl)oxan-2-yl]oxy-3,4,4a,6,7,8-hexahydro-1H-naphthalen-1-yl]-3-methylpent-2-enoxy]-3-oxopropanoic acid	[M+NH4]+	Diterpene glycosides	Terpenoid metabolism	0.7	15.47	Filtered	Filtered	138612
Positive	13.895	961.513	11-Oxomogroside IIIE	[M+H]+	Cucurbitacin glycosides	Steroid metabolism	0.75	20.21	Filtered	Filtered	135901
Negative	10.65	749.448	alpha-Hederin	[M-H]-	Triterpenoids	Terpenoid metabolism	0.92	47.67	Filtered	Filtered	134129
Positive	14.274	596.385	Astaxanthin	[M+H]+	Xanthophylls	Terpenoid metabolism	0.71	18.82	Filtered	Filtered	133295
Negative	0.669	387.115	NCGC00169103-03_C19H18O6_Benz[3,4]anthra[1,2-b]oxirene-5,6-dione, 1a,2,3,4,5b,11,11a,11b-octahydro-10,11,11a-trihydroxy-3-methyl-	[M+HCOO]-	Tetralins	Aromatic compound metabolism	0.74	49.97	Filtered	Filtered	133044
Positive	14.424	730.496	Myxoxanthophyll	[M+H]+	Xanthophylls	Terpenoid metabolism	0.77	30.1	Filtered	Filtered	131237
Positive	12.755	609.267	Khivorin	[M+Na]+	Limonoids	Terpenoid metabolism	0.8	15.05	Filtered	Filtered	130019
Negative	7.866	371.244	TXB1	[M-H]1-	Thromboxanes	Lipid metabolism	0.86	45.7	Filtered	Filtered	124798
Positive	13.906	822.558	Scytophycin D	[M+H]+	Diterpene lactones	Terpenoid metabolism	0.74	39.37	Filtered	Filtered	123505
Negative	12.716	1059.53	(4aR,5R,6aS,6bR,10S,12aR,14bS)-10-[(2R,3R,4S,5S,6R)-6-[[(2S,3R,4S,5S)-4,5-dihydroxy-3-[(2S,3R,4S,5R)-3,4,5-trihydroxyoxan-2-yl]oxyoxan-2-yl]oxymethyl]-4,5-dihydroxy-3-[(2S,3R,4S,5S,6R)-3,4,5-trihydroxy-6-(hydroxymethyl)oxan-2-yl]oxyoxan-2-yl]oxy-5-hydroxy-2,2,6a,6b,9,9,12a-heptamethyl-1,3,4,5,6,6a,7,8,8a,10,11,12,13,14b-tetradecahydropicene-4a-carboxylic acid	[M-H]-	Triterpene saponins	Terpenoid metabolism	0.97	96.57	Filtered	Filtered	118339
Positive	14.16	651.479	Thermoactinoamide_K	[M+H]+	Oligopeptides	Peptide metabolism	0.99	12.56	Filtered	Filtered	112412
Positive	14.247	788.526	(2S,3R,4S,5R)-2-[(2R,3R,4S,5S,6R)-2-[[(3S,6S,8R,10R,12R,13R,14R,17S)-3,12-dihydroxy-17-[(2S)-2-hydroxy-6-methylhept-5-en-2-yl]-4,4,8,10,14-pentamethyl-2,3,5,6,7,9,11,12,13,15,16,17-dodecahydro-1H-cyclopenta[a]phenanthren-6-yl]oxy]-4,5-dihydroxy-6-(hydroxymethyl)oxan-3-yl]oxyoxane-3,4,5-triol	[M+NH4]+	Triterpenoids	Terpenoid metabolism	0.8	15.87	Filtered	Filtered	109272
Positive	0.635	432.221	(2S)-N-(6-methoxy-2,3,4,9-tetrahydro-1H-carbazol-1-yl)-3-methyl-2-(1-oxoisoindolin-2-yl)butanamide	[M+H]+	Carbazoles	Alkaloid biosynthesis	0.75	20.05	Filtered	Filtered	109149
Positive	13.123	407.278	NCGC00385003-01!4-[3-methyl-5-(5,6,7-trihydroxy-1,2,4a,5-tetramethyl-3,4,6,7,8,8a-hexahydro-2H-naphthalen-1-yl)pentoxy]-4-oxobutanoic acid [IIN-based on: CCMSLIB00000848208]	[M-2H2O+H]+	Colensane and clerodane diterpenoids	Terpenoid metabolism	0.88	11.99	Filtered	Filtered	109034
Positive	13.875	871.567	"(4R)-4-((3R,5S,6R,7R,9S,10R,12S,13R,14S,17R)-3,6,7,12-tetrahydroxy-10,13-dimethylhexadecahydro-1H-cyclopenta[a]phenanthren-17-yl)pentanoic acid"	[2M+Na]+	Tetrahydroxy bile acids, alcohols and derivatives	Bile acid metabolism	0.76	10.34	Filtered	Filtered	105449
Negative	13.577	621.237	[(2R,3S,4S,5R,6R)-6-[1,7-bis(4-hydroxyphenyl)-5-oxoheptan-3-yl]oxy-3,4,5-trihydroxyoxan-2-yl]methyl (E)-3-(4-hydroxyphenyl)prop-2-enoate	[M-H]-	Curcuminoids	Phenylpropanoid metabolism	0.72	35.33	Filtered	Filtered	102371
Positive	12.923	583.289	NCGC00180705-02!(E)-5-hydroxy-1,7-diphenylhept-1-en-3-one [IIN-based on: CCMSLIB00000845889]	[2M+Na]+	Linear diarylheptanoids	Polyketide metabolism	0.77	20.2	Filtered	Filtered	101670
Positive	12.936	612.29	Benzoylmesaconine	[M+Na]+	Aconitane-type diterpenoid alkaloids	Alkaloid biosynthesis	0.7	13.04	Filtered	Filtered	101433
Negative	7.187	636.315	Hexosyl LPE 18:3	[M-H]-	Monosaccharide phosphates	Carbohydrate metabolism	0.86	28.54	Filtered	Filtered	100788
Negative	7.563	638.332	Hexosyl LPE 18:2	[M-H]-	Monosaccharide phosphates	Carbohydrate metabolism	0.83	52.82	Filtered	Filtered	97648.2
Negative	0.626	145.062	Glutamine	[M-H]-	Alpha amino acids	Amino acid metabolism	0.98	29.02	Filtered	Filtered	96224.8
Positive	9.114	301.14	angoletin	[M+H]+	2'-Hydroxy-dihydrochalcones	Flavonoid metabolism	0.79	13.54	Filtered	Filtered	94243.8
Negative	12.884	227.033	N-FORMYLGLYCINE	[2M-2H+Na]-	N-formyl-alpha amino acids	Amino acid metabolism	0.95	27.1	Filtered	Filtered	93816.3
Positive	14.535	580.39	Adonirubin	[M+H]+	Xanthophylls	Terpenoid metabolism	1	24.31	Filtered	Filtered	92109.6
Negative	1.313	279.01	(9Z, 12Z)-Octadecadienoate	[M-H]-	Lineolic acids and derivatives	Lipid metabolism	0.75	27.91	Filtered	Filtered	91476.3
Positive	12.721	831.572	"methyl (4R,E)-4-((3R,5S,7S,9S,10S,13R,14S,17R)-3,7-dihydroxy-10,13-dimethylhexadecahydro-1H-cyclopenta[a]phenanthren-17-yl)pent-2-enoate"	[2M+Na]+	7-alpha-hydroxysteroids	Steroid metabolism	0.98	10.58	Filtered	Filtered	90338.2
Negative	9.759	541.263	(2R)-8-[(2R,3S)-5,7-dihydroxy-2-(4-hydroxyphenyl)-4-oxo-2,3-dihydrochromen-3-yl]-5,7-dihydroxy-2-(4-hydroxyphenyl)-2,3-dihydrochromen-4-one	[M-H]-	Biflavonoids and polyflavonoids	Flavonoid metabolism	0.83	27.09	Filtered	Filtered	89559.7
Negative	8.403	614.251	NCGC00381001-01_C32H41NO11_	[M-H]-	Glutamic acid and derivatives	Amino acid metabolism	0.74	16.67	Filtered	Filtered	86091.8
Positive	10.165	510.258	[3,4,5-trihydroxy-6-[[3,4,5-trihydroxy-6-(hydroxymethyl)oxan-2-yl]oxymethyl]oxan-2-yl] 2,6,6-trimethylcyclohexene-1-carboxylate	[M+NH4]+	O-glycosyl compounds	Carbohydrate metabolism	0.7	17.34	Filtered	Filtered	84242.9
Positive	10.857	539.208	(R,E)-2-((1-(6-acetyl-7,9-dihydroxy-8,9b-dimethyl-1,3-dioxo-1,9b-dihydrodibenzo[b,d]furan-2(3H)-ylidene)ethyl)amino)-N-(2-(3-isopropyl-1,2,4-oxadiazol-5-yl)ethyl)acetamide	[M+H]+	Alpha amino acid amides	Amino acid metabolism	0.94	11.13	Filtered	Filtered	82578.5
Negative	15.422	791.496	PG 38:7	[M-H]-	Phosphatidylglycerols	Lipid metabolism	0.7	55.19	Filtered	Filtered	81492.8
Negative	11.896	213.186	Tridecanoic acid	[M-H]-	Long-chain fatty acids	Lipid metabolism	0.92	57.54	Filtered	Filtered	80304.7
Positive	10.058	675.267	(2R,3R,4S,5R,7S,8R,9S,13R,15R)-3,5,7,9,14,15-Hexaacetoxy-8-hydroxy-14-oxojatropha-6(17),11E-diene / jatrophane ester isolated from Euphorbia amygdaloides ssp semiperfoliata	[M+Na]+	Jatrophane and cyclojatrophane diterpenoids	Terpenoid metabolism	0.97	10.91	Filtered	Filtered	79906.7
Negative	3.942	218.069	7-Methylsulfinylheptyl isothiocyanate	[M-H]-	Sulfoxides	Sulfur metabolism	0.96	24.92	Filtered	Filtered	79750.3
Negative	11.295	476.279	1-Hydroxy-2-(9Z,12Z-octadecadienoyl)-sn-glycero-3-phosphoethanolamine	[M]-	2-acyl-sn-glycero-3-phosphoethanolamines	Lipid metabolism	0.92	63.73	Filtered	Filtered	77856.8
Negative	11.533	275.202	6-Phosphogluconic acid Barium salt hydrate	[M-H]-	Monosaccharide phosphates	Carbohydrate metabolism	0.91	20.74	Filtered	Filtered	77499.6
Negative	11.922	651.418	NCGC00380940-01_C36H60O10_	[M-H]-	Triterpene saponins	Terpenoid metabolism	1	50.8	Filtered	Filtered	74538.3
Positive	2.908	246.098	debromohymenialdisine	[M+H]+	Pyrroloazepines	Alkaloid biosynthesis	0.92	10.89	Filtered	Filtered	73953.4
[truncated: 158 more rows]
