# Supplementary material for: Metabolomic Insights into the Adaptations and Biotechnological Potential of Euglena gracilis Under Different Trophic Conditions
Source: Plants (Basel). 2025 May 22;14(11):1580. doi: 10.3390/plants14111580 (PMC12157792; doi:10.3390/plants14111580)
Supplement: Supplementary file 1 [file plants-14-01580-s001.zip › Supplementary Data S2.xlsx]

## Sheet: H vs M
Comparision	log2FC	p_value	Average Mz	Metabolite name	Adduct type	Ontology	Total score	S/N average	H-1	H-2	H-3	Average	SD	%CV	M-1	M-2	M-3	Average	SD	%CV
M vs H	4.28706	0.0156009	669.308	Garcinolic Acid	[M+Na]+	Pyranoxanthones	0.94	318.24	20580.2	11454	17159	16397.7	3764.41	22.9569	292644	270967	396760	320124	54908.2	17.1522
M vs H	3.76403	0.0270693	247.17	(3aR,5aR,9bR)-3a-hydroxy-5a,9-dimethyl-3-methylidene-4,5,6,7,8,9b-hexahydrobenzo[g][1]benzofuran-2-one	[M-H]-	Eudesmanolides, secoeudesmanolides, and derivatives	0.8	110.95	25914.2	13704.2	18557.3	19391.9	5019.53	25.8847	346041	230403	213920	263455	58783.9	22.3127
M vs H	3.09732	0.0090585	427.158	5-[(2R,3R,4S,5R,6R)-3,5-dihydroxy-2-(hydroxymethyl)-6-(2-phenylethoxy)oxan-4-yl]oxy-3-hydroxy-3-methyl-5-oxopentanoic acid	[M-H]-	Saccharolipids	1.04	86.54	18898.4	19160.3	31270.6	23109.7	5771.58	24.9747	166970	194164	232204	197779	26753.8	13.5271
M vs H	2.79909	2.84e-05	723.355	(7S,9E,11S,12S,13S,14S,15S,16R,17S,18S,19E,21Z)-2,13,15,17-tetrahydroxy-11-methoxy-3,7,12,14,16,18,22-heptamethyl-26-(pyrrolidin-1-yl)-8,30-dioxa-24-azatetracyclo[23.3.1.1^{4,7}.0^{5,28}]triaconta-1,3,5(28),9,19,21,25-heptaene-6,23,27,29-tetrone	[M+H]+	Macrolactams	0.93	22.51	9833.09	20443.4	15172.8	15149.7	4331.65	28.5922	108305	100191	107831	105443	3718.49	3.52656
M vs H	2.65179	0.0226885	551.264	Deacetyl ganoderic acid F	[M+Na]+	Triterpenoids	0.93	41.18	185923	125382	112260	141188	32082.8	22.7234	968790	647071	1.04601e+06	887291	172762	19.4707
M vs H	2.61643	0.0180599	609.306	NCGC00381139-01!6-benzyl-3-butan-2-yl-9-(7-hydroxy-6-oxooctyl)-1,4,7,10-tetrazabicyclo[10.4.0]hexadecane-2,5,8,11-tetrone [IIN-based on: CCMSLIB00000845831]	[M+K]+	Oligopeptides	1.22	389.86	231795	223102	345788	266895	55898.6	20.944	1.97902e+06	1.27924e+06	1.65178e+06	1.63668e+06	285884	17.4673
M vs H	2.56819	0.00897072	343.228	11-HDoHE	[M-H]1-	Very long-chain fatty acids	1.06	311.75	32907.3	27834.4	51275.4	37339	10069.7	26.9684	206792	192410	265130	221444	31443.6	14.1993
M vs H	2.51166	0.0163826	571.304	NCGC00180261-02!1,11,21-trihydroxy-1,6,11,16,21,26-hexazacyclohentriacontane-2,5,12,15,22,25-hexone	[M-H]-	Macrolactams	0.89	18.74	18149.4	16821.3	13959.8	16310.2	1748.16	10.7182	112833	78380.8	87824.6	93012.8	14535.7	15.6276
M vs H	2.50801	0.0086445	327.233	Docosahexanoic acid	[M-H]-	Very long-chain fatty acids	1.38	849.61	69614.2	75953.3	124742	90103.3	24629.9	27.3352	469847	453067	614706	512540	72566.5	14.1582
M vs H	2.50441	0.00733811	381.152	8-methoxy-1',3'-dimethyl-2-phenyl-1'H-spiro[chroman-3,5'-pyrimidine]-2',4',6'(3'H)-trione	[M+H]+	8-O-methylated flavonoids	0.92	11.47	25515.5	32595.4	38686.7	32265.9	5382.14	16.6806	174576	161793	212877	183082	21705	11.8553
M vs H	2.48143	0.00938422	711.483	h_13_stanozolol_3'OH	[2M+Na]+	Estrane steroids	1	21.77	17563.1	8368.18	16581.7	14171	4122.74	29.0928	93584.8	78930.5	64899.8	79138.4	11711.5	14.7988
M vs H	2.38017	9.95e-05	231.173	Isoleucylvaline	[M+H]+	Dipeptides	0.91	41.7	55537.7	38347	31149.4	41678	10231.3	24.5484	233112	211669	206142	216974	11631.8	5.36092
M vs H	2.36585	0.0190399	401.142	Benzyl alcohol + Hex-Pen	[M-H]-	O-glycosyl compounds	1.25	206.13	189463	128472	199093	172343	31269.4	18.1437	899419	694310	1.07133e+06	888353	154116	17.3485
M vs H	2.36376	0.00179111	323.22	8-Gingerol	[M+H]+	Gingerols	0.92	73.79	102651	74506.1	71604.7	82920.7	14001.9	16.8859	473928	392300	414174	426801	34499.6	8.0833
M vs H	2.3577	0.0181763	639.242	(S)-3-(4-fluorophenyl)-4-oxo-4H-chromen-7-yl 2-(6-((tert-butoxycarbonyl)amino)hexanamido)-3-phenylpropanoate	[M+Na]+	Isoflavones	0.94	37.63	24498.6	23602.8	22701.5	23600.9	733.634	3.10849	120393	98127.7	144381	120967	18887.2	15.6134
M vs H	2.34781	0.0163871	334.273	NCGC00380664-01!4-[(E)-3-hydroxy-8,10-dimethyl-2-(methylamino)dodec-6-enyl]phenol [IIN-based: Match]	[M+H]+	Amphetamines and derivatives	0.81	27.49	8406.74	16479.3	10396.6	11760.9	3433.88	29.1976	55001.5	49929.9	74674.8	59868.7	10672.2	17.826
M vs H	2.33896	1.76e-05	627.292	(S)-2-(((S)-7-acetamido-1,2,3-trimethoxy-9-oxo-5,6,7,9-tetrahydrobenzo[a]heptalen-10-yl)amino)-4-(methylthio)-N-(2-(2-oxopyrrolidin-1-yl)ethyl)butanamide	[M+H]+	Methionine and derivatives	0.93	15.57	17714.1	15715.9	12471.9	15300.6	2160.2	14.1184	74241.7	80631.8	77361.1	77411.5	2609.01	3.37031
M vs H	2.33651	0.0398025	623.249	[(2R,3S,4S,5R,6R)-6-[1,7-bis(4-hydroxyphenyl)-5-oxoheptan-3-yl]oxy-3,4,5-trihydroxyoxan-2-yl]methyl (E)-3-(4-hydroxyphenyl)prop-2-enoate	[M+H]+	Curcuminoids	0.74	176.51	70521.1	48767.1	52681.9	57323.4	9468.08	16.517	305101	197709	365775	289528	69490.6	24.0013
M vs H	2.29992	0.0108403	329.247	vitamine a acetate	[M+H]+	Retinoids	0.9	54.01	71078.1	65845	87124.8	74682.6	9053.62	12.1228	384451	302830	415999	367760	47684.5	12.9662
M vs H	2.2878	0.0198591	235.17	3,7-Epoxycaryophyllan-6-One	[M-H]-	Oxepanes	0.74	155.19	26538.3	21477	39836.2	29283.8	7742.47	26.4394	148202	107969	172819	142997	26729.6	18.6925
M vs H	2.26723	0.000155074	365.246	8-benzoyl-1,5,5-trimethyl-6,15-dioxatetracyclo[9.3.1.0?,??.0?,??]pentadeca-7(12),8,10-trien-9-ol	[M+H]+	Benzophenones	0.91	43.05	39252.9	21707	43358.6	34772.8	9389.78	27.0032	174890	153758	173538	167395	9658.54	5.76989
M vs H	2.23563	0.00257946	699.355	4-((3S,10R,13R,14S,17R)-3-(((2R,3R,4S,5R,6R)-3,4-dihydroxy-6-methyl-5-(((2S,3R,4S,5S,6R)-3,4,5-trihydroxy-6-(hydroxymethyl)tetrahydro-2H-pyran-2-yl)oxy)tetrahydro-2H-pyran-2-yl)oxy)-14-hydroxy-10-(hydroxymethyl)-13-methylhexadecahydro-1H-cyclopenta[a]phenanthren-17-yl)furan-2(5H)-one	[M+H]+	Cardenolide glycosides and derivatives	1.19	311.72	138025	140367	195194	157862	26415	16.7329	733306	667450	829689	743482	66623.2	8.96097
M vs H	2.22175	0.0136141	611.311	Liensinine	[M+H]+	Benzylisoquinolines	0.99	37.89	28403.7	24433.8	35531.3	29456.3	4591.27	15.5867	159670	110741	141793	137401	20215	14.7124
M vs H	2.18066	0.00190923	353.267	2,3-dihydroxypropyl palmitate	[M+Na]+	1-monoacylglycerols	0.9	85.35	67338.1	69786.1	118931	85351.8	23765.2	27.8438	390869	336398	433587	386951	39774	10.2788
M vs H	2.14107	0.000729269	365.246	8-benzoyl-1,5,5-trimethyl-6,15-dioxatetracyclo[9.3.1.0?,??.0?,??]pentadeca-7(12),8,10-trien-9-ol	[M+H]+	Benzophenones	0.92	41.97	27616.7	19430.2	28969.1	25338.6	4214.24	16.6317	121573	102465	111261	111766	7808.92	6.98683
M vs H	2.13925	0.00978308	559.312	MGMG 18:3	[M+HCOO]-	Glycosylmonoacylglycerols	1.42	3870.61	102641	86295.9	115838	101591	12083.2	11.8939	492661	369937	480030	447543	55117.2	12.3155
M vs H	2.07711	0.0315835	756.55	Microcolin H	[M+Na]+	Hybrid peptides	0.79	23.55	87511.9	175632	113699	125614	36948.2	29.414	416689	694602	478841	530044	119094	22.4688
M vs H	2.05261	0.0278742	645.231	[(2R,3S,4S,5R,6R)-6-[1,7-bis(4-hydroxyphenyl)-5-oxoheptan-3-yl]oxy-3,4,5-trihydroxyoxan-2-yl]methyl (E)-3-(4-hydroxyphenyl)prop-2-enoate	[M+Na]+	Curcuminoids	0.89	17.58	14035.5	10444.8	9046.96	11175.7	2101.12	18.8007	46994.5	34731.6	57363	46363	9250.01	19.9513
M vs H	2.0516	0.00772623	561.323	(2S,3R,4S,5S,6R)-2-[4-[[(3S,4R,5S)-3-hydroxy-5-(4-hydroxy-3-methoxyphenyl)-4-(hydroxymethyl)oxolan-3-yl]methyl]-2-methoxyphenoxy]-6-(hydroxymethyl)oxane-3,4,5-triol	[M+H]+	Lignan glycosides	0.77	68.11	54769.8	72297.6	61916.8	62994.8	7196.16	11.4234	253360	229986	300116	261154	29155.9	11.1642
M vs H	2.02582	0.000644124	277.216	FA 18:3+1O	[M+H-H2O]+	Medium-chain fatty acids	0.86	69.96	277876	189164	387360	284800	81061.1	28.4625	1.17541e+06	1.03704e+06	1.26686e+06	1.15977e+06	94472.4	8.14578
M vs H	2.02271	0.00816318	836.513	PE 44:11	[M-H]-	Phosphatidylethanolamines	1.07	167.02	44331.6	44075.4	55688.6	48031.9	5415.12	11.274	212524	163924	209079	195175	22143	11.3452
M vs H	1.99787	0.00122901	261.22	NCGC00381425-01!8-hydroxy-8-(3-octyloxiran-2-yl)octanoic acid [IIN-based on: CCMSLIB00000846585]	[M-3H2O+H]+	Lineolic acids and derivatives	0.97	20.75	38762.6	35673.5	62960.5	45798.9	12200.4	26.6392	180975	162974	204829	182926	17142.8	9.37145
M vs H	1.99349	0.00159467	643.403	Ginsenoside Rh4	[M+Na]+	Triterpenoids	0.85	17.11	12526.6	14857	15392.9	14258.8	1244.27	8.72635	52225.5	61139.6	56970.6	56778.6	3641.69	6.41384
M vs H	1.97529	0.040519	249.186	2-[(1S,2S,4aR,8aS)-1-hydroxy-4a-methyl-8-methylidene-1,2,3,4,5,6,7,8a-octahydronaphthalen-2-yl]prop-2-enoic acid	[M-H]-	Eudesmane, isoeudesmane or cycloeudesmane sesquiterpenoids	0.84	26.98	16280.5	18148.5	15264.9	16564.6	1194.24	7.20956	69222	45790.6	80388.2	65133.6	14417.2	22.1349
M vs H	1.96733	0.0111014	627.3	GAMBOGIC ACID	[M-H]-	Pyranoxanthones	0.82	160.8	27589.8	33360.9	36199.8	32383.5	3582.33	11.0622	138374	104012	137516	126634	15999.9	12.6347
M vs H	1.9471	0.0187822	263.202	?-CEHC	[M-H]-	1-benzopyrans	0.84	37.11	11684.9	7738.65	11904.1	10442.6	1914.04	18.3292	39695.8	32248.1	48855.2	40266.4	6791.83	16.8672
M vs H	1.93949	0.0263531	331.153	1-[2-hydroxy-4-(3-hydroxy-5-methylphenoxy)-6-methylphenyl]-3-methylbutane-2,3-diol	[M-H]-	Diphenylethers	0.91	18.77	9419.13	16114.7	15962.1	13832	3120.98	22.5635	58215.6	38371.5	62578.8	53055.3	10534.7	19.8561
M vs H	1.9283	0.0254407	923.537	PI(18:1/17-HDoHE)	[M-H]-	Phosphatidylinositols	1.1	536.74	72240.5	46368.5	84483.1	67697.4	15888.4	23.4698	286838	186200	299942	257660	50811.9	19.7205
M vs H	1.9197	0.00691399	947.531	(8Z,8'Z)-8,8'-bis(((3,5-di-tert-butyl-4-hydroxyphenyl)amino)methylene)-1,1',6,6'-tetrahydroxy-5,5'-diisopropyl-3,3'-dimethyl-[2,2'-binaphthalene]-7,7'(8H,8'H)-dione	[M+Na]+	Lignans, neolignans and related compounds	1.24	337.77	210504	112800	124031	149112	43652.2	29.2748	454618	594306	643547	564157	80021.9	14.1843
M vs H	1.9036	0.0084698	713.337	Sphingomyelin d18:2-C18:0	[M-CH3]-	Phosphosphingolipids	0.91	43.63	8265.82	11597.3	17003.7	12288.9	3600.62	29.2996	47859.8	36790.7	53285.6	45978.7	6864.13	14.9289
M vs H	1.90353	0.024331	397.135	Leprapinic acid methyl ether	[M-H]-	Anisoles	0.88	101.04	25221.2	27592.2	47002.9	33272.1	9757.29	29.3257	125567	93062.6	154811	124480	25220.3	20.2605
M vs H	1.89663	0.0006232	725.37	N-((7S)-10-((1-(4-((4-hydroxyquinazolin-2-yl)methyl)piperazin-1-yl)-4-methyl-1-oxopentan-2-yl)amino)-1,2,3-trimethoxy-9-oxo-5,6,7,9-tetrahydrobenzo[a]heptalen-7-yl)acetamide	[M+H]+	Leucine and derivatives	0.96	52.55	47524.7	60770.1	42383.2	50226	7745.62	15.4215	190794	169774	200470	187013	12813.6	6.85172
M vs H	1.88804	0.000862137	353.267	2,3-dihydroxypropyl palmitate	[M+Na]+	1-monoacylglycerols	0.91	81.26	73061.9	66526.9	69589.2	69726	2669.65	3.82877	272916	250732	250586	258078	10492.5	4.06565
M vs H	1.88312	0.01578	361.2	Humulone	[M-H]-	Acyloins	0.92	91.38	53368.7	33973.5	56834.3	48058.8	10059.8	20.9324	193800	136673	201354	177276	28875.8	16.2886
M vs H	1.87221	0.0126731	551.285	3-[(3R,5S,10R,13R,14S,17R)-5,14-dihydroxy-10,13-dimethyl-3-[(2R,3R,4S,5S,6R)-3,4,5-trihydroxy-6-(hydroxymethyl)oxan-2-yl]oxy-2,3,4,6,7,8,9,11,12,15,16,17-dodecahydro-1H-cyclopenta[a]phenanthren-17-yl]-2H-furan-5-one	[M-H]-	Cardenolide glycosides and derivatives	1	135.67	14984.1	14106.6	13042.3	14044.4	793.976	5.65335	55363.7	42583	56299.2	51415.3	6257.03	12.1696
M vs H	1.87165	0.020462	412.199	Acetophenazine	[M+H]+	Phenothiazines	0.84	14.86	15395.8	11559.3	16643.2	14532.8	2163.34	14.886	51281.6	43384.8	64882.1	53182.8	8878.63	16.6945
M vs H	1.86548	0.000648936	343.213	FA 18:2+4O	[M-H]-	Long-chain fatty acids	0.89	15.12	12281.2	19033.8	24316	18543.7	4925.42	26.5612	68310.2	60855.4	73547.6	67571	5207.88	7.70726
M vs H	1.86143	0.000214702	218.103	Pymetrozine	[M+H]+	1,2,4-triazines	0.95	18.71	11529.3	8586.8	14106.6	11407.6	2255.08	19.7683	38108	43675.7	42570.1	41451.3	2406.75	5.80621
M vs H	1.86128	0.0101115	498.262	Phosphatidylethanolamine lyso 20:5	[M-H]-	2-acyl-sn-glycero-3-phosphoethanolamines	0.71	186.85	57056.2	41142.4	66133.3	54777.3	10329	18.8563	227610	161908	207549	199022	27491.8	13.8134
M vs H	1.85398	0.0117354	925.553	PI(18:0/16,17-EpDPE)	[M-H]-	Phosphatidylinositols	0.92	3137.95	156910	110883	160201	142665	22513.2	15.7805	569357	415092	562738	515729	71212.4	13.8081
H vs M	-0.790795	0.0315915	639.37	Phorbol-12-Myristate-13-Acetate	[M+Na]+	Phorbol esters	0.8	11.74	57624.4	47977.8	66434.5	57345.6	7537.51	13.144	37439.8	39244.1	22757.8	33147.2	7383.27	22.2742
H vs M	-0.821796	0.044727	435.094	Quercetin 3-O-alpha-L-Arabinopyranoside	[M+H]+	Flavonoid-3-O-glycosides	0.88	13.44	159712	117978	161522	146404	20113.6	13.7384	115713	69638.7	63127.2	82826.2	23405.7	28.2589
H vs M	-0.853291	0.0363732	483.299	TRIDESACETOXYKHIVORIN	[M+H]+	Limonoids	0.96	10.67	128171	92073.5	111712	110652	14755.8	13.3353	58684.4	65934.8	59125.4	61248.2	3318.84	5.41867
H vs M	-0.855303	0.0166738	124.039	NICOTINATE	[M+H]+	Pyridinecarboxylic acids	1.08	48.81	1.07834e+06	1.00797e+06	1.32318e+06	1.13649e+06	135095	11.887	794426	526467	563695	628196	118521	18.8668
H vs M	-0.903763	0.00280024	313.239	9,10-DiHOME	[M-H]-	Long-chain fatty acids	0.92	92.12	127932	122311	109634	119959	7653.07	6.37974	70191.1	51463.8	70696.1	64117	8949.56	13.9582
H vs M	-0.904339	0.00311905	365.231	Isomuronic acid	[M-H]-	Butenolides	0.81	20.25	53013.7	44399.8	51549	49654.2	3763.21	7.57883	31381.4	24393	23812.9	26529.1	3439.25	12.9641
H vs M	-0.927843	0.0439984	660.422	NCGC00381224-01!4-[2-[[4-[[2-[(2-acetamido-3-methylbutanoyl)amino]-3-methylbutanoyl]amino]-3-hydroxy-6-methylheptanoyl]amino]propanoylamino]-3,7-dihydroxy-6-methylheptanoic acid [IIN-based: Match]	[M+H]+	Hybrid peptides	0.71	20.2	230620	332292	287462	283458	41603.9	14.6773	144631	151354	151008	148998	3090.9	2.07445
H vs M	-0.930596	0.0421671	506.324	Phosphatidylethanolamine lyso 20:1	[M-H]-	2-acyl-sn-glycero-3-phosphoethanolamines	0.81	4385.21	675944	1.04162e+06	955967	891176	156157	17.5226	631657	336283	434703	467548	122802	26.2651
H vs M	-0.945716	0.01087	480.307	LPE 18:1	[M+H]+	1-acyl-sn-glycero-3-phosphoethanolamines	0.96	289.22	3.25734e+06	2.72513e+06	2.67987e+06	2.88744e+06	262206	9.0809	1.92806e+06	1.44552e+06	1.12366e+06	1.49908e+06	330571	22.0516
H vs M	-0.952854	0.00249326	281.248	Oleic acid	[M-H]-	Long-chain fatty acids	1.34	232.08	408743	462748	452224	441238	23375.6	5.29773	263476	184485	235883	227948	32732.6	14.3597
H vs M	-0.959743	0.0491071	887.405	NCGC00179793-02!3,4-dimethyl-2,5-bis(3,4,5-trimethoxyphenyl)oxolane [IIN-based on: CCMSLIB00000846227]	[2M+Na]+	7,7'-epoxylignans	0.72	85.46	402668	330767	248287	327241	63075.1	19.2748	215885	166600	122265	168250	38238.1	22.7269
H vs M	-0.963779	0.0107128	139.001	o-Fluorobenzoate	[M-H]-	Halobenzoic acids	0.92	30.79	52718.8	61028.4	67862.2	60536.4	6192.05	10.2286	32174.8	22209.6	38728.8	31037.8	6791.7	21.882
H vs M	-0.986408	0.00337925	269.212	Baicalein	[M-H]-	Flavones	0.84	344.27	534342	549900	626918	570386	40475.3	7.09612	268959	279214	315506	287893	19969.1	6.93631
H vs M	-0.988318	0.0309636	103.054	(R)-4-aminoisoxazolidin-3-one	[M+H]+	Alpha amino acids and derivatives	0.95	10.37	330740	219851	269202	273264	45361.3	16.5998	167036	99267.7	146925	137743	28417.9	20.6311
H vs M	-1.00686	0.0149848	108.02	HYPOTAURINE	[M-H]-	Sulfinic acids	0.7	10.74	112636	84444.7	89111.6	95397.3	12337.3	12.9325	57305.2	39888.3	45223.2	47472.2	7286.13	15.3482
H vs M	-1.00846	0.000343523	633.361	(3S,4S,6aR,6bS,8R,8aR,12aS,14bR)-8-hydroxy-4,6a,6b,11,11,14b-hexamethyl-3-[(2S,3R,4S,5R)-3,4,5-trihydroxyoxan-2-yl]oxy-1,2,3,4a,5,6,7,8,9,10,12,12a,14,14a-tetradecahydropicene-4,8a-dicarboxylic acid	[M-H]-	Triterpenoids	0.98	21.07	43163.5	38940.6	40802.6	40968.9	1727.99	4.21781	22375.8	17874.3	20844.1	20364.7	1868.71	9.17622
H vs M	-1.01582	0.00596697	478.294	LPE 18:1	[M-H]-	1-acyl-sn-glycero-3-phosphoethanolamines	1.24	2160.78	2.58516e+06	2.41658e+06	2.65059e+06	2.55078e+06	98577.8	3.86462	1.56296e+06	1.05955e+06	1.16193e+06	1.26148e+06	217237	17.2208
H vs M	-1.01995	0.0313396	120.08	L-Phenylalanine	[M+H]+	Phenylalanine and derivatives	0.89	50.83	1.08443e+06	715617	863197	887749	151565	17.073	530102	288674	494562	437779	106427	24.3107
H vs M	-1.03599	0.0380463	369.311	Methoxyfenozide	[M+H]+	Benzoic acids and derivatives	1	11.22	125618	82987.6	91437.6	100015	18430.4	18.4277	57996.9	33309.6	55019.3	48775.3	11003.3	22.5591
H vs M	-1.09697	0.041833	572.488	Tricaprin (C10:0)	[M+NH4]+	Triacylglycerols	0.82	15.07	58381.9	84341.2	91128.3	77950.4	14111.8	18.1035	43150.6	33100.2	33074.2	36441.7	4743.93	13.0179
H vs M	-1.10687	0.0261495	577.443	Tricaprin (C10:0)	[M+Na]+	Triacylglycerols	0.92	25.53	168680	244048	235430	216053	33681.4	15.5895	118188	99135.9	83615.3	100313	14138.7	14.0946
H vs M	-1.12847	0.000764741	633.396	(1S,2R,4aS,6aR,6bR,10S,12aR,14bS)-1,2,6b,9,9,12a-hexamethyl-10-[(2R,3R,4S,5S,6R)-3,4,5-trihydroxy-6-methyloxan-2-yl]oxy-2,3,4,5,6,6a,7,8,8a,10,11,12,13,14b-tetradecahydro-1H-picene-4a,6a-dicarboxylic acid	[M+H]+	Triterpene saponins	1	12.03	55770.5	55528	58807.9	56702.1	1492.29	2.6318	28734.4	26958.3	22114.4	25935.7	2797.67	10.787
H vs M	-1.13459	0.022822	269.212	Baicalein	[M-H]-	Flavones	0.82	67.67	95026.8	79317.3	66342.2	80228.8	11728.1	14.6184	40491.2	38876.1	30256.9	36541.4	4492.45	12.2941
H vs M	-1.14059	0.00367654	579.509	Rhoifolin	[M+H]+	Flavonoid-7-O-glycosides	0.83	14.84	87381.4	72155.2	87988.3	82508.3	7324.94	8.87782	40451.6	31230	40589.3	37423.6	4379.93	11.7037
H vs M	-1.26684	0.00531922	355.158	NCGC00380367-01_C21H24O5_7-Benzofurancarboxylic acid, 2,3-dihydro-2-(1-hydroxy-1-methylethyl)-4-methoxy-6-(2-phenylethyl)-	[M-H]-	Stilbenes	1.14	70.46	360475	278302	346710	328496	35934.4	10.9391	175649	93744.8	140145	136513	33535.9	24.566
H vs M	-1.29424	0.00905644	297.243	FA 18:1+1O	[M-H]-	Lineolic acids and derivatives	1.23	81.88	157165	131200	171471	153279	16668.4	10.8745	71277.2	59924.7	56296.6	62499.5	6381.05	10.2098
H vs M	-1.29713	0.0246383	613.513	Glutathione (oxidized form)	[M+H]+	Peptides	0.96	11.1	79014	56499.5	55022.8	63512.1	10978.1	17.285	30415.6	18734.2	28385.8	25845.2	5096.06	19.7176
H vs M	-1.32937	0.0296396	342.265	LAUROYLCARNITINE	[M-H]-	Acyl carnitines	1	29.31	30345.2	30064.1	43800.3	34736.5	6410.06	18.4534	13995.3	10443.1	17030.9	13823.1	2692.22	19.4763
H vs M	-1.33947	0.0160633	625.55	isorhamnetin-3-O-rutinoside	[M+H]+	Flavonoid-3-O-glycosides	1	12.14	69581.7	53335.5	50780.8	57899.3	8326.23	14.3805	27195.4	22672	18772.3	22879.9	3441.85	15.0431
H vs M	-1.3708	0.0335692	488.256	(2E,6E,11E,13E)-18-(2,6-dioxopiperidin-4-yl)-9-hydroxy-8-methoxy-10,12,14-trimethyl-15-oxooctadeca-2,6,11,13-tetraenoic acid	[M-H]-	Lineolic acids and derivatives	0.71	16.87	27809.6	46421.9	38384	37538.5	7621.92	20.3043	14925.4	9908.13	18712.2	14515.2	3605.92	24.8423
H vs M	-1.39458	0.020665	439.18	methyl 2-[[3-[(3,3-dimethyloxiran-2-yl)methyl]-4-hydroxyphenyl]methyl]-4-hydroxy-3-(4-hydroxyphenyl)-5-oxofuran-2-carboxylate	[M-H]-	Fatty acid esters	0.76	16.61	40294.9	39815.4	28346.8	36152.3	5522.83	15.2765	16014.4	11598.5	13639.2	13750.7	1804.49	13.1229
H vs M	-1.47109	0.0357909	474.258	Di-dihydrocaffeoyl spermidine	[M+H]+	Catechols	0.84	14.75	230749	163717	140648	178371	38215.2	21.4245	83967.9	66285.9	42767.1	64340.3	16876.3	26.2298
H vs M	-1.48302	0.0431935	493.293	2'-Deoxyinosine-5'-triphosphate trisodium salt	[M+H]+	Purine 2'-deoxyribonucleoside triphosphates	1	13.02	232042	220314	140087	197481	40864.9	20.6931	82569.3	63590.8	65779.3	70646.5	8477.9	12.0005
H vs M	-1.4846	0.00325988	399.185	4-hydroxy-9-(4-hydroxy-3,5-dimethoxyphenyl)-5a,6,8a,9-tetrahydro-5H-[2]benzofuro[5,6-f][1,3]benzodioxol-8-one	[M-H]-	Lignan lactones	1	11.8	52391.6	47458.3	46442.1	48764	2598.44	5.32861	23843.3	12664	15769.8	17425.7	4711.71	27.0388
H vs M	-1.49906	0.00382934	255.233	ISOPALMITIC ACID	[M-H]-	Long-chain fatty acids	1.13	36.58	133331	109027	103115	115158	13074.9	11.3539	51900	26614.6	43708.5	40741	10533.8	25.8556
H vs M	-1.50232	0.00451661	682.538	2,3,4,5-tetrabromo-6-(3,5-dibromo-2-methoxyphenoxy)phenol	[M-H]-	Bromodiphenyl ethers	0.97	27.65	34454.2	39217.9	29220.3	34297.5	4083	11.9047	16531.2	8517.88	11270.5	12106.5	3324.41	27.4596
H vs M	-1.51113	0.00408908	347.086	Raclopride	[M+H]+	Salicylamides	0.82	10.15	71121.9	59674.5	62745.6	64514	4837.77	7.4988	20729	23411.8	23760.7	22633.8	1354.44	5.98414
H vs M	-1.66952	0.0363587	215.165	12-HYDROXYDODECANOIC ACID	[M-H]-	Medium-chain hydroxy acids and derivatives	0.92	31.25	364410	226682	248154	279749	60502.7	21.6275	113736	67707.4	82380.5	87941.2	19197.9	21.8304
H vs M	-1.6907	0.0450761	522.356	Lyso-PC 18:1(9Z)	[M+H]+	1-acyl-sn-glycero-3-phosphocholines	1.25	452.52	3.80333e+06	2.60826e+06	2.28283e+06	2.89814e+06	653706	22.556	942670	726391	1.02426e+06	897773	125680	13.9991
H vs M	-1.71006	0.0302673	452.276	PF-1052_130138	[M+Na]+	N-alkylpyrrolidines	0.7	123.65	2.77445e+06	2.00621e+06	1.68122e+06	2.15396e+06	458377	21.2807	867804	690214	417032	658350	185401	28.1615
H vs M	-1.76255	0.00110443	658.335	NCGC00165733-02!(3S,6S,9S,12R)-3-[(2S)-butan-2-yl]-6-[(1-methoxyindol-3-yl)methyl]-9-(6-oxooctyl)-1,4,7,10-tetrazabicyclo[10.4.0]hexadecane-2,5,8,11-tetrone	[M+Cl]-	Oligopeptides	0.99	47.98	42373.8	41701.5	49674.7	44583.3	3610.58	8.0985	14258.1	9958.01	15203.5	13139.9	2282.78	17.3729
H vs M	-1.76855	0.0413668	728.451	[17-(2,6-dihydroxy-6-methyl-3-oxoheptan-2-yl)-3-hydroxy-4,4,9,13,14-pentamethyl-2-[3,4,5-trihydroxy-6-(hydroxymethyl)oxan-2-yl]oxy-2,3,7,8,10,11,12,15,16,17-decahydro-1H-cyclopenta[a]phenanthren-16-yl] acetate	[M+NH4]+	Cucurbitacin glycosides	0.95	17.23	85580.4	101960	143373	110304	24320.2	22.0483	28756.3	29589.5	38778.4	32374.7	4540.82	14.0258
H vs M	-1.76935	0.0471592	658.369	veratroylzygadenine	[M+H]+	Cerveratrum-type alkaloids	0.83	14.97	56352.4	95353.5	97032.2	82912.7	18793.5	22.6666	22544.1	24730.5	25690.2	24321.6	1316.53	5.41301
H vs M	-1.93304	0.00200277	560.299	NCGC00380724-01_C28H47NO8_(3R,5R,6S,7S,9R,11E,13S,14R)-14-Ethyl-13-hydroxy-3,5,7,9,13-pentamethyl-2,4,10-trioxooxacyclotetradec-11-en-6-yl 3,4,6-trideoxy-3-(dimethylamino)-D-xylo-hexopyranoside	[M+Cl]-	Aminoglycosides	1	13.61	89192.2	72278.1	87323.2	82931.1	7571.41	9.12975	18367	19517.6	27268.8	21717.8	3953.16	18.2024
H vs M	-1.96698	0.0302157	377.157	NCGC00380298-01!1-[2-hydroxy-4-(3-hydroxy-5-methylphenoxy)-6-methylphenyl]-3-methylbutane-2,3-diol	[M+HCOO]-	Diphenylethers	0.96	12.29	65460.3	66793.6	40520.2	57591.4	12083.4	20.9813	15387.8	10372.1	18433.6	14731.1	3323.69	22.5624
H vs M	-2.00308	0.00484047	454.291	1-tridecanoyl-2-hydroxy-sn-glycero-3-phosphocholine	[M+H]+	1-acyl-sn-glycero-3-phosphocholines	1.2	139.09	2.00937e+06	1.83864e+06	1.4639e+06	1.77063e+06	227821	12.8666	418057	301407	605684	441716	125342	28.3762
H vs M	-2.00733	0.0469795	341.135	8-Prenylnaringenin	[M+H]+	8-prenylated flavanones	0.94	13.01	340654	239854	185444	255317	64300.7	25.1846	80979.1	59678.8	49859.9	63505.9	12989.4	20.4539
H vs M	-2.32577	0.0485388	399.394	S-(5?-Adenosyl)-L-methionine chloride	[M+H]+	5'-deoxy-5'-thionucleosides	0.72	22.43	114088	58380.1	88490.7	86986.1	22767.4	26.1736	18601.4	18901.6	14549.9	17350.9	1984.44	11.4371
H vs M	-2.57695	0.047718	477.26	arthrobactin	[M+H]+	Hydroxy fatty acids	0.7	15.97	428441	259088	245319	310949	83268.9	26.7789	56212.8	53820.3	46307.3	52113.5	4220.18	8.09805
H vs M	-2.63552	0.030125	444.175	Thiothixene	[M+H]+	Thioxanthenes	0.9	14.36	122062	69908.1	107079	99683	21924.5	21.9942	19657.9	11408.2	17059	16041.7	3443.91	21.4685

## Sheet: M vs P
Comparision	log2FC	p_value	Average Mz	Metabolite name	Adduct type	Ontology	Total score	S/N average	M-1	M-2	M-3	Average	SD	%CV	P-1	P-2	P-3	Average	SD	%CV
P vs M	7.80239	0.0169754	447.25	2-amino-3-[[(6E,9E)-5-hydroxy-8-methoxy-5,9,13,14-tetramethyl-2-oxo-1-oxacyclotetradeca-6,9-dien-4-yl]sulfanyl]propanoic acid	[M+NH4]+	Macrolides and analogues	0.72	393.03	19822.7	21374.9	20031.4	20409.7	687.821	3.37007	5.43826e+06	3.41407e+06	4.81589e+06	4.55607e+06	846547	18.5806
P vs M	6.04297	0.00971706	607.255	Bilirubin	[M+Na]+	Bilirubins	0.97	317.04	39080.5	22887.2	27959.2	29975.6	6762.88	22.5613	2.22663e+06	1.59536e+06	2.10732e+06	1.97644e+06	273827	13.8546
P vs M	5.12518	0.0245083	311.257	NCGC00385642-01!1,4-dihydroxyheptadec-16-en-2-yl acetate [IIN-based: Match]	[M-H2O+H]+	Long-chain fatty alcohols	0.96	59.59	59138.7	64631.5	78611.1	67460.4	8197.39	12.1514	2.97019e+06	1.70713e+06	2.38592e+06	2.35441e+06	516120	21.9214
P vs M	5.12297	0.0259793	529.302	NCGC00381095-01_C26H44O8_7-Hydroxy-4-[(3Z)-5-hydroxy-3-methyl-3-penten-1-yl]-4a,8,8-trimethyl-3-methylenedecahydro-2-naphthalenyl beta-D-mannopyranoside	[M+HCOO]-	Diterpene glycosides	1.06	496.15	51947.6	27295.4	59810.6	46351.2	13851.6	29.884	1.81164e+06	1.10254e+06	1.93145e+06	1.61521e+06	365794	22.6468
P vs M	4.52418	0.000120867	607.289	lappaconitine	[M+Na]+	Lappaconitine-type diterpenoid alkaloids	1.32	305.19	79563.9	42875.2	55287.3	59242.1	15236.9	25.7197	1.30619e+06	1.40505e+06	1.37821e+06	1.36315e+06	41744.5	3.06235
P vs M	4.48321	0.000519151	593.279	Deoxykhivorin	[M+Na]+	Naphthopyrans	1.33	436.67	250763	176687	131903	186451	49013.1	26.2873	4.31328e+06	4.28468e+06	3.9123e+06	4.17009e+06	182654	4.3801
P vs M	4.23139	0.00143308	567.258	3-Deacetylkhivorin	[M+Na]+	Limonoids	0.85	216.62	88115.5	72421.1	66234.6	75590.4	9209.66	12.1836	1.51064e+06	1.32251e+06	1.42639e+06	1.41985e+06	76945.8	5.41931
P vs M	4.00235	0.0211074	645.304	Garcinolic Acid	[M-H]-	Pyranoxanthones	0.96	466.44	365044	271711	457369	364708	75794.6	20.7823	6.28995e+06	4.26151e+06	6.98306e+06	5.84484e+06	1.15478e+06	19.7573
P vs M	3.99665	0.0433167	659.2	NCGC00169899-02!5-hydroxy-7-(4-hydroxyphenyl)-2-methyl-2-[[(2R,3R,4S,5S,6R)-3,4,5-trihydroxy-6-[[(2R,3R,4R,5R,6S)-3,4,5-trihydroxy-6-methyloxan-2-yl]oxymethyl]oxan-2-yl]oxymethyl]pyrano[3,2-g]chromen-6-one	[M-H]-	6-prenylated isoflavanones	0.82	57.59	13785.5	8432.87	14910.5	12376.3	2826	22.8339	240955	117659	234071	197562	56569.3	28.6338
P vs M	3.89796	0.0349667	253.092	Obtusaquinone	[M-H]-	P-quinomethanes	0.94	57.75	46425	30085.4	52461.1	42990.5	9452.16	21.9866	705765	416450	800419	640878	163332	25.4856
P vs M	3.78744	0.0195016	555.317	NCGC00380113-01!2,3,14-trihydroxy-10,13-dimethyl-17-(2,3,6,7-tetrahydroxy-5,6-dimethylheptan-2-yl)-2,3,4,5,9,11,12,15,16,17-decahydro-1H-cyclopenta[a]phenanthren-6-one	[M+HCOO]-	Hydroxy bile acids, alcohols and derivatives	0.91	87.77	23769.8	14150.8	23361.9	20427.5	4441.44	21.7425	320337	206760	319098	282065	53251.1	18.879
P vs M	3.72818	0.0303493	645.314	Garcinolic Acid	[M-H]-	Pyranoxanthones	0.86	549.73	159953	131998	207486	166479	31161.2	18.7178	2.38489e+06	1.50199e+06	2.73185e+06	2.20624e+06	517736	23.4669
P vs M	3.71224	0.00564643	534.284	Cysteine conjugated cholic acid	[M+Na]+	Glycinated bile acids and derivatives	0.79	19.55	27050.6	15614.1	14627.9	19097.5	5638.07	29.5225	250004	284712	216202	250306	27969.7	11.1742
P vs M	3.70824	0.0473217	621.233	(1'S,2'S,3S,3'S,7'R,8'R,9'S,13'R)-8'-(acetyloxy)-2,2,2',9',13'-pentamethyl-6',16'-dimethylidene-6,11',15'-trioxo-10',14',17'-trioxaspiro[oxane-3,5'-pentacyclo[7.6.1.1?,??.0?,??.0?,?]heptadecane]-3'-yl (2E)-2-methylbut-2-enoate	[M+Na]+	Pentacarboxylic acids and derivatives	0.82	16.92	9270.1	12029.6	12124.3	11141.3	1323.73	11.8813	200673	95809.9	140387	145623	42969.8	29.5076
P vs M	3.70357	0.0337293	600.415	Luteoxanthin	[M+H]+	Xanthophylls	0.76	78.17	132643	88107.8	101497	107416	18656.8	17.3687	1.77852e+06	941769	1.47803e+06	1.39944e+06	346092	24.7308
P vs M	3.67196	0.00200424	828.47	KITASAMYCIN	[M+H]+	Aminoglycosides	0.8	16.54	19203.6	9093.3	14452	14249.6	4130	28.9832	189657	161468	193748	181624	14350.5	7.90118
P vs M	3.65144	0.0124432	567.258	3-Deacetylkhivorin	[M+Na]+	Limonoids	0.81	119.21	144355	97398.3	162959	134904	27586.8	20.4492	2.03763e+06	1.42213e+06	1.6258e+06	1.69519e+06	256023	15.1029
P vs M	3.62727	0.0102652	568.261	NCGC00384945-01!	[M+H]+	Steroids and steroid derivatives	0.74	10.3	9460.64	15334	11405.8	12066.8	2442.93	20.245	144011	126860	176462	149111	20568.6	13.7941
P vs M	3.61301	0.0258482	317.054	Myricetin	[M-H]-	Flavonols	0.94	226.13	93103.1	62558.2	115817	90492.9	21821.2	24.1137	1.15105e+06	794334	1.37631e+06	1.10723e+06	239603	21.6398
P vs M	3.50309	0.0349882	791.42	(2S,3R,4R,5R,6S)-2-[(2R,3S,4R,5R,6R)-4,5-dihydroxy-2-(hydroxymethyl)-6-[[7-[2-hydroxy-1-[3,4,5-trihydroxy-6-(hydroxymethyl)oxan-2-yl]oxyethyl]-1,1,4a,7-tetramethyl-3,4,4b,5,6,8,10,10a-octahydro-2H-phenanthren-2-yl]oxy]oxan-3-yl]oxy-6-methyloxane-3,4,5-triol	[M-H]-	Diterpene glycosides	1.06	213.32	138247	78987.8	135089	117441	27221.3	23.1786	1.59599e+06	860938	1.53771e+06	1.33155e+06	333620	25.0551
P vs M	3.49174	0.0384686	537.301	2-hydroxy-3-{[3,4,5-trihydroxy-6-(hydroxymethyl)oxan-2-yl]oxy}propyl (9Z,12Z,15Z)-octadeca-9,12,15-trienoate	[M+Na]+	Glycosylmonoacylglycerols	1.06	21.96	26628.9	24136.7	23693.9	24819.9	1291.9	5.20512	364861	187106	285635	279201	72710.4	26.0423
P vs M	3.4861	0.0478257	562.315	LPC 18:3	[M+HCOO]-	1-acyl-sn-glycero-3-phosphocholines	1.02	233.91	32054	28888.4	50250.4	37064.3	9413.13	25.3968	476990	244391	524561	415314	122411	29.4744
P vs M	3.46827	0.0133341	568.261	NCGC00384945-01!	[M+H]+	Steroids and steroid derivatives	0.79	56.49	56115.7	38456.8	63935.7	52836	10657.1	20.1702	706695	488819	558795	584770	90823.8	15.5316
P vs M	3.45139	0.00973535	669.301	Garcinolic Acid	[M+Na]+	Pyranoxanthones	0.98	29.76	15979.2	10276.2	13936.1	13397.1	2359.2	17.6097	172279	125106	142262	146549	19495.5	13.303
P vs M	3.43282	0.0372862	152.996	Diethyl phosphate	[M-H]-	Dialkyl phosphates	0.88	64.42	81201.2	140217	165655	129024	35375	27.4173	1.5864e+06	887696	1.70589e+06	1.39333e+06	360848	25.8983
P vs M	3.40923	0.0476214	364.319	3-[(Z)-heptadec-10-enyl]benzene-1,2-diol	[M+NH4]+	Catechols	0.75	341.68	110401	78224.2	151421	113349	29954.9	26.4273	1.62664e+06	762921	1.22304e+06	1204198	352862	29.3026
P vs M	3.40561	0.0383864	247.171	(3aR,5aR,9bR)-3a-hydroxy-5a,9-dimethyl-3-methylidene-4,5,6,7,8,9b-hexahydrobenzo[g][1]benzofuran-2-one	[M-H]-	Eudesmanolides, secoeudesmanolides, and derivatives	0.73	32.45	28190.3	16190.7	28804.4	24395.1	5806.84	23.8033	294015	163888	317655	258519	67606.7	26.1515
P vs M	3.37099	0.000982079	577.316	NCGC00168955-03![3-hydroxy-1-oxo-1-(2,3,4,5,6-pentahydroxyhexoxy)decan-5-yl] 3,5-dihydroxydecanoate [IIN-based on: CCMSLIB00000847525]	[M+Na]+	Fatty alcohols	0.82	14.35	33082.4	26551.2	27867.8	29167.1	2820.2	9.6691	293617	322070	289596	301761	14454	4.78989
P vs M	3.31651	0.0354294	293.212	FA 18:2+O	[M-H]-	Long-chain fatty acids	0.98	46.62	25573	17842.8	26072.5	23162.8	3767.32	16.2646	205364	176945	309969	230760	57198.7	24.7871
P vs M	3.27372	0.0114738	578.31	(2S,3R)-2-(1-((S)-2-(tert-butoxycarbonyl)-1,2,3,4-tetrahydroisoquinoline-3-carbonyl)-4-phenylpiperidine-4-carboxamido)-3-methylpentanoic acid	[M+H]+	Hybrid peptides	0.85	11.77	18170.8	16741	20420.8	18444.2	1514.68	8.21222	206180	146186	182776	178381	24689.2	13.8407
P vs M	3.26492	0.0257013	681.29	S4:17(P3:15/F1:2)	[M+HCOO]-	Saccharolipids	1.04	93.42	39306.9	31444.2	50380.1	40377.1	7767.51	19.2374	392474	285813	486095	388128	81822.6	21.0814
P vs M	3.24913	0.0355057	661.213	NCGC00169094-03_C30H38O15_beta-D-Glucopyranoside, (1aS,1bS,2S,5aR,6S,6aS)-6-[[6-deoxy-3-O-[(2E)-1-oxo-3-phenyl-2-propen-1-yl]-alpha-L-mannopyranosyl]oxy]-1a,1b,2,5a,6,6a-hexahydro-1a-(hydroxymethyl)oxireno[4,5]cyclopenta[1,2-c]pyran-2-yl	[M+Na]+	Cinnamic acid esters	0.88	12.94	13076.3	9641.53	14193.8	12303.9	1937.06	15.7435	153726	83159.1	114067	116984	28882.5	24.6893
P vs M	3.23938	0.0388541	504.316	Methionine conjugated cholic acid	[M-2H2O+H]+	Glycinated bile acids and derivatives	0.75	54.59	92090.1	67693.4	69850.6	76544.7	11027.5	14.4066	939489	483876	745274	722880	186676	25.824
P vs M	3.21268	0.0394792	570.25	ethyl 4-(1-(3,4-diethoxyphenyl)-6,7-diethoxy-3-oxo-3,4-dihydroisoquinolin-2(1H)-yl)benzoate	[M+Na]+	1-phenyltetrahydroisoquinolines	0.98	24.84	32647.5	31827.4	40819.8	35098.2	4059.59	11.5664	435727	230821	309611	325386	84393.1	25.9363
P vs M	3.21219	0.0187745	155.01	3-Phosphonopropionic acid	[M+H]+	Organic phosphonic acids	1	12.39	21892.9	27186.8	20947.6	23342.4	2745.63	11.7624	268604	177586	202791	216327	38371	17.7375
P vs M	3.1669	0.0292755	761.321	Didymic acid	[2M-2H+Na]-	Dibenzofurans	0.76	144.66	59646.2	41790.1	70501.2	57312.5	11836.9	20.6532	576537	353051	614609	514732	115378	22.4151
P vs M	3.15711	0.0131055	277.217	y-Linolenic acid	[M-H]-	Lineolic acids and derivatives	1.03	159.85	61747	46136.3	72223.3	60035.5	10718.5	17.8536	449279	513025	644326	535543	81204.4	15.163
P vs M	3.14705	0.0331928	485.275	MGMG 16:3	[M-H]-	Glycosylglycerols	1.41	456.34	185303	120955	153215	153157	26270.1	17.1523	1.46468e+06	919907	1.6856e+06	1.35673e+06	321779	23.7172
P vs M	3.12763	0.0149302	556.234	(2S,3R,4S,5S,6R)-2-[4-[[(3S,4R,5S)-3-hydroxy-5-(4-hydroxy-3-methoxyphenyl)-4-(hydroxymethyl)oxolan-3-yl]methyl]-2-methoxyphenoxy]-6-(hydroxymethyl)oxane-3,4,5-triol	[M+NH4]+	Lignan glycosides	0.7	39.53	57435.6	39349.9	59216.2	52000.6	8974.88	17.2592	547386	369224	446842	454484	72934.6	16.0478
P vs M	3.10704	0.0384237	1299.7	POLYMYXIN B SULFATE	[M-H]-	Polypeptides	0.8	1379.29	36558.8	20181	37725.8	31488.6	8009.81	25.4372	312125	172922	328882	271310	69906.1	25.7662
P vs M	3.09581	0.0144629	581.31	Cucurbitacin B	[M+Na]+	Cucurbitacins	0.93	23.98	21428.9	23159	19858.8	21482.3	1347.82	6.2741	195197	145024	210755	183659	28047.4	15.2715
P vs M	3.09243	0.022225	524.278	NCGC00381195-01!(2E,6E,12E)-19-(2-amino-2-oxoethyl)-9,11-dihydroxy-8-methoxy-10,12,14-trimethyl-15-oxohenicosa-2,6,12-trienedioic acid	[M-H]-	Long-chain fatty acids	0.9	226.68	64984.9	61748.1	79768.4	68833.8	7844.06	11.3957	637994	431408	691908	587103	112272	19.123
P vs M	3.08354	0.0168464	743.399	Stylostatin 1	[M+H]+	Oligopeptides	0.73	58.48	65510.4	44911.4	59591.5	56671.1	8659.36	15.28	582281	384414	474494	480396	80886.6	16.8375
P vs M	3.07783	0.0407249	675.36	DGMG 18:3	[M-H]-	Glycosylmonoacylglycerols	1	14.77	12723.9	10120.4	7642.45	10162.3	2074.72	20.4159	82108.5	60198.6	115107	85804.8	22568.3	26.3019
P vs M	3.07196	0.0418964	593.276	Aceroside VIII	[M-H]-	Linear diarylheptanoids	0.97	28.59	9397.14	8289.91	13832.9	10506.7	2395.08	22.7958	107180	55016.4	102859	88352.1	23637.8	26.7541
P vs M	3.06789	0.0427924	539.287	Oleaside A	[M+Na]+	O-glycosyl compounds	0.95	14.73	39908.2	34130.8	37870.8	37303.3	2392.49	6.41362	420944	217955	299515	312804	83400.9	26.6623
P vs M	3.06702	0.0329207	397.135	Leprapinic acid methyl ether	[M-H]-	Anisoles	0.8	75.93	42063	28031.2	53960.5	41351.6	10597.5	25.6279	393214	230496	415922	346544	82580.6	23.8298
P vs M	3.06425	0.0220484	825.467	Saikosaponin D	[M+HCOO]-	Triterpene saponins	1.26	801.67	357708	188238	334270	293405	74977.8	25.5544	2.66828e+06	1.78397e+06	2.91017e+06	2.45414e+06	484063	19.7243
P vs M	3.01586	0.0435277	664.351	Garcinolic Acid	[M+NH4]+	Pyranoxanthones	0.72	46.58	43047.4	51059.2	56374.1	50160.2	5477.6	10.9202	542840	276437	397873	405716	108900	26.8414
P vs M	3.0077	0.0172943	529.265	NCGC00380707-01_C26H42O11_(5xi,6alpha,7alpha,9xi,16xi)-16-(beta-D-Glucopyranosyloxy)-6,7,17-trihydroxykauran-19-oic acid	[M-H]-	Diterpene glycosides	0.86	422.13	227452	133330	210356	190379	40939.2	21.504	1.75556e+06	1.15719e+06	1.68081e+06	1.53119e+06	266212	17.386
M vs P	-3.62079	0.0422204	361.239	5-hydroxy-7-[2-(2-hydroxy-5-oxo-2H-furan-3-yl)ethyl]-7,8-dimethyl-5,6,6a,8,9,10-hexahydro-1H-benzo[d][2]benzofuran-3-one	[M-H]-	Diterpene lactones	0.72	126.4	218788	136498	279778	211688	58708.6	27.7335	13718.9	15827.9	22077	17207.9	3548.97	20.624
M vs P	-3.68073	0.0203959	448.281	Jervine	[M+Na]+	Jerveratrum-type alkaloids	0.92	31.95	306507	235542	192268	244773	47092.4	19.2392	24902.8	15150.4	17209.8	19087.6	4196.98	21.988
M vs P	-3.70595	0.00152481	578.346	Phosphatidylcholine lyso 18:2	[M+CH3COO]-	2-acyl-sn-glycero-3-phosphocholines	0.9	1160.17	227027	205602	232342	221657	11558.2	5.21444	15894.7	17682.8	17379.2	16985.6	781.273	4.59962
M vs P	-3.71282	0.0225184	415.189	Hexose + C13H19O (isomer of 1062)	[M+HCOO]-	Fatty acyl glycosides of mono- and disaccharides	0.9	39.21	278593	231708	375371	295224	59817.3	20.2617	22778.3	15963.5	28804.7	22515.5	5245.67	23.298
M vs P	-3.74169	0.0461255	253.217	Palmitoleic acid	[M-H]-	Long-chain fatty acids	1.39	248.42	440613	325158	208346	324706	94823.1	29.2028	23384.3	19670.3	29765.4	24273.3	4169.01	17.1753
M vs P	-3.76301	0.0438839	485.198	(1R,4R,7S,11E,15S,19R,20R,21S,22S,24R)-7,20,21,22,24-pentahydroxy-11,15-dimethyl-3,5,9,18,23-pentaoxatricyclo[17.3.1.1?,?]tetracos-11-en-10-one	[M+Na]+	Disaccharides	0.91	18.59	327035	277976	155626	253546	72078.5	28.4282	17575.4	16653.4	21798.2	18675.7	2239.83	11.9933
M vs P	-3.77607	0.0296173	506.325	Phosphatidylethanolamine lyso 20:1	[M-H]-	2-acyl-sn-glycero-3-phosphoethanolamines	0.8	814.56	693135	406429	477994	525853	121841	23.1702	41613.5	30421.4	43118.3	38384.4	5664.09	14.7562
M vs P	-3.80645	0.0364048	379.249	5-(4-acetyloxy-3-hydroxy-2,5,5,8a-tetramethyl-3,4,4a,6,7,8-hexahydronaphthalen-1-yl)-3-methylpentanoic acid	[M-H]-	Diterpenoids	0.84	2318.79	439419	290724	564236	431460	111802	25.9126	29429.9	23588.4	39495.2	30837.8	6569.81	21.3044
M vs P	-3.91887	0.042455	452.276	PF-1052_130138	[M+Na]+	N-alkylpyrrolidines	0.7	123.65	867804	690214	417032	658350	185401	28.1615	51060.8	36423.7	43096.5	43527	5983.33	13.7463
M vs P	-3.95418	0.00186235	483.33	Thymidine-5'-triphosphate sodium salt	[M+H]+	Pyrimidine 2'-deoxyribonucleoside triphosphates	0.8	503.78	3.13965e+06	2.86197e+06	3.37925e+06	3.12696e+06	211371	6.75962	249900	145824	209501	201742	42841.6	21.2359
M vs P	-4.0383	0.0257298	283.228	16-Heptadecyne-1,2,4-triol	[M-H]-	Long-chain fatty alcohols	0.93	144.72	453949	388935	644180	495688	108302	21.8489	35844.5	22212.7	32449.5	30168.9	5794.08	19.2055
M vs P	-4.08207	7.53e-05	534.355	Orlistat	[M+K]+	Leucine and derivatives	1.02	244.16	2.00332e+06	2.16932e+06	2.0993e+06	2.09065e+06	68046.2	3.25479	159375	83894.8	127050	123440	30920.2	25.0488
M vs P	-4.08985	0.0116732	342.335	D-(+)-Turanose	[M]+	O-glycosyl compounds	0.87	50.08	144174	168999	206803	173325	25750.4	14.8567	13055	7114.26	10366.9	10178.7	2428.95	23.863
M vs P	-4.1222	0.000989297	301.219	all-trans-Retinoic acid	[M+H]+	Retinoids	0.94	41.94	177077	176211	194821	182703	8576.18	4.69405	11023.8	11755.2	8695.64	10491.5	1304.52	12.434
M vs P	-4.12607	0.0268629	397.257	Muronic acid	[M-H]-	Gamma butyrolactones	0.76	110.47	543332	372711	328134	414725	92741.6	22.3622	25686.4	18953.7	26614.2	23751.4	3413.61	14.3722
M vs P	-4.15454	0.0347992	87.0438	DIACETYL	[M+H]+	Alpha-diketones	0.77	24.98	450094	446167	242144	379468	97116.3	25.5927	18607.9	21644.7	23670.3	21307.6	2080.42	9.76374
M vs P	-4.19192	0.0072561	297.243	FA 18:1+1O	[M-H]-	Lineolic acids and derivatives	1.36	349.22	1.15153e+06	907332	1.1953e+06	1.08472e+06	126700	11.6804	71166.6	46436.9	60448.1	59350.5	10125.7	17.0608
M vs P	-4.2335	0.0287444	480.307	LPE 18:1	[M+H]+	1-acyl-sn-glycero-3-phosphoethanolamines	0.89	180.25	626680	433143	366549	475457	110332	23.2056	25432.9	25149.6	25244.3	25275.6	117.758	0.465894
M vs P	-4.24585	0.0055008	463.28	Methyl-mappain	[M+H]+	Stilbenes	1.14	126.43	1.13492e+06	1.44331e+06	1.38e+06	1.31941e+06	132988	10.0794	63314.2	79735.7	65578.5	69542.8	7266.54	10.449
M vs P	-4.354	0.00958715	466.294	Phosphatidylethanolamine lyso 17:0	[M-H]-	2-acyl-sn-glycero-3-phosphoethanolamines	0.8	575.44	1.32657e+06	987183	1.33873e+06	1.2175e+06	162932	13.3825	58127	49298	71183.7	59536.3	8990.2	15.1004
M vs P	-4.39597	0.0172072	285.13	3-Hexen-1-ol O-b-D-glucopyranoside	[M+Na]+	Fatty acyl glycosides of mono- and disaccharides	0.99	103.17	1.79115e+06	1.49223e+06	1.13911e+06	1.47416e+06	266501	18.0781	93922.3	53698.3	62442	70020.9	17273.7	24.6694
M vs P	-4.39824	0.00920697	592.335	Cevadine	[M+H]+	Cerveratrum-type alkaloids	0.75	77.43	703791	542604	742357	662917	86518.8	13.0512	31262.5	34722.2	28330.2	31438.3	2612.51	8.30996
M vs P	-4.51208	0.0207986	407.128	Oxyresveratrol 3'-O-beta-D-glucopyranoside	[M+H]+	Stilbene glycosides	0.95	19.72	309374	317348	197781	274834	54582.3	19.8601	9961.45	11773.4	14399.5	12044.8	1821.96	15.1265
M vs P	-4.67371	0.0435668	267.233	methyl palmitoleate	[M-H]-	Fatty acid methyl esters	0.83	385.23	712216	438424	367666	506102	148580	29.3577	20714.7	14853.6	23920	19829.5	3753.9	18.9309
M vs P	-4.84756	0.0362422	345.153	Mitoridine	[M+Na]+	Ajmaline-sarpagine alkaloids	0.93	22.84	448143	423019	228874	366679	97981.1	26.7212	12658.7	12071.3	13477.1	12735.7	576.492	4.52657
M vs P	-4.87595	0.0199639	213.073	2,3-dihydroxy-1-(4-hydroxy-3-methoxyphenyl)-propan-1-one	[M+H]+	Alkyl-phenylketones	0.93	24.7	712067	499463	462567	558032	109955	19.7041	25373.9	11980.3	19658.7	19004.3	5487.49	28.875
M vs P	-5.04084	0.0130358	493.165	5-[2-(6-hydroxy-4,7-dimethoxy-benzofuran-5-yl)-2-oxo-ethyl]-4-methoxy-6,6-dimethyl-5,6,7,8-tetrahydro-[1,3]dioxolo[4,5-g]isoquinolin-6-ium	[M+Na]+	Tetrahydroisoquinolines	0.91	33.38	391932	344621	263676	333410	52957.2	15.8835	7033.66	12109.6	11241.5	10128.3	2216.73	21.8866
M vs P	-5.08038	0.0301704	87.0437	DIACETYL	[M+H]+	Alpha-diketones	0.8	47.27	959925	748636	516340	741634	181161	24.4272	15053.5	26413.8	24292.9	21920	4932	22.4999
M vs P	-5.36697	0.0334622	453.171	5-O-methylvisammioside	[M+H]+	Furanochromones	1.03	53.34	762637	615683	391115	589811	152772	25.9019	16443.8	13263	13169.2	14292	1522.04	10.6496
M vs P	-5.37204	0.0219757	478.294	LPE 18:1	[M-H]-	1-acyl-sn-glycero-3-phosphoethanolamines	1.28	2145.57	1.03265e+06	634309	748274	805078	167509	20.8066	19358.5	17597.3	21363.6	19439.8	1538.66	7.915
M vs P	-5.37226	0.0341449	103.04	3-HYDROXYBUTANOIC ACID	[M-H]-	Beta hydroxy acids and derivatives	1.1	52.66	716768	484617	386178	529188	138594	26.1899	11533.5	10702.8	16092.1	12776.1	2369.17	18.5437
M vs P	-5.39856	0.0251702	325.272	(3S)-5-[(1R,2R,8aS)-2-hydroxy-2,5,5,8a-tetramethyl-3,4,4a,6,7,8-hexahydro-1H-naphthalen-1-yl]-3-methylpentanoic acid	[M+H]+	Diterpenoids	1.13	80.88	1.55041e+06	1.16772e+06	894707	1.20428e+06	268933	22.3315	31504	26249.1	27895.4	28549.5	2194.59	7.68697
M vs P	-5.49439	0.0169635	385.147	2-(1-(benzo[d][1,3]dioxol-5-ylmethyl)-2-hydroxy-5-oxo-4,5-dihydro-1H-imidazol-4-yl)-N-((1-methyl-1H-pyrrol-2-yl)methyl)acetamide	[M+H]+	Hydantoins	1.09	293.14	4.96924e+06	5.15012e+06	3.33022e+06	4.48319e+06	818615	18.2596	99262	80242.1	118850	99451.3	15762.1	15.849
M vs P	-5.55696	0.019684	311.259	Thymol-beta-D-glucoside	[M-H]-	Terpene glycosides	0.74	337.45	1.06259e+06	677975	1.07904e+06	939871	185310	19.7166	20931.2	17352	21610.1	19964.4	1867.95	9.35638
M vs P	-5.6515	0.0281461	464.287	GLYCOCHOLATE	[M-H]-	Glycinated bile acids and derivatives	1.23	3698.59	2.70579e+06	2.00447e+06	3.61593e+06	2.7754e+06	659716	23.7701	61570.8	63757.1	40316.1	55214.7	10572.6	19.1482
M vs P	-5.7441	0.0144264	494.322	Tiamulin	[M+H]+	Pleuromutilin and derivatives	0.79	198.21	2.38739e+06	1.6716e+06	1.72725e+06	1.92875e+06	325103	16.8557	38307.7	31772.9	37876.2	35985.6	2984.04	8.29233
M vs P	-5.86243	0.0104607	299.112	KUHLMANNIN	[M+H]+	Neoflavones	0.79	204.86	6.81001e+06	5.73568e+06	4.78081e+06	5.7755e+06	828894	14.3519	106811	71847.7	119155	99271.2	20035.5	20.1825
M vs P	-5.91921	0.00952954	471.186	5-[2-(6-hydroxy-4,7-dimethoxy-benzofuran-5-yl)-2-oxo-ethyl]-4-methoxy-6,6-dimethyl-5,6,7,8-tetrahydro-[1,3]dioxolo[4,5-g]isoquinolin-6-ium	[M+H]+	Tetrahydroisoquinolines	1.14	316.7	5.0025e+06	4.3844e+06	3.56101e+06	4.31597e+06	590469	13.681	62284.9	72023.6	79654.4	71321	7108.44	9.96683
M vs P	-6.05238	0.0387472	449.2	[5-ethenyl-3-hydroxy-4-(3-hydroxyprop-1-en-2-yl)-2-(3-methoxy-3-oxoprop-1-en-2-yl)-5-methylcyclohexyl] 3,4-dihydroxy-2-methylidenebutanoate	[M+H]+	Elemane sesquiterpenoids	0.77	72.5	1.18355e+06	985982	565874	911803	257564	28.2478	15716.4	11695	13805.5	13739	1642.38	11.9542
M vs P	-6.11235	0.0308849	267.233	methyl palmitoleate	[M-H]-	Fatty acid methyl esters	1.03	349.39	2.01067e+06	1.26393e+06	1.18266e+06	1.48575e+06	372651	25.0816	17661.6	22488.5	24276.7	21475.6	2793.96	13.0099
M vs P	-6.1576	0.0398834	466.227	NCGC00380726-01_C25H33NO6_(2'R,6'S,8a'S)-4,7'-Dihydroxy-2',5',5',8a'-tetramethyl-6-oxo-3,3',4',4a',5',6,6',7,7',8,8',8a'-dodecahydro-2'H-spiro[furo[2,3-e]isoindole-2,1'-naphthalen]-6'-yl acetate	[M+Na]+	Isoindoles	0.73	94.83	1.37483e+06	1.12783e+06	648327	1.05033e+06	301615	28.7162	13756.7	12496.3	17886.2	14713.1	2302	15.6459
M vs P	-6.41949	0.0156407	557.222	(1R,5S)-3-(3-(5,9-dimethyl-7-oxo-3-phenyl-7H-furo[3,2-g]chromen-6-yl)propanoyl)-3,4,5,6-tetrahydro-1H-1,5-methanopyrido[1,2-a][1,5]diazocin-8(2H)-one	[M+Na]+	Phenylbenzofurans	1.2	221.46	4.49801e+06	3.8222e+06	2.8862e+06	3.73547e+06	660870	17.6917	35837.8	44372	50711	43640.3	6093.96	13.9641
M vs P	-6.43998	0.00646179	371.166	Thioridazine	[M+H]+	Phenothiazines	0.91	136.31	1.76497e+06	1.78561e+06	1.38129e+06	1.64395e+06	185923	11.3095	23145.6	13502	20157	18934.9	4030.71	21.2873
M vs P	-6.53198	0.0396103	552.263	NCGC00381147-01_C29H39NO8_2-{(4S,5S,5aS,9aS)-4-Methoxy-6,6,9a-trimethyl-5-[(2E,4E,6E)-2,4,6-octatrienoyloxy]-1-oxo-1,3,4,5,5a,6,7,8,9,9a-decahydro-2H-benzo[e]isoindol-2-yl}pentanedioic acid	[M+Na]+	Glutamic acid and derivatives	0.71	265.86	2.49294e+06	2.09307e+06	1.17596e+06	1.92066e+06	551306	28.704	18719.2	17452.1	26094.4	20755.2	3810.63	18.3598
M vs P	-6.69639	0.00951711	267.233	methyl palmitoleate	[M-H]-	Fatty acid methyl esters	1.03	1819.71	3.06235e+06	2.26249e+06	2.3753e+06	2.56671e+06	353479	13.7716	17427	26049	30772	24749.4	5525.05	22.324
M vs P	-6.70809	0.0127088	638.3	Hypaconitine	[M+Na]+	Aconitane-type diterpenoid alkaloids	0.85	198.77	1.90106e+06	1.79178e+06	1.2923e+06	1.66171e+06	264997	15.9472	14561.1	13441	19678.4	15893.5	2715.1	17.0831
M vs P	-7.08171	0.00379004	643.259	(E)-6-((7-acetamido-1,2,3-trimethoxy-9-oxo-5,6,7,9-tetrahydrobenzo[a]heptalen-10-yl)amino)-N-(3,4,5,6-tetrahydro-2H-cyclopenta[d]thiazol-2-ylidene)hexanamide	[M+Na]+	Tropones	1.32	405.7	3.26895e+06	3.09165e+06	2.64949e+06	3.00337e+06	260484	8.67308	20893.2	18527.7	27094.7	22171.9	3612.43	16.2929
M vs P	-7.25727	0.0162684	729.295	(2S,3R)-2-(((S)-7-acetamido-1,2,3-trimethoxy-9-oxo-5,6,7,9-tetrahydrobenzo[a]heptalen-10-yl)amino)-N-(4-(1,1-dioxido-1,2-thiazinan-2-yl)phenyl)-3-methylpentanamide	[M+Na]+	Isoleucine and derivatives	1.29	568.45	3.42708e+06	3.11557e+06	2.18463e+06	2.90909e+06	527823	18.1439	15015	18788.7	23241.9	19015.2	3362.44	17.6829
M vs P	-7.41029	0.0106646	325.278	(3S)-5-[(1R,2R,8aS)-2-hydroxy-2,5,5,8a-tetramethyl-3,4,4a,6,7,8-hexahydro-1H-naphthalen-1-yl]-3-methylpentanoic acid	[M+H]+	Diterpenoids	1.16	579.24	4.44454e+06	3.78766e+06	3.09146e+06	3.77455e+06	552469	14.6367	20704.3	25365	20499	22189.4	2247.02	10.1266
M vs P	-7.95904	0.0159396	815.331	3,3'-(6,7,9,10,17,18,20,21-octahydrodibenzo[b,k][1,4,7,10,13,16]hexaoxacyclooctadecine-2,13-dicarbonyl)bis(3,4,5,6-tetrahydro-1H-1,5-methanopyrido[1,2-a][1,5]diazocin-8(2H)-one)	[M+Na]+	N-benzoylpiperidines	1.39	501.33	3.22597e+06	2.89436e+06	2.05943e+06	2.72659e+06	490791	18.0002	7338.81	11716.3	13817.4	10957.5	2698.74	24.6292

## Sheet: P vs H
Comparision	log2FC	p_value	Average Mz	Metabolite name	Adduct type	Ontology	Total score	S/N average	H-1	H-2	H-3	Average	SD	%CV	P-1	P-2	P-3	Average	SD	%CV
P vs H	6.97838	0.0131019	669.308	Garcinolic Acid	[M+Na]+	Pyranoxanthones	0.94	318.24	20580.2	11454	17159	16397.7	3764.41	22.9569	2.49831e+06	1.67994e+06	2.02484e+06	2.06769e+06	335470	16.2243
P vs H	5.66815	0.0256218	529.302	NCGC00381095-01_C26H44O8_7-Hydroxy-4-[(3Z)-5-hydroxy-3-methyl-3-penten-1-yl]-4a,8,8-trimethyl-3-methylenedecahydro-2-naphthalenyl beta-D-mannopyranoside	[M+HCOO]-	Diterpene glycosides	1.06	496.15	30614.8	23508.1	41171.5	31764.8	7256.78	22.8453	1.81164e+06	1.10254e+06	1.93145e+06	1.61521e+06	365794	22.6468
P vs H	4.9494	0.0294093	343.228	11-HDoHE	[M-H]1-	Very long-chain fatty acids	1.06	311.75	32907.3	27834.4	51275.4	37339	10069.7	26.9684	1.24989e+06	775980	1.43512e+06	1.15366e+06	277564	24.0593
P vs H	4.86659	0.0290937	397.135	Leprapinic acid methyl ether	[M-H]-	Anisoles	0.8	75.93	10278.9	11818.7	13538.4	11878.7	1331.35	11.2079	393214	230496	415922	346544	82580.6	23.8298
P vs H	4.7047	0.011938	277.217	y-Linolenic acid	[M-H]-	Lineolic acids and derivatives	1.03	159.85	22994.1	13223.5	25393.8	20537.1	5263.48	25.6291	449279	513025	644326	535543	81204.4	15.163
P vs H	4.63046	0.0251947	235.17	3,7-Epoxycaryophyllan-6-One	[M-H]-	Oxepanes	0.74	155.19	26538.3	21477	39836.2	29283.8	7742.47	26.4394	753629	516737	905623	725330	160018	22.0614
P vs H	4.57482	0.0307037	334.273	NCGC00380664-01!4-[(E)-3-hydroxy-8,10-dimethyl-2-(methylamino)dodec-6-enyl]phenol [IIN-based: Match]	[M+H]+	Amphetamines and derivatives	0.81	27.49	8406.74	16479.3	10396.6	11760.9	3433.88	29.1976	358182	191599	291069	280284	68433.5	24.4158
P vs H	4.5516	0.0288305	551.285	3-[(3R,5S,10R,13R,14S,17R)-5,14-dihydroxy-10,13-dimethyl-3-[(2R,3R,4S,5S,6R)-3,4,5-trihydroxy-6-(hydroxymethyl)oxan-2-yl]oxy-2,3,4,6,7,8,9,11,12,15,16,17-dodecahydro-1H-cyclopenta[a]phenanthren-17-yl]-2H-furan-5-one	[M-H]-	Cardenolide glycosides and derivatives	1	135.67	14984.1	14106.6	13042.3	14044.4	793.976	5.65335	241272	317099	429706	329359	77414.7	23.5047
P vs H	4.35842	0.0189407	555.317	NCGC00380113-01!2,3,14-trihydroxy-10,13-dimethyl-17-(2,3,6,7-tetrahydroxy-5,6-dimethylheptan-2-yl)-2,3,4,5,9,11,12,15,16,17-decahydro-1H-cyclopenta[a]phenanthren-6-one	[M+HCOO]-	Hydroxy bile acids, alcohols and derivatives	0.91	87.77	15454.9	10157.1	15641	13751	2542.39	18.4888	320337	206760	319098	282065	53251.1	18.879
P vs H	4.29629	0.0170918	559.312	MGMG 18:3	[M+HCOO]-	Glycosylmonoacylglycerols	1.42	3870.61	102641	86295.9	115838	101591	12083.2	11.8939	1.89455e+06	1.62e+06	2.47359e+06	1.99605e+06	355793	17.8249
P vs H	4.28665	0.00542323	247.17	(3aR,5aR,9bR)-3a-hydroxy-5a,9-dimethyl-3-methylidene-4,5,6,7,8,9b-hexahydrobenzo[g][1]benzofuran-2-one	[M-H]-	Eudesmanolides, secoeudesmanolides, and derivatives	0.8	110.95	25914.2	13704.2	18557.3	19391.9	5019.53	25.8847	388132	325860	421413	378468	39603.4	10.4641
P vs H	4.24709	0.035419	537.301	2-hydroxy-3-{[3,4,5-trihydroxy-6-(hydroxymethyl)oxan-2-yl]oxy}propyl (9Z,12Z,15Z)-octadeca-9,12,15-trienoate	[M+Na]+	Glycosylmonoacylglycerols	1.06	21.96	20363.4	11318	12428.4	14703.3	4027.92	27.3947	364861	187106	285635	279201	72710.4	26.0423
P vs H	4.16315	0.0365742	327.218	FA 18:2+3O	[M-H]-	Lineolic acids and derivatives	0.85	42.03	22585.2	15458.7	28204.6	22082.8	5215.6	23.6184	456364	248802	481716	395627	104336	26.3722
P vs H	4.13814	0.00613681	923.537	PI(18:1/17-HDoHE)	[M-H]-	Phosphatidylinositols	1.1	536.74	72240.5	46368.5	84483.1	67697.4	15888.4	23.4698	1.12689e+06	1.07412e+06	1.37498e+06	1.192e+06	131171	11.0043
P vs H	4.12488	0.00533595	231.173	Isoleucylvaline	[M+H]+	Dipeptides	0.91	41.7	55537.7	38347	31149.4	41678	10231.3	24.5484	824705	640642	716087	727144	75548.9	10.3898
P vs H	4.10845	0.00138162	288.106	Rutaecarpine	[M+H]+	Beta carbolines	0.93	13.96	12352.6	8677.35	13454.9	11495	2042.54	17.769	214321	189921	190590	198277	11348	5.72327
P vs H	4.05624	0.0163499	379.283	MAG	[M+Na]+	1-monoacylglycerols	0.92	55.19	21072.4	18869.4	20583.8	20175.2	944.611	4.68204	403784	262487	340635	335636	57792.7	17.2189
P vs H	4.00838	0.00395517	323.22	8-Gingerol	[M+H]+	Gingerols	0.92	73.79	102651	74506.1	71604.7	82920.7	14001.9	16.8859	1.49449e+06	1.2155e+06	1.29339e+06	1.33446e+06	117542	8.80819
P vs H	3.99443	0.0145691	325.237	allo-Protolichesterinic acid	[M+H]+	Gamma butyrolactones	0.96	143.64	194780	96922	188829	160177	44793.8	27.9652	3.0597e+06	2.02116e+06	2.57801e+06	2.55296e+06	424353	16.622
P vs H	3.97397	0.0270436	559.313	MGMG 18:3	[M+HCOO]-	Glycosylmonoacylglycerols	1.01	154.64	15309.8	8334.32	14418.7	12687.6	3099.65	24.4306	212045	139360	246708	199371	44731.6	22.4363
P vs H	3.9523	0.0256782	397.135	Leprapinic acid methyl ether	[M-H]-	Anisoles	1.16	249.38	69886.6	61161.5	113340	81462.8	22820.4	28.0133	1.32422e+06	895532	1.5633e+06	1.26102e+06	276254	21.9073
P vs H	3.94412	0.0300809	353.267	2,3-dihydroxypropyl palmitate	[M+Na]+	1-monoacylglycerols	0.9	85.35	67338.1	69786.1	118931	85351.8	23765.2	27.8438	1.70195e+06	939082	1.3002e+06	1.31374e+06	311588	23.7175
P vs H	3.88959	0.0384582	424.341	Linoleyl Carnitine	[M+H]+	Acyl carnitines	0.91	45.25	12911	11715.3	19770.5	14798.9	3549.14	23.9824	199804	159141	299071	219339	58772.3	26.7952
P vs H	3.85686	0.0396884	365.246	8-benzoyl-1,5,5-trimethyl-6,15-dioxatetracyclo[9.3.1.0?,??.0?,??]pentadeca-7(12),8,10-trien-9-ol	[M+H]+	Benzophenones	0.91	43.05	39252.9	21707	43358.6	34772.8	9389.78	27.0032	680718	346175	484547	503813	137254	27.2431
P vs H	3.85319	0.0263858	353.267	2,3-dihydroxypropyl palmitate	[M+Na]+	1-monoacylglycerols	0.91	81.26	73061.9	66526.9	69589.2	69726	2669.65	3.82877	1.27303e+06	734542	1.01545e+06	1.00767e+06	219905	21.823
P vs H	3.83863	0.0334247	293.212	FA 18:2+O	[M-H]-	Long-chain fatty acids	0.98	46.62	19508.6	12287.6	16591.8	16129.3	2966.07	18.3893	205364	176945	309969	230760	57198.7	24.7871
P vs H	3.78628	0.0350271	231.173	Isoleucylvaline	[M+H]+	Dipeptides	0.86	19.02	36318.3	23952.9	35622.8	31964.6	5672.29	17.7455	581990	308800	432259	441016	111701	25.3281
P vs H	3.77226	0.0267862	249.186	2-[(2S,4aR,8aS)-2-hydroxy-4a-methyl-8-methylidene-3,4,5,6,7,8a-hexahydro-1H-naphthalen-2-yl]prop-2-enoic acid	[M-H]-	Eudesmane, isoeudesmane or cycloeudesmane sesquiterpenoids	0.94	115.72	43930.5	32845	63963.5	46913	12877.9	27.4507	697902	445060	780036	640999	142550	22.2387
P vs H	3.76337	0.0315317	331.153	1-[2-hydroxy-4-(3-hydroxy-5-methylphenoxy)-6-methylphenyl]-3-methylbutane-2,3-diol	[M-H]-	Diphenylethers	0.91	18.77	9419.13	16114.7	15962.1	13832	3120.98	22.5635	162314	149909	251276	187833	45145.8	24.0351
P vs H	3.75159	0.0328124	585.328	NCGC00180613-03!1,11,22-trihydroxy-1,6,11,16,22,27-hexazacyclodotriacontane-2,5,12,15,23,26-hexone	[M-H]-	Macrolactams	0.73	1880.78	27114.7	21446.7	24002.4	24187.9	2317.68	9.58196	354261	217557	405554	325791	79345.8	24.3548
P vs H	3.67191	0.0351871	261.22	NCGC00381425-01!8-hydroxy-8-(3-octyloxiran-2-yl)octanoic acid [IIN-based on: CCMSLIB00000846585]	[M-3H2O+H]+	Lineolic acids and derivatives	0.97	20.75	38762.6	35673.5	62960.5	45798.9	12200.4	26.6392	772576	410356	568244	583725	148280	25.4024
P vs H	3.65705	0.00897873	277.216	FA 18:3+1O	[M+H-H2O]+	Medium-chain fatty acids	0.86	69.96	277876	189164	387360	284800	81061.1	28.4625	4.0723e+06	2.9326e+06	3.77321e+06	3.5927e+06	482470	13.4292
P vs H	3.65002	0.0261985	397.135	Leprapinic acid methyl ether	[M-H]-	Anisoles	0.88	101.04	25221.2	27592.2	47002.9	33272.1	9757.29	29.3257	460392	290240	502416	417683	91734.2	21.9627
P vs H	3.61519	0.0239166	397.135	Leprapinic acid methyl ether	[M-H]-	Anisoles	0.87	59.03	32761.7	19877.4	25014.1	25884.4	5295.87	20.4597	358609	224400	368559	317189	65737.7	20.7251
P vs H	3.58071	0.0353029	277.217	y-Linolenic acid	[M-H]-	Lineolic acids and derivatives	1.08	95.82	16959.3	24453.6	32038.2	24483.7	6155.99	25.1432	331778	189174	357867	292940	74142.5	25.3098
P vs H	3.56551	0.0191401	513.307	MGMG 18:3	[M-H]-	Glycosylmonoacylglycerols	0.9	48.46	18880.7	17062.6	16994.6	17646	873.533	4.95031	195737	170367	260643	208916	38015.1	18.1964
P vs H	3.56547	0.046092	307.262	Incensole	[M+H]+	Sesquiterpenoids	0.95	24.66	18730.2	10141.8	18769.3	15880.4	4057.85	25.5525	257487	124119	182418	188008	54590.3	29.0362
P vs H	3.56379	0.0340446	325.202	3-[5-(3,4-dihydroxy-4-methyl-5-oxooxolan-2-yl)-2-hydroxy-4-methoxyphenyl]propanoic acid	[M-H]-	Phenylpropanoic acids	0.8	20.87	25889.8	19300.6	37953.3	27714.6	7723.51	27.868	328957	227198	427032	327729	81586.8	24.8946
P vs H	3.55829	0.00819383	699.355	4-((3S,10R,13R,14S,17R)-3-(((2R,3R,4S,5R,6R)-3,4-dihydroxy-6-methyl-5-(((2S,3R,4S,5S,6R)-3,4,5-trihydroxy-6-(hydroxymethyl)tetrahydro-2H-pyran-2-yl)oxy)tetrahydro-2H-pyran-2-yl)oxy)-14-hydroxy-10-(hydroxymethyl)-13-methylhexadecahydro-1H-cyclopenta[a]phenanthren-17-yl)furan-2(5H)-one	[M+H]+	Cardenolide glycosides and derivatives	1.19	311.72	138025	140367	195194	157862	26415	16.7329	2.1448e+06	1.58656e+06	1.84759e+06	1.85965e+06	228058	12.2635
P vs H	3.55699	0.0189377	947.531	(8Z,8'Z)-8,8'-bis(((3,5-di-tert-butyl-4-hydroxyphenyl)amino)methylene)-1,1',6,6'-tetrahydroxy-5,5'-diisopropyl-3,3'-dimethyl-[2,2'-binaphthalene]-7,7'(8H,8'H)-dione	[M+Na]+	Lignans, neolignans and related compounds	1.24	337.77	210504	112800	124031	149112	43652.2	29.2748	2.17347e+06	1.36866e+06	1.72283e+06	1.75498e+06	329347	18.7664
P vs H	3.54236	0.0224728	925.553	PI(18:0/16,17-EpDPE)	[M-H]-	Phosphatidylinositols	0.92	3137.95	156910	110883	160201	142665	22513.2	15.7805	1.66106e+06	1.25749e+06	2.06795e+06	1.66217e+06	330873	19.9061
P vs H	3.52519	0.0482223	365.246	8-benzoyl-1,5,5-trimethyl-6,15-dioxatetracyclo[9.3.1.0?,??.0?,??]pentadeca-7(12),8,10-trien-9-ol	[M+H]+	Benzophenones	0.92	41.97	27616.7	19430.2	28969.1	25338.6	4214.24	16.6317	404835	195929	274407	291724	86160.1	29.5348
P vs H	3.52184	0.0443744	247.17	(3aR,5aR,9bR)-3a-hydroxy-5a,9-dimethyl-3-methylidene-4,5,6,7,8,9b-hexahydrobenzo[g][1]benzofuran-2-one	[M-H]-	Eudesmanolides, secoeudesmanolides, and derivatives	0.96	71.24	63221	57226.2	90500.3	70315.8	14480.9	20.594	826643	518602	1.07776e+06	807669	228670	28.3123
P vs H	3.51817	0.00152271	609.306	NCGC00381139-01!6-benzyl-3-butan-2-yl-9-(7-hydroxy-6-oxooctyl)-1,4,7,10-tetrazabicyclo[10.4.0]hexadecane-2,5,8,11-tetrone [IIN-based on: CCMSLIB00000845831]	[M+K]+	Oligopeptides	1.22	389.86	231795	223102	345788	266895	55898.6	20.944	3.34647e+06	2.94964e+06	2.87745e+06	3.05785e+06	206200	6.74329
P vs H	3.51535	0.00110274	554.247	harringtonine	[M+Na]+	Cephalotaxus alkaloids	0.86	20.19	26979.4	19702.1	17713.9	21465.1	3982.76	18.5546	225521	259483	251340	245448	14477.4	5.89834
P vs H	3.51381	0.0352212	327.233	Docosahexanoic acid	[M-H]-	Very long-chain fatty acids	1.38	849.61	69614.2	75953.3	124742	90103.3	24629.9	27.3352	1.2831e+06	672033	1.1325e+06	1.02921e+06	259937	25.256
P vs H	3.42985	0.0141091	278.219	Venlafaxine	[M+H]+	Anisoles	0.83	55.66	63309.6	45971.3	84736	64672.3	15854.9	24.5158	814292	545033	731548	696957	112613	16.1578
P vs H	3.41706	0.0426591	423.273	7-[2,6-dimethyl-8-(2-methylbutanoyloxy)-1,2,6,7,8,8a-hexahydronaphthalen-1-yl]-3,5-dihydroxyheptanoic acid	[M+H]+	Medium-chain hydroxy acids and derivatives	0.81	12.16	9429.15	13749.7	8050.3	10409.7	2427.87	23.3231	145163	70771.3	117643	111192	30710.9	27.6196
P vs H	3.41619	0.0258592	551.299	2-[[7-hydroxy-1-(4-hydroxy-3,5-dimethoxyphenyl)-3-(hydroxymethyl)-6,8-dimethoxy-1,2,3,4-tetrahydronaphthalen-2-yl]methoxy]oxane-3,4,5-triol	[M-H]-	Lignan glycosides	0.86	185.54	59534.6	54299.4	57895.7	57243.3	2186.49	3.81965	656375	435985	740892	611084	128531	21.0334
P vs H	3.40672	0.0233	561.328	MGMG 18:2	[M+HCOO]-	Glycosylmonoacylglycerols	1.16	790.24	205357	190171	185495	193674	8478.51	4.37772	2.14565e+06	1.5134e+06	2.5029e+06	2.05398e+06	409129	19.9188
H vs P	-2.60556	0.0396206	662.404	NCGC00180529-03!(3S,6R,9S,12R,15S,18R)-4,10,16-trimethyl-3,6,9,12,15,18-hexa(propan-2-yl)-1,7,13-trioxa-4,10,16-triazacyclooctadecane-2,5,8,11,14,17-hexone [IIN-based: Match]	[M+Na]+	Cyclic depsipeptides	0.96	28.95	54877.7	103206	95336.9	84473.6	21172.6	25.0642	12554.3	10895.4	18188.2	13879.3	3121.22	22.4883
H vs P	-2.62104	0.00522169	541.216	4-N-methyllyaloside	[M]+	Terpene glycosides	0.99	14.63	81755	75824.7	98354.7	85311.5	9535.44	11.1772	17651.8	10492.6	13457.8	13867.4	2937.02	21.1793
H vs P	-2.65447	0.000739966	339.254	LTB4-[d4]	[M-H]1-	Leukotrienes	1.21	185.6	405790	341029	408811	385210	31265	8.11636	37333.1	81741.8	64470.9	61181.9	18278.3	29.8754
H vs P	-2.65939	0.0417749	315.231	Progesterone	[M+H]+	Gluco/mineralocorticoids, progestogins and derivatives	0.99	32.46	255106	486597	388673	376792	94878.3	25.1806	61344.5	62951.7	54627.3	59641.2	3605.55	6.04541
H vs P	-2.77569	0.0472132	535.279	(3E,4S)-3-[2-[(1R,4aS,5R,6R,8aS)-5-(hydroxymethyl)-5,8a-dimethyl-2-methylidene-6-[(2R,3R,4S,5S,6R)-3,4,5-trihydroxy-6-(hydroxymethyl)oxan-2-yl]oxy-3,4,4a,6,7,8-hexahydro-1H-naphthalen-1-yl]ethylidene]-4-hydroxyoxolan-2-one	[M+H]+	O-glycosyl compounds	0.87	11.27	75947.2	56275.9	109453	80558.6	21952.9	27.2508	11593.7	11054.6	12642.9	11763.7	659.469	5.60596
H vs P	-2.78849	0.0322476	254.247	1-Dodecyl-2-pyrrolidinone	[M+H]+	N-alkylpyrrolidines	0.93	36.35	190668	161714	275649	209344	48351.8	23.0969	40372.1	25916.3	24611.2	30299.9	7142.07	23.5713
H vs P	-2.93039	0.0176582	199.17	Dodecanoic acid	[M-H]-	Medium-chain fatty acids	1.24	28.44	265622	228319	347149	280363	49619.2	17.6982	44043.1	24429.4	41861.1	36777.8	8777	23.8649
H vs P	-3.04259	0.0187685	369.311	Methoxyfenozide	[M+H]+	Benzoic acids and derivatives	1	11.22	125618	82987.6	91437.6	100015	18430.4	18.4277	8710.01	11209.6	16494.9	12138.2	3245.27	26.7361
H vs P	-3.10964	0.0368028	207.069	Sinapoyl aldehyde	[M-H]-	Methoxyphenols	0.94	26.83	164843	170085	276540	203822	51463.4	25.2491	23844.8	15959.3	31035.8	23613.3	6157.11	26.0748
H vs P	-3.14136	0.0138267	227.201	Myristic acid	[M-H]-	Long-chain fatty acids	1.39	258.28	565441	793480	836400	731774	118913	16.2499	104815	51191.7	92796.2	82934.3	22975.5	27.7032
H vs P	-3.36884	0.0145034	251.231	2'-Deoxyinosine	[M-H]-	Purine 2'-deoxyribonucleosides	1	39.64	344593	232235	276193	284340	46230.2	16.2588	34251	19114.2	29207.7	27524.3	6293.15	22.864
H vs P	-3.48577	0.0470481	534.353	Orlistat	[M+K]+	Leucine and derivatives	0.93	58.11	258617	372242	533179	388013	112643	29.0307	40207.3	29780.1	33920.1	34635.8	4286.88	12.377
H vs P	-3.48694	0.00193195	342.335	D-(+)-Turanose	[M]+	O-glycosyl compounds	0.87	50.08	123467	102591	116307	114121	8661.44	7.58967	13055	7114.26	10366.9	10178.7	2428.95	23.863
H vs P	-3.49433	0.0076285	448.281	Jervine	[M+Na]+	Jerveratrum-type alkaloids	0.92	31.95	199649	193609	252055	215104	26244.3	12.2007	24902.8	15150.4	17209.8	19087.6	4196.98	21.988
H vs P	-3.60012	0.000287887	478.294	LPE 18:1	[M-H]-	1-acyl-sn-glycero-3-phosphoethanolamines	1.24	2160.78	2.58516e+06	2.41658e+06	2.65059e+06	2.55078e+06	98577.8	3.86462	213290	168226	249512	210343	33250.3	15.8077
H vs P	-3.83702	0.0319385	397.257	Muronic acid	[M-H]-	Gamma butyrolactones	0.76	110.47	349680	234253	434348	339427	82009.4	24.1611	25686.4	18953.7	26614.2	23751.4	3413.61	14.3722
H vs P	-3.88149	0.0373746	574.313	Benzoylhypaconine	[M+H]+	Aconitane-type diterpenoid alkaloids	0.77	20.42	713499	372305	688261	591355	155234	26.2505	44809.7	35853.2	39709.3	40124.1	3668.19	9.14213
H vs P	-4.00822	0.0119251	451.266	Repaglinide	[M-H]-	Phenylpiperidines	0.81	223.64	368818	537853	465740	457470	69255.4	15.1388	29552	18055.8	37680.7	28429.5	8051.04	28.3193
H vs P	-4.02365	0.00433735	480.307	LPE 18:1	[M+H]+	1-acyl-sn-glycero-3-phosphoethanolamines	0.96	289.22	3.25734e+06	2.72513e+06	2.67987e+06	2.88744e+06	262206	9.0809	210297	147034	175264	177532	25876.4	14.5757
H vs P	-4.12551	0.033149	463.28	Methyl-mappain	[M+H]+	Stilbenes	1.14	126.43	788940	1.383e+06	1.46953e+06	1.21382e+06	302508	24.9219	63314.2	79735.7	65578.5	69542.8	7266.54	10.449
H vs P	-4.2308	0.0168985	215.165	12-HYDROXYDODECANOIC ACID	[M-H]-	Medium-chain hydroxy acids and derivatives	1.33	80.3	612470	395987	574686	527715	94413.9	17.8911	37003.9	18648.5	28666.1	28106.2	7504	26.6987
H vs P	-4.23782	0.0423248	523.305	(3E,7E,11E,15E)-5,9,13,17,18-pentahydroxy-4,6,8,10-tetramethyl-2-[(E)-2-methylbut-2-enyl]nonadeca-3,7,11,15-tetraenedioic acid	[M-H]-	Very long-chain fatty acids	0.75	51.4	219179	422403	454360	365314	104153	28.5106	19600.5	15114.7	23371.4	19362.2	3374.99	17.4308
H vs P	-4.6278	0.0130343	87.0438	DIACETYL	[M+H]+	Alpha-diketones	0.77	24.98	626065	423932	530389	526796	82559.7	15.6721	18607.9	21644.7	23670.3	21307.6	2080.42	9.76374
H vs P	-4.66587	0.00802347	285.13	3-Hexen-1-ol O-b-D-glucopyranoside	[M+Na]+	Fatty acyl glycosides of mono- and disaccharides	0.99	103.17	1.53156e+06	1.73202e+06	2.06874e+06	1.77744e+06	221641	12.4696	93922.3	53698.3	62442	70020.9	17273.7	24.6694
H vs P	-4.73373	0.0217567	297.243	FA 18:1+1O	[M-H]-	Lineolic acids and derivatives	1.36	349.22	1.46119e+06	1.25594e+06	2.02026e+06	1.57913e+06	322986	20.4534	71166.6	46436.9	60448.1	59350.5	10125.7	17.0608
H vs P	-4.75991	0.024127	215.165	12-HYDROXYDODECANOIC ACID	[M-H]-	Medium-chain hydroxy acids and derivatives	0.92	31.25	364410	226682	248154	279749	60502.7	21.6275	12993.4	6851.5	11130.2	10325	2571.24	24.903
H vs P	-4.79389	0.0116156	407.128	Oxyresveratrol 3'-O-beta-D-glucopyranoside	[M+H]+	Stilbene glycosides	0.95	19.72	399267	278687	324405	334120	49703.5	14.876	9961.45	11773.4	14399.5	12044.8	1821.96	15.1265
H vs P	-4.85741	0.0429627	351.221	PGI2	[M-H]1-	Prostaglandins and related compounds	1.26	363.76	990763	634065	1.34333e+06	989386	289558	29.2665	27805.2	34552.3	40033.4	34130.3	5001.05	14.6528
H vs P	-5.02657	0.00777684	345.153	Mitoridine	[M+Na]+	Ajmaline-sarpagine alkaloids	0.93	22.84	459045	344390	441918	415118	50498.1	12.1648	12658.7	12071.3	13477.1	12735.7	576.492	4.52657
H vs P	-5.10911	0.0162252	493.165	5-[2-(6-hydroxy-4,7-dimethoxy-benzofuran-5-yl)-2-oxo-ethyl]-4-methoxy-6,6-dimethyl-5,6,7,8-tetrahydro-[1,3]dioxolo[4,5-g]isoquinolin-6-ium	[M+Na]+	Tetrahydroisoquinolines	0.91	33.38	436518	295470	316711	349566	62092.3	17.7626	7033.66	12109.6	11241.5	10128.3	2216.73	21.8866
H vs P	-5.42405	0.0048843	325.272	(3S)-5-[(1R,2R,8aS)-2-hydroxy-2,5,5,8a-tetramethyl-3,4,4a,6,7,8-hexahydro-1H-naphthalen-1-yl]-3-methylpentanoic acid	[M+H]+	Diterpenoids	1.13	80.88	1.16992e+06	1.11629e+06	1.39103e+06	1.22575e+06	118906	9.70067	31504	26249.1	27895.4	28549.5	2194.59	7.68697
H vs P	-5.43879	0.00531688	213.073	2,3-dihydroxy-1-(4-hydroxy-3-methoxyphenyl)-propan-1-one	[M+H]+	Alkyl-phenylketones	0.93	24.7	929785	722690	820461	824312	84590	10.2619	25373.9	11980.3	19658.7	19004.3	5487.49	28.875
H vs P	-5.60444	0.0070512	87.0437	DIACETYL	[M+H]+	Alpha-diketones	0.8	47.27	1.15311e+06	889246	1.15703e+06	1.06646e+06	125320	11.7511	15053.5	26413.8	24292.9	21920	4932	22.4999
H vs P	-5.62894	0.0227682	452.276	PF-1052_130138	[M+Na]+	N-alkylpyrrolidines	0.7	123.65	2.77445e+06	2.00621e+06	1.68122e+06	2.15396e+06	458377	21.2807	51060.8	36423.7	43096.5	43527	5983.33	13.7463
H vs P	-5.65196	0.0136682	103.04	3-HYDROXYBUTANOIC ACID	[M-H]-	Beta hydroxy acids and derivatives	1.1	52.66	645530	511881	769802	642404	105319	16.3945	11533.5	10702.8	16092.1	12776.1	2369.17	18.5437
H vs P	-5.80215	0.00550144	385.147	2-(1-(benzo[d][1,3]dioxol-5-ylmethyl)-2-hydroxy-5-oxo-4,5-dihydro-1H-imidazol-4-yl)-N-((1-methyl-1H-pyrrol-2-yl)methyl)acetamide	[M+H]+	Hydantoins	1.09	293.14	6.2708e+06	4.8624e+06	5.51447e+06	5.54922e+06	575502	10.3709	99262	80242.1	118850	99451.3	15762.1	15.849
H vs P	-5.83039	0.0047396	453.171	5-O-methylvisammioside	[M+H]+	Furanochromones	1.03	53.34	923097	747666	768935	813233	78169.5	9.6122	16443.8	13263	13169.2	14292	1522.04	10.6496
H vs P	-6.02001	0.0337784	311.257	NCGC00385642-01!1,4-dihydroxyheptadec-16-en-2-yl acetate [IIN-based: Match]	[M-H2O+H]+	Long-chain fatty alcohols	1.08	112.45	2.89595e+06	1.81578e+06	1.63777e+06	2.1165e+06	555924	26.2662	40078.6	25969.2	31796.7	32614.8	5789.12	17.75
H vs P	-6.06852	0.0140317	471.186	5-[2-(6-hydroxy-4,7-dimethoxy-benzofuran-5-yl)-2-oxo-ethyl]-4-methoxy-6,6-dimethyl-5,6,7,8-tetrahydro-[1,3]dioxolo[4,5-g]isoquinolin-6-ium	[M+H]+	Tetrahydroisoquinolines	1.14	316.7	5.85629e+06	3.9384e+06	4.56504e+06	4.78658e+06	798492	16.6819	62284.9	72023.6	79654.4	71321	7108.44	9.96683
H vs P	-6.10284	0.00582449	299.112	KUHLMANNIN	[M+H]+	Neoflavones	0.79	204.86	7.6613e+06	5.88048e+06	6.92658e+06	6.82279e+06	730712	10.7099	106811	71847.7	119155	99271.2	20035.5	20.1825
H vs P	-6.34911	0.0126792	449.2	[5-ethenyl-3-hydroxy-4-(3-hydroxyprop-1-en-2-yl)-2-(3-methoxy-3-oxoprop-1-en-2-yl)-5-methylcyclohexyl] 3,4-dihydroxy-2-methylidenebutanoate	[M+H]+	Elemane sesquiterpenoids	0.77	72.5	1.32886e+06	894090	1.13711e+06	1.12002e+06	177903	15.8839	15716.4	11695	13805.5	13739	1642.38	11.9542
H vs P	-6.43027	0.00313505	371.166	Thioridazine	[M+H]+	Phenothiazines	0.91	136.31	1.46329e+06	1.77454e+06	1.66097e+06	1.63293e+06	128605	7.87573	23145.6	13502	20157	18934.9	4030.71	21.2873
H vs P	-6.46352	0.0130935	466.227	NCGC00380726-01_C25H33NO6_(2'R,6'S,8a'S)-4,7'-Dihydroxy-2',5',5',8a'-tetramethyl-6-oxo-3,3',4',4a',5',6,6',7,7',8,8',8a'-dodecahydro-2'H-spiro[furo[2,3-e]isoindole-2,1'-naphthalen]-6'-yl acetate	[M+Na]+	Isoindoles	0.73	94.83	1.55529e+06	1.04122e+06	1.29877e+06	1.29843e+06	209868	16.1632	13756.7	12496.3	17886.2	14713.1	2302	15.6459
H vs P	-6.56326	0.00134052	557.222	(1R,5S)-3-(3-(5,9-dimethyl-7-oxo-3-phenyl-7H-furo[3,2-g]chromen-6-yl)propanoyl)-3,4,5,6-tetrahydro-1H-1,5-methanopyrido[1,2-a][1,5]diazocin-8(2H)-one	[M+Na]+	Phenylbenzofurans	1.2	221.46	4.39972e+06	4.09963e+06	3.88141e+06	4.12692e+06	212479	5.14861	35837.8	44372	50711	43640.3	6093.96	13.9641
H vs P	-6.82246	0.00608662	552.263	NCGC00381147-01_C29H39NO8_2-{(4S,5S,5aS,9aS)-4-Methoxy-6,6,9a-trimethyl-5-[(2E,4E,6E)-2,4,6-octatrienoyloxy]-1-oxo-1,3,4,5,5a,6,7,8,9,9a-decahydro-2H-benzo[e]isoindol-2-yl}pentanedioic acid	[M+Na]+	Glutamic acid and derivatives	0.71	265.86	2.67335e+06	2.04142e+06	2.3324e+06	2.34906e+06	258254	10.994	18719.2	17452.1	26094.4	20755.2	3810.63	18.3598
H vs P	-7.02039	0.0214746	638.3	Hypaconitine	[M+Na]+	Aconitane-type diterpenoid alkaloids	0.85	198.77	2.30184e+06	1.45786e+06	2.43027e+06	2.06332e+06	431327	20.9045	14561.1	13441	19678.4	15893.5	2715.1	17.0831
H vs P	-7.31549	3.53358e-05	325.278	(3S)-5-[(1R,2R,8aS)-2-hydroxy-2,5,5,8a-tetramethyl-3,4,4a,6,7,8-hexahydro-1H-naphthalen-1-yl]-3-methylpentanoic acid	[M+H]+	Diterpenoids	1.16	579.24	3.52842e+06	3.50011e+06	3.57497e+06	3.5345e+06	30863	0.873191	20704.3	25365	20499	22189.4	2247.02	10.1266
H vs P	-7.31734	0.0123261	643.259	(E)-6-((7-acetamido-1,2,3-trimethoxy-9-oxo-5,6,7,9-tetrahydrobenzo[a]heptalen-10-yl)amino)-N-(3,4,5,6-tetrahydro-2H-cyclopenta[d]thiazol-2-ylidene)hexanamide	[M+Na]+	Tropones	1.32	405.7	4.04608e+06	2.76135e+06	3.8013e+06	3.53624e+06	556970	15.7503	20893.2	18527.7	27094.7	22171.9	3612.43	16.2929
H vs P	-7.36469	0.00884128	729.295	(2S,3R)-2-(((S)-7-acetamido-1,2,3-trimethoxy-9-oxo-5,6,7,9-tetrahydrobenzo[a]heptalen-10-yl)amino)-N-(4-(1,1-dioxido-1,2-thiazinan-2-yl)phenyl)-3-methylpentanamide	[M+Na]+	Isoleucine and derivatives	1.29	568.45	3.70878e+06	2.73209e+06	2.96102e+06	3.13396e+06	417063	13.3079	15015	18788.7	23241.9	19015.2	3362.44	17.6829
H vs P	-8.2598	0.00497749	815.331	3,3'-(6,7,9,10,17,18,20,21-octahydrodibenzo[b,k][1,4,7,10,13,16]hexaoxacyclooctadecine-2,13-dicarbonyl)bis(3,4,5,6-tetrahydro-1H-1,5-methanopyrido[1,2-a][1,5]diazocin-8(2H)-one)	[M+Na]+	N-benzoylpiperidines	1.39	501.33	3.83273e+06	3.11255e+06	3.13052e+06	3.3586e+06	335340	9.9845	7338.81	11716.3	13817.4	10957.5	2698.74	24.6292
